# Supplementary material for: Comparative analysis of the caecal tonsil transcriptome in two chicken lines experimentally infected with Salmonella Enteritidis
Source: PLoS One. 2022 Aug 17;17(8):e0270012. doi: 10.1371/journal.pone.0270012 (PMC9384989; doi:10.1371/journal.pone.0270012)
Supplement: S1 File — (TXT) [file pone.0270012.s001.txt]

Anova analysis on PCA1 and PCA2

Experiment 1 - Line 6 - PCA1
##                 Df Sum Sq Mean Sq F value Pr(>F)
## pca_table$iso    1     44    44.3   0.077  0.789
## pca_table$sex    1   1724  1723.8   2.981  0.123
## pca_table$class  1    124   123.9   0.214  0.656
## Residuals        8   4626   578.3

Experiment 1 - Line 6 - PCA2
##                 Df Sum Sq Mean Sq F value Pr(>F)  
## pca_table$iso    1   75.9    75.9   0.319 0.5878  
## pca_table$sex    1  399.1   399.1   1.677 0.2314  
## pca_table$class  1 1398.8  1398.8   5.878 0.0416 *
## Residuals        8 1903.6   237.9                 
## ---
## Signif. codes:  0 '***' 0.001 '**' 0.01 '*' 0.05 '.' 0.1 ' ' 1

Experiment 1 - Line N - PCA1
##                 Df Sum Sq Mean Sq F value Pr(>F)  
## pca_table$iso    1  104.9   104.9   0.355 0.5675  
## pca_table$sex    1  348.0   348.0   1.180 0.3091  
## pca_table$class  1 2536.7  2536.7   8.599 0.0189 *
## Residuals        8 2360.2   295.0                 
## ---
## Signif. codes:  0 '***' 0.001 '**' 0.01 '*' 0.05 '.' 0.1 ' ' 1

Experiment 1 - Line N - PCA2
##                 Df Sum Sq Mean Sq F value Pr(>F)  
## pca_table$iso    1   43.7    43.7   0.300 0.5988  
## pca_table$sex    1 1449.6  1449.6   9.955 0.0135 *
## pca_table$class  1   43.3    43.3   0.297 0.6005  
## Residuals        8 1164.9   145.6                 
## ---
## Signif. codes:  0 '***' 0.001 '**' 0.01 '*' 0.05 '.' 0.1 ' ' 1

Experiment 2 - Line 6 - PCA1
##                 Df Sum Sq Mean Sq F value Pr(>F)  
## pca_table$iso    1     45      45   0.098 0.7627  
## pca_table$sex    1   4542    4542   9.922 0.0136 *
## pca_table$class  1    229     229   0.500 0.4996  
## Residuals        8   3662     458                 
## ---
## Signif. codes:  0 '***' 0.001 '**' 0.01 '*' 0.05 '.' 0.1 ' ' 1

Experiment 2 - Line 6 - PCA2
##                 Df Sum Sq Mean Sq F value Pr(>F)
## pca_table$iso    1  484.9   484.9   1.756  0.222
## pca_table$sex    1  306.0   306.0   1.109  0.323
## pca_table$class  1  269.7   269.7   0.977  0.352
## Residuals        8 2208.7   276.1

Experiment 2 - Line N - PCA1
##                 Df Sum Sq Mean Sq F value Pr(>F)
## pca_table$iso    1   1530  1529.8   1.860  0.210
## pca_table$sex    1   1865  1864.6   2.267  0.171
## pca_table$class  1   2512  2511.8   3.054  0.119
## Residuals        8   6581   822.6

Experiment 2 - Line N - PCA2
##                 Df Sum Sq Mean Sq F value Pr(>F)  
## pca_table$iso    1 1606.2  1606.2   4.296 0.0719 .
## pca_table$sex    1  125.4   125.4   0.336 0.5784  
## pca_table$class  1  135.2   135.2   0.362 0.5643  
## Residuals        8 2990.8   373.8                 
## ---
## Signif. codes:  0 '***' 0.001 '**' 0.01 '*' 0.05 '.' 0.1 ' ' 1

All-sample -PCA1
##                Df Sum Sq Mean Sq F value   Pr(>F)    
## pca_table$exp   1      3       3   0.006    0.940    
## pca_table$iso   3   1300     433   0.878    0.460    
## pca_table$sex   1    112     112   0.226    0.637    
## pca_table$line  1  11178   11178  22.644 2.43e-05 ***
## Residuals      41  20239     494                     
## ---
## Signif. codes:  0 '***' 0.001 '**' 0.01 '*' 0.05 '.' 0.1 ' ' 1

All-sample -PCA2
##                Df Sum Sq Mean Sq F value   Pr(>F)    
## pca_table$exp   1     54      54   0.338 0.564132    
## pca_table$iso   3    468     156   0.982 0.410679    
## pca_table$sex   1   2156    2156  13.583 0.000662 ***
## pca_table$line  1  10578   10578  66.643 3.96e-10 ***
## Residuals      41   6508     159                     
## ---
## Signif. codes:  0 '***' 0.001 '**' 0.01 '*' 0.05 '.' 0.1 ' ' 1
