# Supplementary material for: Comparative analysis of the caecal tonsil transcriptome in two chicken lines experimentally infected with Salmonella Enteritidis
Source: PLoS One. 2022 Aug 17;17(8):e0270012. doi: 10.1371/journal.pone.0270012 (PMC9384989; doi:10.1371/journal.pone.0270012)
Supplement: S2 File — (TXT) [file pone.0270012.s002.txt]

sample	exp	iso	line	sex	class	log10
X2421	1	1	6	F	low	0
X2386	1	1	6	F	low	1.30629603375009
X2398	1	1	6	M	low	1.398536055404
X2464	1	2	6	M	low	1.48809138860791
X2438	1	2	6	M	low	1.58944567920629
X2430	1	2	6	F	low	1.92714214733125
X2465	1	2	6	F	high	5.26282801413531
X2458	1	2	6	M	high	5.26976824922323
X2389	1	1	6	F	high	5.6840452253644
X2441	1	2	6	M	high	5.88842379997807
X2407	1	1	6	M	high	5.90762684207015
X2419	1	1	6	F	high	6.20626257024558
X2489	1	3	N	M	low	0
X2503	1	3	N	F	low	0
X2523	1	3	N	M	low	0
X2530	1	4	N	M	low	1.48098792477899
X2532	1	4	N	F	low	1.83275859949175
X2527	1	4	N	F	low	1.83756703967514
X2520	1	3	N	M	high	2.36149553085993
X2494	1	3	N	M	high	2.47548572448592
X2504	1	3	N	F	high	2.56752164145938
X2564	1	4	N	M	high	3.1221974119974
X2554	1	4	N	F	high	3.2302855590778
X2536	1	4	N	F	high	3.2496874278053
X2909	2	3	6	F	low	2.30437929980843
X2916	2	3	6	M	low	2.38715888614887
X2989	2	3	6	F	low	2.397426652838
X2925	2	4	6	M	low	2.89592228567599
X2915	2	4	6	M	low	2.91713004650529
X2928	2	4	6	F	low	2.95758701136789
X2975	2	3	6	M	high	3.2934413251925
X2913	2	3	6	F	high	3.64312629168662
X2957	2	3	6	M	high	3.78819381260323
X2966	2	4	6	F	high	4.80330901093657
X2917	2	4	6	M	high	5.15247065792318
X2907	2	4	6	M	high	5.97023384403113
X3069	2	2	N	F	low	1.84788214422346
X3011	2	2	N	F	low	2.25592757515985
X3045	2	2	N	M	low	2.41311111043885
X3082	2	1	N	M	low	2.41790065225497
X2995	2	1	N	M	low	2.45608768255382
X3005	2	1	N	F	low	2.66259647923702
X3030	2	2	N	F	high	3.03425980397461
X3063	2	2	N	F	high	3.44960408955082
X3036	2	2	N	M	high	3.48295612548964
X2994	2	1	N	F	high	4.05709230299018
X3017	2	1	N	M	high	4.09945735529018
X3009	2	1	N	F	high	4.11792454762097
