# Supplementary material for: Comparative analysis of the caecal tonsil transcriptome in two chicken lines experimentally infected with Salmonella Enteritidis
Source: PLoS One. 2022 Aug 17;17(8):e0270012. doi: 10.1371/journal.pone.0270012 (PMC9384989; doi:10.1371/journal.pone.0270012)
Supplement: S1 Table — (XLSX) [file pone.0270012.s007.xlsx]

## Sheet: S1_Table
DGEs between LN and L6 groups (between lines - all animals, p-adj < 0.05)
	id	hgnc_symbol	description	gene_biotype	baseMean	log2FoldChange	lfcSE	stat	pvalue	padj
1	ENSGALG00000000003	PANX2	pannexin 2 [Source:NCBI gene;Acc:426934]	protein_coding	23.4204821480994	0.375953056043475	0.125334102079387	2.99960704872921	0.00270328111788277	0.00930780048317667
2	ENSGALG00000000048		V-type proton ATPase catalytic subunit A-like [Source:NCBI gene;Acc:776719]	protein_coding	153.181566988929	0.933438618625206	0.169314767028606	5.51303725603272	3.52693535751434e-08	3.92037251854511e-07
3	ENSGALG00000000059		tubulin, beta 3 class III [Source:NCBI gene;Acc:431043]	protein_coding	166.756386817319	0.494411034312708	0.156180389024772	3.16564094506314	0.00154741673633258	0.00577564754800242
4	ENSGALG00000000067	SPR	sepiapterin reductase (7,8-dihydrobiopterin:NADP+ oxidoreductase) [Source:NCBI gene;Acc:425255]	protein_coding	444.9646311114	0.859945595760628	0.0852408436272834	10.0884219250662	6.21607649862634e-24	4.01141337794007e-22
5	ENSGALG00000000081		interleukin 4 induced 1 [Source:NCBI gene;Acc:417039]	protein_coding	112.375633980817	1.21728503666714	0.251118860528112	4.84744568411608	1.25061257512569e-06	1.04708807439015e-05
6	ENSGALG00000000091	INTS4	integrator complex subunit 4 [Source:NCBI gene;Acc:419028]	protein_coding	1874.42955695117	-0.0788800182102235	0.0313920630206908	-2.51273763556836	0.0119798391636361	0.0327092145266742
7	ENSGALG00000000107		tripartite motif containing 7.1 [Source:NCBI gene;Acc:417040]	protein_coding	17.9633292967067	-0.878565680328601	0.127198170376425	-6.90706224569591	4.94792870634255e-12	9.84496143341519e-11
8	ENSGALG00000000109	AFMID	arylformamidase [Source:NCBI gene;Acc:769005]	protein_coding	1455.61224253731	-0.5049924666742	0.0559460023605991	-9.0264262926112	1.77369541662015e-19	7.94268427256419e-18
9	ENSGALG00000000122		receptor for activated C kinase 1 [Source:NCBI gene;Acc:417044]	protein_coding	21632.3616986681	0.255832626982658	0.0584003383405072	4.3806702880899	1.18314786157443e-05	7.9567753859215e-05
10	ENSGALG00000000136		C-type lectin-like receptor 2 [Source:NCBI gene;Acc:693259]	protein_coding	34.7787060525749	1.05447619435143	0.209930036054474	5.02298867837001	5.08735446581471e-07	4.60907927774415e-06
11	ENSGALG00000000137		small nuclear ribonucleoprotein polypeptide E [Source:NCBI gene;Acc:396180]	protein_coding	1266.11708715527	0.189680017502797	0.0491448396903701	3.85961209147996	0.000113567155678145	0.000596545504476215
12	ENSGALG00000000141		Major histocompatibility complex class II beta chain BLB1 [Source:NCBI gene;Acc:693256]	protein_coding	2681.34015317141	1.09535709417316	0.154392660275877	7.09461895543424	1.29708365876485e-12	2.75307473862047e-11
13	ENSGALG00000000142		choline/ethanolamine phosphotransferase 1 [Source:NCBI gene;Acc:421152]	protein_coding	5037.05927483952	-0.483023889522304	0.0724675885741201	-6.66537826118314	2.6398455323855e-11	4.78102526294876e-10
14	ENSGALG00000000150		ribosomal protein L9 [Source:NCBI gene;Acc:425468]	protein_coding	19235.0813456888	0.202588783821864	0.0486093328300659	4.1676931574045	3.07697746643298e-05	0.000185996547044723
15	ENSGALG00000000162		major histocompatibility complex, class II, DM beta 1 [Source:NCBI gene;Acc:106182184]	protein_coding	971.545806551865	-0.29116607073392	0.114099904806131	-2.55185200398409	0.0107152023478928	0.029829279177079
16	ENSGALG00000000186	MTCH1	mitochondrial carrier 1 [Source:NCBI gene;Acc:425491]	protein_coding	184.088339277247	0.311221853985085	0.0542135583254504	5.74066457908525	9.43057182443912e-09	1.15199101003874e-07
17	ENSGALG00000000195		solute carrier family 23 member 2 [Source:NCBI gene;Acc:419520]	protein_coding	1841.0210124081	-0.353454143218394	0.0984535251612167	-3.59006081945381	0.000330600814303989	0.00151916939127365
18	ENSGALG00000000208	MCC	mutated in colorectal cancers [Source:NCBI gene;Acc:415603]	protein_coding	1319.29132996924	-0.277360707478312	0.0694732143585711	-3.99234021398196	6.54244167049433e-05	0.000363182938057648
19	ENSGALG00000000209		prion protein [Source:NCBI gene;Acc:396452]	protein_coding	1612.83853162741	0.303566912283818	0.0735682092768689	4.12633276340008	3.68593820767612e-05	0.000218683090179499
20	ENSGALG00000000223		transmembrane protein 183A [Source:NCBI gene;Acc:421156]	protein_coding	1895.99240657686	-0.184043817223268	0.0755419651082623	-2.43631227966478	0.0148378687184926	0.0390357446389619
21	ENSGALG00000000225		mannosyl (alpha-1,3-)-glycoprotein beta-1,4-N-acetylglucosaminyltransferase, isozyme C (putative) [Source:NCBI gene;Acc:395415]	protein_coding	1236.24180531857	-0.259573358747903	0.0767938325526437	-3.38013288462925	0.000724507917232364	0.00300285885819104
22	ENSGALG00000000226	TMEM9	transmembrane protein 9 [Source:NCBI gene;Acc:421157]	protein_coding	50.8829184268328	0.340637342957627	0.101420150016798	3.35867520311503	0.000783170577826145	0.00321545504414704
23	ENSGALG00000000227		dihydropyrimidinase like 2 [Source:NCBI gene;Acc:395155]	protein_coding	1836.84588650799	0.158996484529811	0.047238456676472	3.36582724577033	0.000763144861924509	0.003143553687001
24	ENSGALG00000000244		calcium/calmodulin dependent protein kinase IV [Source:NCBI gene;Acc:723973]	protein_coding	95.0482433701034	0.216259894946341	0.0866674465321903	2.49528402646566	0.0125856344685031	0.0340418565558993
25	ENSGALG00000000251		CD79b molecule [Source:NCBI gene;Acc:419940]	protein_coding	1773.23384017393	1.1847419204843	0.344682434233784	3.43719842619174	0.000587764841551201	0.00250357133303636
26	ENSGALG00000000259		proteasome inhibitor subunit 1 [Source:NCBI gene;Acc:430115]	protein_coding	2257.08306943093	-0.309410775171881	0.041599150218673	-7.43791095600298	1.02289968226931e-13	2.5055700702897e-12
27	ENSGALG00000000280		ephrin A5 [Source:NCBI gene;Acc:396100]	protein_coding	317.880503915095	-0.447800930162393	0.121153311529861	-3.69615097191976	0.000218892836672031	0.00106153690733454
28	ENSGALG00000000284		homeobox B4 [Source:NCBI gene;Acc:396230]	protein_coding	215.528442790984	-0.350680155044922	0.0701343848081274	-5.00011736046887	5.72954281927014e-07	5.13443634619276e-06
29	ENSGALG00000000311	DOCK5	dedicator of cytokinesis 5 [Source:NCBI gene;Acc:419527]	protein_coding	4142.55631609649	-0.296982769183576	0.0989619735262367	-3.00097864463909	0.00269113437655623	0.00927341676902195
30	ENSGALG00000000314	NEFL	neurofilament light [Source:HGNC Symbol;Acc:HGNC:7739]	protein_coding	34.7898478574871	0.589358850050196	0.207388633136745	2.84180883559608	0.00448583805798553	0.0143239924237547
31	ENSGALG00000000329		adenosylhomocysteinase like 1 [Source:NCBI gene;Acc:419803]	protein_coding	3232.8503750914	-0.421807387331595	0.0815212617035083	-5.17420092031576	2.28888419679302e-07	2.21944879506085e-06
32	ENSGALG00000000352		translocase of inner mitochondrial membrane 44 [Source:NCBI gene;Acc:420053]	protein_coding	2042.72002183519	-0.235148673724954	0.0387657957761944	-6.06588021777064	1.31232912607787e-09	1.86681056805149e-08
33	ENSGALG00000000357		ADAM like decysin 1 [Source:NCBI gene;Acc:419529]	protein_coding	6262.10722435158	-0.376039104644222	0.0955904163922397	-3.93385779491959	8.35932513579132e-05	0.000451615368623244
34	ENSGALG00000000364	STC1	stanniocalcin 1 [Source:NCBI gene;Acc:428201]	protein_coding	33.3631262233969	0.474809593593306	0.192788602937214	2.46285094844501	0.0137837203506912	0.0366686438309965
35	ENSGALG00000000367		acid sensing ion channel subunit 2 [Source:NCBI gene;Acc:419945]	protein_coding	42.6194652441351	0.797043437334445	0.122250688943615	6.51974597625425	7.04265590253513e-11	1.20019393913957e-09
36	ENSGALG00000000374	RNPEP	arginyl aminopeptidase [Source:NCBI gene;Acc:421165]	protein_coding	721.686099272746	0.205534656524718	0.0746886026231701	2.75188782901337	0.00592528127760891	0.0181423062356031
37	ENSGALG00000000396		methyltransferase like 2B [Source:NCBI gene;Acc:419948]	protein_coding	529.80078020419	0.186212107358291	0.0555237941313173	3.35373528181247	0.000797285985566862	0.00326127685790081
38	ENSGALG00000000401	RBM15	RNA binding motif protein 15 [Source:NCBI gene;Acc:100859595]	protein_coding	239.808432158494	0.197001822951067	0.0619199147830356	3.18155836682516	0.00146485003053908	0.00551243103148914
39	ENSGALG00000000407		LSM7 homolog, U6 small nuclear RNA and mRNA degradation associated [Source:NCBI gene;Acc:420055]	protein_coding	1361.44874104726	0.157233098867587	0.0624851859104324	2.51632601514491	0.0118585433429544	0.0324441307588005
40	ENSGALG00000000410	TLK2	tousled-like kinase 2 [Source:NCBI gene;Acc:419949]	protein_coding	2141.11856249963	0.117064108352659	0.0383524027138368	3.05232788741094	0.00227073910301644	0.00802521713880157
41	ENSGALG00000000430		signal peptide peptidase like 2C [Source:NCBI gene;Acc:420056]	protein_coding	2140.57599915603	-0.138139519967625	0.0381782319817903	-3.61827965301046	0.000296567844159264	0.00138111254900975
42	ENSGALG00000000436	RABIF	RAB interacting factor [Source:NCBI gene;Acc:421170]	protein_coding	43.3128881548226	0.76160290561587	0.190889202344023	3.98976419967065	6.61390130550707e-05	0.000367041201405588
43	ENSGALG00000000438	ERMP1	endoplasmic reticulum metallopeptidase 1 [Source:NCBI gene;Acc:426644]	protein_coding	2454.8134061758	-0.441800092326714	0.0635347428830863	-6.95367718949763	3.55885456051016e-12	7.21889601284888e-11
44	ENSGALG00000000442		potassium voltage-gated channel subfamily A member 2 [Source:NCBI gene;Acc:395117]	protein_coding	207.970001832191	0.696019218880779	0.124289838000556	5.59996883154409	2.14390349076804e-08	2.47544991983266e-07
45	ENSGALG00000000452		tumor necrosis factor receptor superfamily, member 10b [Source:NCBI gene;Acc:373904]	protein_coding	1349.14283172576	-0.507822183595709	0.120059266972985	-4.22976248647242	2.33938173029425e-05	0.000145584807315128
46	ENSGALG00000000474		ribosomal protein L36 [Source:NCBI gene;Acc:373936]	protein_coding	2537.74941700199	0.358104387788121	0.058416138839745	6.13023035929371	8.77519221598099e-10	1.27535965568126e-08
47	ENSGALG00000000504	ETV7	ETS variant 7 [Source:NCBI gene;Acc:419813]	protein_coding	467.613903845121	-0.345613021992105	0.10382900279814	-3.32867515509159	0.000872601165467669	0.00352782065668388
48	ENSGALG00000000507	CPNE7	copine VII [Source:NCBI gene;Acc:415851]	protein_coding	59.0754090575416	0.461022598847709	0.158507774882821	2.90851725846589	0.00363147131705163	0.0119938912729871
49	ENSGALG00000000511	KCTD20	potassium channel tetramerization domain containing 20 [Source:NCBI gene;Acc:419814]	protein_coding	3353.32790248791	-0.139899805541891	0.0465406565551392	-3.00596974553086	0.00264735336766449	0.00914775160911396
50	ENSGALG00000000513	ZNF276	zinc finger protein 276 [Source:NCBI gene;Acc:415853]	protein_coding	605.638933608691	0.116325960142836	0.0456949090415964	2.54570941452019	0.0109055928820116	0.0302784313769138
51	ENSGALG00000000516		Fanconi anemia complementation group A [Source:NCBI gene;Acc:415854]	protein_coding	1727.69754369224	-0.560316574074111	0.130103504426001	-4.30669855163513	1.65709189524752e-05	0.000107584827787298
52	ENSGALG00000000523	STK38	serine/threonine kinase 38 [Source:NCBI gene;Acc:428260]	protein_coding	2587.716644556	0.402108551133571	0.131807222269119	3.05073230594726	0.00228284006638188	0.00805887641872496
53	ENSGALG00000000542		zinc finger protein 593 [Source:NCBI gene;Acc:419549]	protein_coding	948.956489334488	0.323516510217296	0.0920100350961799	3.51610028057394	0.000437935540398279	0.00193674186657771
54	ENSGALG00000000545	REN	renin [Source:NCBI gene;Acc:431167]	protein_coding	15.4973669257053	-0.669649992630092	0.252521157794966	-2.65185697102582	0.00800504440537637	0.0234063656191486
55	ENSGALG00000000550		STE20-related kinase adaptor alpha [Source:NCBI gene;Acc:419957]	protein_coding	2601.83575690369	0.106677908191885	0.0396107096424151	2.69315821793949	0.0070778672255776	0.0211025089575744
56	ENSGALG00000000557	ETNK2	ethanolamine kinase 2 [Source:NCBI gene;Acc:426690]	protein_coding	34.7617062027029	-0.414951688122737	0.123260268402503	-3.36646750409242	0.000761375522143158	0.00313805943246472
57	ENSGALG00000000558	SLC1A6	solute carrier family 1 (high affinity aspartate/glutamate transporter), member 6 [Source:NCBI gene;Acc:420057]	protein_coding	203.600974384837	0.61661449407637	0.184621673896602	3.33988139670809	0.000838141760472507	0.00340464469619954
58	ENSGALG00000000560		peptidase inhibitor 16 [Source:NCBI gene;Acc:419818]	protein_coding	138.764381143349	-0.488688452286379	0.110311061889876	-4.43009471501814	9.4191709722088e-06	6.45713938441921e-05
59	ENSGALG00000000573		period circadian clock 3 [Source:NCBI gene;Acc:419366]	protein_coding	1992.6618524847	-0.194526857768531	0.0635205878245255	-3.0624221914619	0.0021955354648282	0.00778288908493701
60	ENSGALG00000000583	SOX13	SRY-box 13 [Source:NCBI gene;Acc:419820]	protein_coding	139.15795121289	0.377455039698419	0.0804570434811414	4.69138590441609	2.71360585250691e-06	2.11267164359283e-05
61	ENSGALG00000000584		protein tyrosine phosphatase, receptor type, V, pseudogene [Source:NCBI gene;Acc:421174]	protein_coding	434.501390261613	0.366205154906389	0.0963315532991781	3.80150783792577	0.000143818188378381	0.00073708294688434
62	ENSGALG00000000606		ADP ribosylation factor like GTPase 8A [Source:NCBI gene;Acc:421175]	protein_coding	1356.40852047497	0.154461860995711	0.0353738567694617	4.36655414766812	1.26222007740615e-05	8.44014088110176e-05
63	ENSGALG00000000607	GPR37L1	G protein-coupled receptor 37 like 1 [Source:NCBI gene;Acc:421176]	protein_coding	119.011027243368	-0.585417964712682	0.168925373495094	-3.46554192896122	0.000529164008371167	0.00228317515063526
64	ENSGALG00000000611		protein phosphatase 1 regulatory subunit 15B [Source:NCBI gene;Acc:100857158]	protein_coding	3913.46070701181	-0.25225177069706	0.0524050341489359	-4.81350264900423	1.48307634510372e-06	1.220480765929e-05
65	ENSGALG00000000615		NACHT and WD repeat domain containing 1 [Source:NCBI gene;Acc:419556]	protein_coding	908.631973790343	0.159366014461242	0.0363099280944433	4.38904792228522	1.13847982024692e-05	7.68668473094384e-05
66	ENSGALG00000000616	ELF3	E74 like ETS transcription factor 3 [Source:NCBI gene;Acc:421177]	protein_coding	8701.53039933248	-0.479719016529697	0.142885541518673	-3.35736570286228	0.000786889595462676	0.00322789888055667
67	ENSGALG00000000618		zinc finger CCHC-type containing 17 [Source:NCBI gene;Acc:404295]	protein_coding	712.582072104179	0.0756246405259689	0.03237589355122	2.33583176341767	0.0195000114611996	0.0488359203212076
68	ENSGALG00000000619	ANGPTL4	angiopoietin like 4 [Source:NCBI gene;Acc:769087]	protein_coding	586.891512829114	-0.484672850954107	0.112380114100964	-4.31279906442051	1.61200611962781e-05	0.000104984626249832
69	ENSGALG00000000621	KANK3	KN motif and ankyrin repeat domains 3 [Source:NCBI gene;Acc:428321]	protein_coding	1214.22984343262	0.198274946803774	0.0784059308218481	2.5288258773981	0.011444478840353	0.0314949774833593
70	ENSGALG00000000625		microtubule associated protein tau [Source:NCBI gene;Acc:426737]	protein_coding	486.239428006117	0.386150844483626	0.0560085047454077	6.89450372294195	5.4053170294024e-12	1.06757856234397e-10
71	ENSGALG00000000629		NADH:ubiquinone oxidoreductase subunit A7 [Source:NCBI gene;Acc:420065]	protein_coding	375.988782587293	0.348519816283288	0.110553071358453	3.15251138661955	0.00161872508205812	0.00600952487428898
72	ENSGALG00000000638	UTP4	UTP4, small subunit processome component [Source:NCBI gene;Acc:769632]	protein_coding	331.445534297212	0.244730647063741	0.0659658480062841	3.70995984225698	0.000207292125346508	0.00101181637561825
73	ENSGALG00000000643	ANKS3	ankyrin repeat and sterile alpha motif domain containing 3 [Source:NCBI gene;Acc:769431]	protein_coding	843.09754916424	-0.463393393117845	0.0318757660125029	-14.5374825795899	7.01244113990244e-48	1.38499403271568e-45
74	ENSGALG00000000650		NIP7, nucleolar pre-rRNA processing protein [Source:NCBI gene;Acc:415863]	protein_coding	472.822407643076	0.16458025409451	0.0614235486388092	2.67943252615209	0.0073747064610804	0.02185275068371
75	ENSGALG00000000652	ACOT7	acyl-CoA thioesterase 7 [Source:NCBI gene;Acc:419371]	protein_coding	1202.86281999536	0.208850779836794	0.0672045387247821	3.10768861448607	0.00188556622357549	0.00685770092129228
76	ENSGALG00000000653		contactin 2 [Source:NCBI gene;Acc:419825]	protein_coding	27.8867945471626	-0.817440897310144	0.223298021244365	-3.66076193937957	0.000251466324806441	0.00119449687401095
77	ENSGALG00000000660		cytochrome b5 type B [Source:NCBI gene;Acc:415865]	protein_coding	5265.97562723512	-0.438970550765106	0.0735610264971735	-5.96743373044112	2.41014123977069e-09	3.25835701111379e-08
78	ENSGALG00000000674	MYO1D	myosin ID [Source:NCBI gene;Acc:419963]	protein_coding	4777.85424684577	-0.376571294391621	0.114357903025833	-3.29291884887533	0.000991530887548385	0.00394071045182596
79	ENSGALG00000000681		p21 (RAC1) activated kinase 1 [Source:NCBI gene;Acc:419083]	protein_coding	5990.91121559677	-0.233417515374073	0.0821763005396293	-2.84044808346547	0.00450502052324985	0.014377904418734
80	ENSGALG00000000685		mitogen-activated protein kinase kinase kinase 14 [Source:NCBI gene;Acc:419964]	protein_coding	2774.22745030784	0.319144976755164	0.0712390746372064	4.47991468699514	7.46728797251288e-06	5.22403893468528e-05
81	ENSGALG00000000690	GDPD4	glycerophosphodiester phosphodiesterase domain containing 4 [Source:NCBI gene;Acc:419084]	protein_coding	1236.65475921088	-0.772804351762847	0.310193050321603	-2.49136578321667	0.0127253035785447	0.0343645467824172
82	ENSGALG00000000692	CDK18	cyclin dependent kinase 18 [Source:NCBI gene;Acc:771736]	protein_coding	388.879396769942	-0.740754642177129	0.139110534150173	-5.32493564705507	1.00988786367093e-07	1.03998496081546e-06
83	ENSGALG00000000693	NOB1	NIN1/PSMD8 binding protein 1 homolog [Source:NCBI gene;Acc:415867]	protein_coding	548.615558443039	0.184726033155441	0.066585215592385	2.77428001864978	0.00553240357814391	0.0170956008459674
84	ENSGALG00000000708		nuclear casein kinase and cyclin dependent kinase substrate 1 [Source:NCBI gene;Acc:404775]	protein_coding	6730.88799265334	0.180113530448149	0.0558299129939397	3.22611160916013	0.00125484413642687	0.00482571029550674
85	ENSGALG00000000719		ribosomal protein L22 [Source:NCBI gene;Acc:373937]	protein_coding	4922.90102720864	0.267915263760177	0.0664631046439278	4.03103744845381	5.55311940803068e-05	0.000312986420705556
86	ENSGALG00000000720		guanylate binding protein 1 [Source:NCBI gene;Acc:419563]	protein_coding	4220.44567828926	-0.467236144385411	0.0907402981527857	-5.14915813477594	2.61658213719939e-07	2.50484340001389e-06
87	ENSGALG00000000721	SLC41A1	solute carrier family 41 member 1 [Source:HGNC Symbol;Acc:HGNC:19429]	protein_coding	1005.62086888517	-0.254568208530643	0.0884731220132976	-2.87735080143754	0.00401029501144216	0.0130416792778844
88	ENSGALG00000000722		excitatory amino acid transporter 5-like [Source:NCBI gene;Acc:428322]	protein_coding	17.5071887280938	1.28694588356375	0.174591394653046	7.37118737221392	1.69114952866665e-13	4.03189817107654e-12
89	ENSGALG00000000723	STX12	syntaxin 12 [Source:NCBI gene;Acc:769300]	protein_coding	5208.40925503413	-0.32760999991266	0.076220131034549	-4.2982083009561	1.72184311187362e-05	0.000111288123693024
90	ENSGALG00000000724		peptidase M20 domain containing 1 [Source:NCBI gene;Acc:419838]	protein_coding	4135.56180476257	-0.237034526948783	0.0289536258597155	-8.1866957906153	2.68495708033094e-16	8.611598239017e-15
91	ENSGALG00000000729		protein phosphatase 1 regulatory subunit 8 [Source:NCBI gene;Acc:419564]	protein_coding	1353.5267586032	-0.166469857097441	0.0380655066295017	-4.37324685358116	1.22412172807812e-05	8.21466236907359e-05
92	ENSGALG00000000731	THEMIS2	thymocyte selection associated family member 2 [Source:NCBI gene;Acc:419565]	protein_coding	232.933950314246	0.518229133203695	0.111989157225976	4.62749382208487	3.70117269234293e-06	2.79794936448148e-05
93	ENSGALG00000000745	SLC26A9	solute carrier family 26 member 9 [Source:NCBI gene;Acc:428262]	protein_coding	4.69516392041436	-1.38607520282132	0.497754280332424	-2.7846575259898	0.00535842860011169	0.0166457277854132
94	ENSGALG00000000751		aryl hydrocarbon receptor nuclear translocator [Source:NCBI gene;Acc:374026]	protein_coding	2726.71349028255	0.139115125713776	0.0349187423545061	3.98396724319095	6.77742188695766e-05	0.000375560445555188
95	ENSGALG00000000764		signal sequence receptor subunit 2 [Source:NCBI gene;Acc:425656]	protein_coding	2258.19753430436	-0.283146913009246	0.0419438060386706	-6.75062517569806	1.47209451581227e-11	2.76485579581437e-10
96	ENSGALG00000000769	RAB7B	RAB7B, member RAS oncogene family [Source:NCBI gene;Acc:771782]	protein_coding	159.975037099386	0.49475637721463	0.141402343260493	3.49892629645594	0.000467135688350171	0.00204786610292389
97	ENSGALG00000000786	CTSE	cathepsin E [Source:NCBI gene;Acc:771791]	protein_coding	0.940820520274497	1.53289637534008	0.537586297952109	2.85144242176469	0.00435213675750986	0.0139659897351048
98	ENSGALG00000000791		family with sequence similarity 72 member A [Source:NCBI gene;Acc:419841]	protein_coding	1120.30406339955	0.382978445320916	0.135083198332231	2.83513012757513	0.00458070232500583	0.0145881852008866
99	ENSGALG00000000795	MFSD12	major facilitator superfamily domain containing 12 [Source:NCBI gene;Acc:420074]	protein_coding	278.618416153605	0.371563431251619	0.074934197860267	4.95852950804236	7.10287514971591e-07	6.26613764521634e-06
100	ENSGALG00000000802		dihydroorotate dehydrogenase (quinone) [Source:NCBI gene;Acc:415876]	protein_coding	701.034484822614	0.166310928814914	0.061749745589571	2.69330549020113	0.00707474126151135	0.0210971662888966
101	ENSGALG00000000808		guanylate cyclase 2D, retinal [Source:NCBI gene;Acc:419089]	protein_coding	7.85922099076245	0.99830749421945	0.208717093895751	4.78306532342808	1.72641989272686e-06	1.39925772990212e-05
102	ENSGALG00000000818		leucine rich repeat containing 32 [Source:NCBI gene;Acc:428121]	protein_coding	344.894244955911	-0.282823025474443	0.104323693207617	-2.71101431303425	0.00670777306745709	0.0201586169655923
103	ENSGALG00000000824		myosin light chain kinase, smooth muscle-like [Source:NCBI gene;Acc:428278]	protein_coding	586.521856181176	-0.550540844857586	0.113259880400286	-4.86086373137468	1.16874687442091e-06	9.83531499844471e-06
104	ENSGALG00000000838	THAP12	THAP domain containing 12 [Source:NCBI gene;Acc:428122]	protein_coding	828.056037086076	0.124115031363749	0.0503345306397344	2.46580289487734	0.0136706537603554	0.0364246629516541
105	ENSGALG00000000839		Wnt family member 11 [Source:NCBI gene;Acc:395562]	protein_coding	2.05127133115504	1.37400873219303	0.419978662046693	3.271615575651	0.00106934870573951	0.00420632909136068
106	ENSGALG00000000843	DOT1L	DOT1 like histone lysine methyltransferase [Source:NCBI gene;Acc:420078]	protein_coding	2301.64997836565	0.211905824541026	0.0526732975292945	4.02302180574843	5.74561745559942e-05	0.000322866188437891
107	ENSGALG00000000855	ZMPSTE24	zinc metallopeptidase STE24 [Source:NCBI gene;Acc:419572]	protein_coding	3127.41934714125	-0.140113214955379	0.0354580796788549	-3.95151729096413	7.76572600607136e-05	0.000423940404573515
108	ENSGALG00000000862	RLF	rearranged L-myc fusion [Source:NCBI gene;Acc:419573]	protein_coding	1717.39231212396	0.156088503914143	0.0306938150928257	5.08534059523367	3.6696692934876e-07	3.41707220613935e-06
109	ENSGALG00000000866		selenium binding protein 1 [Source:NCBI gene;Acc:425664]	protein_coding	8111.6404157653	-0.517716145168567	0.218505617908472	-2.36934935643362	0.0178194126152393	0.0453350018847099
110	ENSGALG00000000870	DCAKD	dephospho-CoA kinase domain containing [Source:NCBI gene;Acc:419967]	protein_coding	137.314143448183	0.476130482480386	0.0923684254081666	5.15468874105425	2.54052561780182e-07	2.43825484229236e-06
111	ENSGALG00000000875	PHLPP2	PH domain and leucine rich repeat protein phosphatase 2 [Source:NCBI gene;Acc:415881]	protein_coding	2950.39044438235	-0.213973388752535	0.0910304033517204	-2.35057058822196	0.0187446519183413	0.0472638903487642
112	ENSGALG00000000887		nuclear receptor subfamily 0 group B member 2 [Source:NCBI gene;Acc:768353]	protein_coding	1957.98561234895	-0.312641433190681	0.108170287607444	-2.8902708877439	0.00384909990089544	0.0126083556984115
113	ENSGALG00000000891	NSUN5	NOP2/Sun RNA methyltransferase family member 5 [Source:NCBI gene;Acc:417462]	protein_coding	254.43568261017	0.168647250895706	0.0621440840199636	2.71381022916886	0.00665142569209946	0.0200129410296443
114	ENSGALG00000000892		interleukin 10 [Source:NCBI gene;Acc:428264]	protein_coding	8.99503852590633	0.808345607904361	0.263482388849774	3.06793031379886	0.00215546876341261	0.00767129370408018
115	ENSGALG00000000893	TAT	tyrosine aminotransferase [Source:NCBI gene;Acc:415884]	protein_coding	36.1882686058403	-0.640830041041055	0.197688707322458	-3.24161177297686	0.00118855815212435	0.00460667560593041
116	ENSGALG00000000901			protein_coding	1782.69869011717	-0.576072870017014	0.180334561208154	-3.19446736198321	0.00140089124460438	0.00530472702775215
117	ENSGALG00000000906	RALGPS1	Ral GEF with PH domain and SH3 binding motif 1 [Source:NCBI gene;Acc:417089]	protein_coding	1960.76953047478	-0.192214384913937	0.0622154334889752	-3.08949683599002	0.00200495842077826	0.00722193028394365
118	ENSGALG00000000908		adenosine deaminase, tRNA specific 1 [Source:NCBI gene;Acc:415886]	protein_coding	1319.97762641243	0.122635100769231	0.0462376047296064	2.65228057306149	0.00799500750111707	0.0233806617430579
119	ENSGALG00000000909	GFAP	glial fibrillary acidic protein [Source:NCBI gene;Acc:419969]	protein_coding	25.7707882658552	0.940104484995416	0.138213363746272	6.80183492763575	1.03294920038488e-11	1.98578133676449e-10
120	ENSGALG00000000918	CCDC103	coiled-coil domain containing 103 [Source:NCBI gene;Acc:419970]	protein_coding	9.78034091220846	0.783578193510907	0.184981454115435	4.235982451635	2.27554549254741e-05	0.000141894516705441
121	ENSGALG00000000919		polymeric immunoglobulin receptor [Source:NCBI gene;Acc:419848]	protein_coding	30544.1232475783	-1.12371338678163	0.0842842080222665	-13.3324309873655	1.49931166552243e-40	2.18074300621686e-38
122	ENSGALG00000000946		prefoldin subunit 1 [Source:NCBI gene;Acc:416142]	protein_coding	935.303689325929	0.190309984166295	0.0399097547143963	4.76850798829004	1.85595315072577e-06	1.49648684860626e-05
123	ENSGALG00000000955	TMEM222	transmembrane protein 222 [Source:NCBI gene;Acc:419582]	protein_coding	1627.15040387373	-0.15879095252038	0.0355625577683354	-4.46511619200143	8.00253100358825e-06	5.55499405180637e-05
124	ENSGALG00000000962	PUS3	pseudouridylate synthase 3 [Source:NCBI gene;Acc:419708]	protein_coding	194.044614465328	0.228362365593719	0.0591966880783165	3.85768820869841	0.000114464532874996	0.000600586697520569
125	ENSGALG00000000978	CEP104	centrosomal protein 104 [Source:NCBI gene;Acc:419379]	protein_coding	675.149281163602	0.173692443935764	0.0504731351808198	3.44128501852543	0.000578958332602832	0.00246998526480831
126	ENSGALG00000000988		elongation factor Tu GTP binding domain containing 2 [Source:NCBI gene;Acc:428281]	protein_coding	2963.98471172461	-0.0975250575204263	0.0396659323135679	-2.45866041290721	0.0139456459399841	0.0370416413890038
127	ENSGALG00000000991		TATA-box binding protein associated factor 12 [Source:NCBI gene;Acc:419585]	protein_coding	875.992723954912	0.12250426833111	0.0374220865448809	3.27358198437676	0.00106193579628987	0.0041789222621197
128	ENSGALG00000001000		heat shock 70kDa protein 5 (glucose-regulated protein, 78kDa) [Source:NCBI gene;Acc:396487]	protein_coding	26781.3425839423	-0.254897687898396	0.0859155414558102	-2.96684026637369	0.0030087722808624	0.010203071445115
129	ENSGALG00000001003			protein_coding	977.695557993145	-0.189895716208047	0.028774378986427	-6.59947227002263	4.12623918824164e-11	7.22881660961511e-10
130	ENSGALG00000001019	BTBD2	BTB domain containing 2 [Source:NCBI gene;Acc:420080]	protein_coding	575.50287009036	0.142097134808534	0.0472245576209521	3.00896698597109	0.00262137599273398	0.00906968057379084
131	ENSGALG00000001022		coiled-coil domain containing 43 [Source:NCBI gene;Acc:419971]	protein_coding	784.639083278571	0.196267037479363	0.034227908424628	5.73412301577104	9.80181740106174e-09	1.19423051880598e-07
132	ENSGALG00000001024	TPRG1L	tumor protein p63 regulated 1-like [Source:NCBI gene;Acc:419384]	protein_coding	4727.79699684072	0.150387480591822	0.0424987509275874	3.53863295530881	0.000402204677988553	0.00179765754480687
133	ENSGALG00000001025	GOLGA1	golgin A1 [Source:NCBI gene;Acc:417097]	protein_coding	2082.70324681974	-0.105610034432982	0.0386251251395917	-2.73423151514216	0.00625260639989261	0.0189988103451312
134	ENSGALG00000001034		AAR2 splicing factor homolog [Source:NCBI gene;Acc:419118]	protein_coding	943.582028566406	0.0554308787161467	0.0228718188261222	2.42354484956126	0.0153698552795173	0.0400908528944397
135	ENSGALG00000001037	SCAI	suppressor of cancer cell invasion [Source:NCBI gene;Acc:427751]	protein_coding	474.046160713054	0.245431287349037	0.0635854801482863	3.85986371065645	0.000113450282152748	0.000596098472145619
136	ENSGALG00000001038	MAN1C1	mannosidase, alpha, class 1C, member 1 [Source:NCBI gene;Acc:419588]	protein_coding	1131.97070230904	0.251079647323645	0.0698148003253927	3.59636704758036	0.000322692392728594	0.00148800131844842
137	ENSGALG00000001042	MTMR4	myotubularin related protein 4 [Source:NCBI gene;Acc:417472]	protein_coding	3518.96667459875	-0.153943796651484	0.0551532393810304	-2.79120135787403	0.00525127925259718	0.0163589162570946
138	ENSGALG00000001048	OLFML2A	olfactomedin like 2A [Source:NCBI gene;Acc:417098]	protein_coding	822.429634825241	0.141951095056851	0.0557338720806134	2.54694478882668	0.0108670624863685	0.0301848546901159
139	ENSGALG00000001049		caspase 1 [Source:NCBI gene;Acc:395764]	protein_coding	5221.46477521017	-0.33293883761025	0.0869093055229084	-3.83087674682306	0.000127687459229969	0.000662372075623971
140	ENSGALG00000001058	ARHGEF16	Rho guanine nucleotide exchange factor 16 [Source:NCBI gene;Acc:419386]	protein_coding	2079.51653218225	-0.415895569489996	0.116194666394867	-3.57930000054088	0.000344515794016085	0.00157355156843325
141	ENSGALG00000001062	GGT7	gamma-glutamyltransferase 7 [Source:NCBI gene;Acc:419121]	protein_coding	73.5599886971934	0.626930491424384	0.0973197705949784	6.44196433665589	1.17936997695543e-10	1.94793299979003e-09
142	ENSGALG00000001067		transmembrane protein 57 [Source:NCBI gene;Acc:419590]	protein_coding	2366.27251145465	0.177953479929282	0.0318428394129258	5.58849283575654	2.29048825401104e-08	2.63013654284022e-07
143	ENSGALG00000001076		LIM domain kinase 1 [Source:NCBI gene;Acc:373922]	protein_coding	194.440275243698	0.408557157890791	0.142594576723737	2.86516617446349	0.00416790462240624	0.0134762010046887
144	ENSGALG00000001084	ATP8B3	ATPase phospholipid transporting 8B3 [Source:NCBI gene;Acc:428328]	protein_coding	149.962589521361	0.842409303787048	0.102654465433706	8.20626068459803	2.28183697521332e-16	7.38174261481511e-15
145	ENSGALG00000001093		transcription factor 3 [Source:NCBI gene;Acc:395146]	protein_coding	2173.99058938477	0.105375579374768	0.0423585222228259	2.48770669619782	0.0128569717822032	0.0346403448520216
146	ENSGALG00000001094	ADGRD2	adhesion G protein-coupled receptor D2 [Source:NCBI gene;Acc:100858563]	protein_coding	56.9749396017003	0.658345461990326	0.166906122868652	3.94440569749748	7.99981262300834e-05	0.000435036470240324
147	ENSGALG00000001101		methyl-CpG binding domain protein 3 [Source:NCBI gene;Acc:770153]	protein_coding	669.458018326375	0.214447545751497	0.0461725448653175	4.64448183172549	3.40931047912686e-06	2.59298307741619e-05
148	ENSGALG00000001103		proteasome subunit beta 7 [Source:NCBI gene;Acc:378915]	protein_coding	3137.49238807349	0.165374652888935	0.0411675217859836	4.01711460186172	5.89150769847055e-05	0.000330272957712587
149	ENSGALG00000001110		tRNA-yW synthesizing protein 1 homolog [Source:NCBI gene;Acc:417478]	protein_coding	846.016605834194	-0.185679415817302	0.0327374465235654	-5.67177454367567	1.41325889823632e-08	1.68226169291488e-07
150	ENSGALG00000001115	MMEL1	membrane metallo-endopeptidase-like 1 [Source:NCBI gene;Acc:770671]	protein_coding	19.1900140006053	-0.890603681648253	0.286196267019043	-3.11186337587343	0.00185910516785105	0.00676933636025408
151	ENSGALG00000001117	PFKFB2	6-phosphofructo-2-kinase/fructose-2,6-biphosphatase 2 [Source:NCBI gene;Acc:419850]	protein_coding	2454.01225269964	-0.231112979149261	0.048059048024265	-4.80893793469592	1.51734304432811e-06	1.24758578180229e-05
152	ENSGALG00000001130	GALNT17	Williams-Beuren syndrome chromosome region 17 [Source:NCBI gene;Acc:417480]	protein_coding	117.465270887616	1.01399096905049	0.135988318291199	7.45645642061093	8.88804750809257e-14	2.19141176602288e-12
153	ENSGALG00000001132	APBB3	amyloid beta (A4) precursor protein-binding, family B, member 3 [Source:NCBI gene;Acc:101750838]	protein_coding	21.9568645038203	0.334196927285017	0.126852994064713	2.63452139816683	0.00842559928320089	0.0243929982196781
154	ENSGALG00000001136		hairy and enhancer of split 5-like [Source:NCBI gene;Acc:419390]	protein_coding	19.6330753328849	0.502887260474959	0.165518403972416	3.03825585799369	0.00237951828717977	0.00834677540144962
155	ENSGALG00000001146	UBXN6	UBX domain protein 6 [Source:NCBI gene;Acc:428329]	protein_coding	816.281629742507	0.0953513009871984	0.0351347209524308	2.71387671233522	0.00665009102187971	0.0200128062133921
156	ENSGALG00000001149	ADGRG5	adhesion G protein-coupled receptor G5 [Source:NCBI gene;Acc:415634]	protein_coding	204.874660886775	0.976740633211059	0.212231955090661	4.60223170819783	4.1798781348904e-06	3.11218466051383e-05
157	ENSGALG00000001156			pseudogene	2.46831058197243	-1.28916154432906	0.440393148756726	-2.92729700261797	0.0034192218782004	0.0113931557628617
158	ENSGALG00000001172		kainate binding protein [Source:NCBI gene;Acc:396300]	protein_coding	971.435542749098	-1.02449049582303	0.0912488868274209	-11.2274300700309	2.99050397183067e-29	2.58575235131147e-27
159	ENSGALG00000001174		RCC1 like [Source:NCBI gene;Acc:417484]	protein_coding	942.665877328725	-0.175373298505425	0.0389762484923617	-4.49949149261489	6.81162056256594e-06	4.81743070544383e-05
160	ENSGALG00000001181	KCNJ5	Potassium inwardly rectifying channel subfamily J member 5 [Source:NCBI gene;Acc:395925]	protein_coding	185.743211800332	-0.684177977987206	0.174480462275473	-3.92122974151119	8.80982182814884e-05	0.000474723397362311
161	ENSGALG00000001183		myosin, heavy chain 10, non-muscle [Source:NCBI gene;Acc:396465]	protein_coding	6735.05899571182	-0.281868619387218	0.0718237158654912	-3.9244505243239	8.69279216699356e-05	0.000468686377670403
162	ENSGALG00000001201		glucose-fructose oxidoreductase domain containing 2 [Source:NCBI gene;Acc:415642]	protein_coding	903.865310061072	0.304762080350903	0.0399870200531067	7.62152518357581	2.50695715053388e-14	6.72933290636155e-13
163	ENSGALG00000001203		transmembrane protein 45B [Source:NCBI gene;Acc:419725]	protein_coding	1655.34042978653	-0.341134314616188	0.1149108993195	-2.9686854479112	0.00299076575008984	0.010151182664424
164	ENSGALG00000001207	PLCH2	phospholipase C eta 2 [Source:NCBI gene;Acc:428180]	protein_coding	3976.1107854071	-0.656820676423479	0.0921256916295674	-7.12961460375809	1.0065034529596e-12	2.17820349341187e-11
165	ENSGALG00000001220	HERPUD1	homocysteine inducible ER protein with ubiquitin like domain 1 [Source:NCBI gene;Acc:415644]	protein_coding	1681.69087736356	0.135444271336586	0.0513022641576399	2.64012268387214	0.00828760198602316	0.0240600767544101
166	ENSGALG00000001229		SKI proto-oncogene [Source:NCBI gene;Acc:428181]	protein_coding	941.733534614303	-0.192961204653541	0.0761103168468232	-2.53528316065071	0.0112356464512515	0.0310203699771677
167	ENSGALG00000001235	ANKRD24	ankyrin repeat domain 24 [Source:NCBI gene;Acc:428331]	protein_coding	1.33853694607212	1.33090416558346	0.512819319342255	2.59526916281251	0.00945168684098616	0.0268985287725502
168	ENSGALG00000001238		syntaxin 8 [Source:NCBI gene;Acc:417321]	protein_coding	920.415873754194	0.165797009836224	0.0624519523809226	2.65479306115129	0.00793570744641532	0.0232325914833969
169	ENSGALG00000001239	SLC26A2	E3 ubiquitin/ISG15 ligase TRIM25-like [Source:NCBI gene;Acc:416147]	protein_coding	2867.53374598906	-0.191537070640583	0.0816263681742108	-2.34650977281993	0.0189501692420403	0.0477136373441226
170	ENSGALG00000001256		NLR family CARD domain containing 5 [Source:NCBI gene;Acc:100857413]	protein_coding	4880.7897526968	-0.410875199337675	0.0996656154121011	-4.12253712214361	3.74722199306326e-05	0.000221446066947546
171	ENSGALG00000001270	PRKCZ	protein kinase C zeta [Source:NCBI gene;Acc:419399]	protein_coding	2159.98155466543	-0.462531312614698	0.0825308872954878	-5.60434193514343	2.09047660513298e-08	2.41971699827946e-07
172	ENSGALG00000001279	ZNF652	zinc finger protein 652 [Source:NCBI gene;Acc:419987]	protein_coding	2163.49485053413	-0.148360530242523	0.0527300184929579	-2.81358767705223	0.00489920238308879	0.0154389879600092
173	ENSGALG00000001282	GABRD	gamma-aminobutyric acid type A receptor delta subunit [Source:NCBI gene;Acc:770710]	protein_coding	3.65051172014422	1.68232844110177	0.322930564954175	5.2095670824485	1.89281763573925e-07	1.85747580017655e-06
174	ENSGALG00000001288			protein_coding	39.5273896797759	-0.925256898820323	0.118768599559637	-7.7904168462955	6.67884828352974e-15	1.90448678334147e-13
175	ENSGALG00000001310	TRNAU1AP	tRNA selenocysteine 1 associated protein 1 [Source:NCBI gene;Acc:419597]	protein_coding	205.885687806667	-0.360397446846325	0.149799233170071	-2.40586977129019	0.0161340149421406	0.0417212069455794
176	ENSGALG00000001311	ARHGAP44	Rho GTPase activating protein 44 [Source:NCBI gene;Acc:427797]	protein_coding	125.118549895148	-0.429112423402014	0.110678310255886	-3.87711397481507	0.000105702849147051	0.000558834195138384
177	ENSGALG00000001316		copine 2 [Source:NCBI gene;Acc:415646]	protein_coding	1583.06725696866	-0.484764885460051	0.0610978741999076	-7.93423489455519	2.11796909632026e-15	6.31787824392003e-14
178	ENSGALG00000001317		hyperpolarization activated cyclic nucleotide-gated potassium channel 2 [Source:NCBI gene;Acc:428335]	protein_coding	2490.64335220039	0.083671549486342	0.0268695909293059	3.11398672597891	0.00184577793596184	0.00673387738916042
179	ENSGALG00000001331	ST14	suppression of tumorigenicity 14 [Source:NCBI gene;Acc:419731]	protein_coding	11953.7173915007	-0.385903708896056	0.11661397237866	-3.30924074555131	0.000935493593783325	0.0037497684896724
180	ENSGALG00000001334		G protein subunit beta 1 [Source:NCBI gene;Acc:419402]	protein_coding	25664.5027548701	-0.113050212624566	0.040624831716475	-2.78278599191636	0.00538943426575181	0.0167254308846016
181	ENSGALG00000001347	LHX6	LIM homeobox 6 [Source:NCBI gene;Acc:772259]	protein_coding	20.2300292342017	0.529942655140859	0.12973765345712	4.08472514354527	4.41290207233417e-05	0.000255869226153294
182	ENSGALG00000001350	RSPRY1	ring finger and SPRY domain containing 1 [Source:NCBI gene;Acc:415648]	protein_coding	3619.63411160829	-0.504834018958592	0.0885622296427647	-5.70033095366898	1.19575056005634e-08	1.44374953399852e-07
183	ENSGALG00000001363	MYBBP1A	MYB binding protein 1a [Source:NCBI gene;Acc:417491]	protein_coding	1370.63666568426	0.25826302865435	0.0554580879559886	4.6569046675267	3.20998992060679e-06	2.45832819919776e-05
184	ENSGALG00000001369		hydroxysteroid (11-beta) dehydrogenase 1b [Source:NCBI gene;Acc:419861]	protein_coding	3688.02948347381	-0.468811697342827	0.153077519760061	-3.06257703990539	0.00219439981665869	0.00778033328797564
185	ENSGALG00000001371	HS3ST3A1	heparan sulfate-glucosamine 3-sulfotransferase 3B1 [Source:NCBI gene;Acc:769490]	protein_coding	24.9072255234261	-0.610764144382653	0.144938675146056	-4.21394871842991	2.50944286682721e-05	0.000155087867293409
186	ENSGALG00000001373	TRAF3IP3	TRAF3 interacting protein 3 [Source:NCBI gene;Acc:419862]	protein_coding	1352.01732961796	0.54888335504707	0.234060090948714	2.34505315631677	0.0190243670989623	0.0478876039546323
187	ENSGALG00000001387	SPNS2	sphingolipid transporter 2 [Source:HGNC Symbol;Acc:HGNC:26992]	protein_coding	226.80430512193	0.404463692463843	0.126935976811719	3.18635979036719	0.00144075302836309	0.00543483093509784
188	ENSGALG00000001405	IRF6	interferon regulatory factor 6 [Source:NCBI gene;Acc:419863]	protein_coding	3220.72448793997	-0.277225830837619	0.090776738344036	-3.05393028979469	0.00225864557791512	0.00799046925850326
189	ENSGALG00000001410	SPNS3	sphingolipid transporter 3 (putative) [Source:NCBI gene;Acc:417493]	protein_coding	202.951828836556	0.603967401435344	0.125404980249531	4.81613569280555	1.46365011335292e-06	1.20608111887751e-05
190	ENSGALG00000001412		semaphorin 7A (John Milton Hagen blood group) [Source:NCBI gene;Acc:415298]	protein_coding	1345.33032551553	0.309809481626851	0.0956771423889251	3.23807206080094	0.00120340409288672	0.00465172455600197
191	ENSGALG00000001416	ADRA1B	adrenoceptor alpha 1B [Source:NCBI gene;Acc:373890]	protein_coding	289.007772655261	-0.212309473414631	0.0912086056609748	-2.32773510652922	0.0199261737781229	0.0497438529269451
192	ENSGALG00000001419	DAB2IP	DAB2 interacting protein [Source:NCBI gene;Acc:417117]	protein_coding	1725.32277513481	0.333050138378683	0.0897529664580736	3.71074240241699	0.000206652308263404	0.00100962655317115
193	ENSGALG00000001420		Ral GTPase activating protein non-catalytic beta subunit [Source:NCBI gene;Acc:419128]	protein_coding	3779.49420885863	-0.246258709364922	0.0398987674997045	-6.17208813196412	6.73939135529374e-10	1.003580952376e-08
194	ENSGALG00000001425	SNX19	sorting nexin 19 [Source:NCBI gene;Acc:419734]	protein_coding	437.793490105959	0.305310199025774	0.0510649424361645	5.97886112194168	2.24703018074371e-09	3.05514690444161e-08
195	ENSGALG00000001437		neurotrimin [Source:NCBI gene;Acc:395450]	protein_coding	120.030621766527	0.250682587734664	0.0843917068094573	2.97046471995956	0.00297349557229452	0.0100948734651442
196	ENSGALG00000001441		ubiquitin conjugating enzyme E2 G1 [Source:NCBI gene;Acc:770961]	protein_coding	3736.30380606835	0.174729327414434	0.0291523859280743	5.99365444205944	2.05177121189089e-09	2.80593172366682e-08
197	ENSGALG00000001445		fatty acid binding protein 6 [Source:NCBI gene;Acc:416154]	protein_coding	24105.7284223386	-4.10912080798635	0.376603076828494	-10.9110123119298	1.02112852415125e-27	8.11840444858044e-26
198	ENSGALG00000001446		gelsolin [Source:NCBI gene;Acc:395774]	protein_coding	11167.1201547873	-0.310173837363045	0.0635187893528136	-4.88318244921502	1.0438719980126e-06	8.91090550441787e-06
199	ENSGALG00000001449		stimulated by retinoic acid 6 [Source:NCBI gene;Acc:415301]	protein_coding	9.8585838873224	1.04803728281538	0.287239700226681	3.64865052424267	0.000263621427254784	0.00124592665984421
200	ENSGALG00000001450	IGSF9B	immunoglobulin superfamily member 9B [Source:NCBI gene;Acc:428237]	protein_coding	43.9813776864053	0.475159856154473	0.103642588492428	4.58460043372217	4.54855413544299e-06	3.36930601039545e-05
201	ENSGALG00000001459		troponin C1, slow skeletal and cardiac type [Source:NCBI gene;Acc:396032]	protein_coding	24.6104488223036	0.416228074336324	0.163229244123283	2.54996018986621	0.0107735220517242	0.0299649561601692
202	ENSGALG00000001462		adenosine A3 receptor [Source:NCBI gene;Acc:373956]	protein_coding	28.9246854651228	0.539428914885995	0.109198219221641	4.93990578537833	7.81603267811859e-07	6.83374749019287e-06
203	ENSGALG00000001463	PDIK1L	PDLIM1 interacting kinase 1 like [Source:HGNC Symbol;Acc:HGNC:18981]	protein_coding	1017.04730414444	0.196192829913925	0.045715406466262	4.2916129392553	1.77379945156275e-05	0.000114135113544828
204	ENSGALG00000001465		ribosomal protein L38 [Source:NCBI gene;Acc:771528]	protein_coding	2820.27658937392	0.227754433211996	0.0521137603616138	4.37033197435042	1.24057785019581e-05	8.3043033190239e-05
205	ENSGALG00000001470		stomatin like 1 [Source:NCBI gene;Acc:415303]	protein_coding	1750.15277793602	-0.497748559878153	0.138662222115402	-3.58964793932048	0.000331124867969897	0.00152005942214658
206	ENSGALG00000001473		mindbomb E3 ubiquitin protein ligase 2 [Source:NCBI gene;Acc:419408]	protein_coding	1797.06056968782	0.172499134652017	0.0462220323719951	3.7319677608233	0.000189989821507901	0.000940326832221773
207	ENSGALG00000001475		stathmin 1 [Source:NCBI gene;Acc:396057]	protein_coding	6081.84017884853	0.223821446854405	0.0874131539153199	2.56050075794346	0.0104521435460061	0.0292357736066954
208	ENSGALG00000001479	CYB5D2	cytochrome b5 domain containing 2 [Source:NCBI gene;Acc:417495]	protein_coding	690.626335554941	-0.350988847653106	0.0633465163812425	-5.54077584220617	3.01134484306934e-08	3.39146838478451e-07
209	ENSGALG00000001491	NCAPD3	non-SMC condensin II complex subunit D3 [Source:NCBI gene;Acc:419737]	protein_coding	1067.56498259004	-0.216079499898299	0.0665724767169898	-3.24577829388694	0.00117130019271602	0.00455106761564107
210	ENSGALG00000001492	NDRG3	uncharacterized LOC107057310 [Source:NCBI gene;Acc:107057310]	protein_coding	1896.85627211964	-0.302377132021153	0.0335699006839816	-9.00738834075362	2.11021741398871e-19	9.33820974968638e-18
211	ENSGALG00000001501		mitogen-activated protein kinase 3 [Source:NCBI gene;Acc:373953]	protein_coding	8597.00066863816	-0.104666195947624	0.0432511309076073	-2.41996437437003	0.01552202771948	0.0404050785378197
212	ENSGALG00000001502	UTP11	UTP11, small subunit processome component homolog (S. cerevisiae) [Source:NCBI gene;Acc:419606]	protein_coding	1059.64230847275	0.491145531166465	0.0488081917148656	10.0627684392756	8.06965963626034e-24	5.11523728902543e-22
213	ENSGALG00000001503		tubulin folding cofactor D [Source:NCBI gene;Acc:417334]	protein_coding	1506.17846277417	-0.135811196971844	0.0368903269778316	-3.68148531330331	0.000231879148598692	0.00111586264815523
214	ENSGALG00000001506		pituitary tumor-transforming 2 [Source:NCBI gene;Acc:416158]	protein_coding	954.664138699407	0.230589971162381	0.0791320002246179	2.91399143845532	0.00356839692788009	0.0118082602795911
215	ENSGALG00000001525		calcium binding and coiled-coil domain 2 [Source:NCBI gene;Acc:419993]	protein_coding	17676.8821415332	-0.584084306463435	0.0817782086169082	-7.14229764067823	9.17835823885053e-13	1.99321221800408e-11
216	ENSGALG00000001529		thymocyte nuclear protein 1 [Source:NCBI gene;Acc:374161]	protein_coding	3628.16874888995	0.47014645910983	0.145117329893928	3.23976784477415	0.00119627054301898	0.0046327397726863
217	ENSGALG00000001531	FN3K	fructosamine 3 kinase [Source:NCBI gene;Acc:417335]	protein_coding	459.759387688193	-0.40005774932929	0.0598621362696444	-6.68298484249309	2.34123799944915e-11	4.26491733821984e-10
218	ENSGALG00000001538		suppression of tumorigenicity 7 like [Source:NCBI gene;Acc:395331]	protein_coding	1628.40041952581	0.0863079512369847	0.0287332978020149	3.00376071802424	0.00266664961049051	0.00920425802826222
219	ENSGALG00000001542		mitochondrial ribosomal protein L20 [Source:NCBI gene;Acc:770979]	protein_coding	47.9867218850515	0.293276635310888	0.0977169791846444	3.00128634509584	0.00268841626510493	0.00927140952098214
220	ENSGALG00000001545		RAB40B, member RAS oncogene family [Source:NCBI gene;Acc:417338]	protein_coding	616.758704268425	-0.658376790969409	0.103148649344337	-6.38279604390723	1.73883430822552e-10	2.807723590812e-09
221	ENSGALG00000001546	ZZEF1	zinc finger ZZ-type and EF-hand domain containing 1 [Source:HGNC Symbol;Acc:HGNC:29027]	protein_coding	7728.25182345642	-0.330629224303076	0.097375369909	-3.3954091739221	0.000685261057664553	0.00286423551458231
222	ENSGALG00000001547		capping actin protein of muscle Z-line alpha subunit 1 [Source:NCBI gene;Acc:396521]	protein_coding	7488.0467384019	0.263577024676934	0.0904297281183933	2.91471654467269	0.00356011730544046	0.0117872241007986
223	ENSGALG00000001558		Mov10 RISC complex RNA helicase [Source:NCBI gene;Acc:419872]	pseudogene	4321.25724353592	-0.417471949325667	0.13268579349361	-3.14631987595396	0.00165339068304177	0.00611764334173
224	ENSGALG00000001559		zona pellucida sperm-binding protein 3 [Source:NCBI gene;Acc:378906]	protein_coding	193.332639746572	1.01923792620519	0.396408800852711	2.57117885378103	0.0101352968577989	0.0285238600484297
225	ENSGALG00000001563		WD repeat domain 45B [Source:NCBI gene;Acc:417339]	protein_coding	3016.81620041599	-0.27092398614927	0.0636512196171866	-4.2563832677311	2.07760431976135e-05	0.000130944205077871
226	ENSGALG00000001565	C5	complement component 5 [Source:NCBI gene;Acc:417122]	protein_coding	275.419291201744	-0.640028863699491	0.0917421855658149	-6.97638561532133	3.02870709748628e-12	6.19712445693949e-11
227	ENSGALG00000001572		COMM domain containing 4 [Source:NCBI gene;Acc:770048]	protein_coding	436.442469836801	0.459152886481729	0.0772327459496562	5.94505453400589	2.76364832761913e-09	3.68545370086124e-08
228	ENSGALG00000001577	FOXK2	forkhead box K2 [Source:NCBI gene;Acc:107049008]	protein_coding	1241.65386085671	0.155284989946083	0.0466827574448232	3.3263885521249	0.000879791942936472	0.00355382911201658
229	ENSGALG00000001586		nei like DNA glycosylase 1 [Source:NCBI gene;Acc:770068]	protein_coding	533.97258985091	0.890556397161819	0.105714805775693	8.42414069275609	3.63407390013101e-17	1.2889627332355e-15
230	ENSGALG00000001592	ACER1	alkaline ceramidase 1 [Source:NCBI gene;Acc:420088]	protein_coding	576.027819331046	-0.842105230734293	0.128962673513739	-6.52983695041478	6.58413283262813e-11	1.12614479798178e-09
231	ENSGALG00000001597	PSMB3	proteasome subunit beta 3 [Source:NCBI gene;Acc:419997]	protein_coding	1814.4407902215	0.206466882811759	0.0445071340315031	4.63896153514663	3.50164211065748e-06	2.65889562615404e-05
232	ENSGALG00000001600	DVL1	dishevelled segment polarity protein 1 [Source:NCBI gene;Acc:419416]	protein_coding	2596.72415311461	-0.243162401432098	0.0354263051331823	-6.86389394880298	6.70083846738029e-12	1.31652180275871e-10
233	ENSGALG00000001602		nuclear transport factor 2 [Source:NCBI gene;Acc:415655]	protein_coding	1611.18261229825	0.157696851600365	0.0487684777676323	3.23358158423038	0.00122248413946504	0.0047167324509115
234	ENSGALG00000001604		galactosidase beta 1 like 2 [Source:NCBI gene;Acc:428238]	protein_coding	1106.96634772136	-0.218103222190367	0.0849281837606557	-2.56809003245642	0.0102260592609719	0.0287491084677277
235	ENSGALG00000001605	PPM1J	protein phosphatase, Mg2+/Mn2+ dependent 1J [Source:NCBI gene;Acc:419873]	protein_coding	655.890568199069	-0.466343953851199	0.12030300908075	-3.87641138334434	0.000106008393631548	0.000560291687241899
236	ENSGALG00000001611		beta-1,3-glucuronyltransferase 1 [Source:NCBI gene;Acc:373949]	protein_coding	69.4152372969273	0.874699850389691	0.14118286721834	6.19550989169929	5.80966435963898e-10	8.69965940781374e-09
237	ENSGALG00000001613	GNL3	G protein nucleolar 3 [Source:NCBI gene;Acc:415897]	protein_coding	3556.56884648005	0.174992528711353	0.054829451640022	3.19157904150221	0.00141497389714943	0.00534726187960014
238	ENSGALG00000001615		mannosidase alpha class 2C member 1 [Source:NCBI gene;Acc:415306]	protein_coding	1153.85190193801	-0.409791569151296	0.0485634357219813	-8.43827383831107	3.22058392677836e-17	1.15100602320271e-15
239	ENSGALG00000001621		claudin 5 [Source:NCBI gene;Acc:374028]	protein_coding	294.638723572564	-0.198569381017415	0.0695961722029472	-2.85316526372131	0.00432861039901161	0.0139023822178457
240	ENSGALG00000001634		ribosomal protein L23 [Source:NCBI gene;Acc:420001]	protein_coding	16400.6546974474	0.187693259654179	0.0659463234785638	2.84615198776305	0.00442510685632847	0.0141544130716176
241	ENSGALG00000001644		SIN3 transcription regulator family member A [Source:NCBI gene;Acc:415307]	protein_coding	2313.8964199401	0.140692934729527	0.0421780154797469	3.33569356284876	0.000850868971833957	0.00345036838524325
242	ENSGALG00000001645		potassium sodium-activated channel subfamily T member 1 [Source:NCBI gene;Acc:395248]	protein_coding	51.4389282000705	0.421306026085637	0.117970594765206	3.57128000349709	0.000355240866871565	0.00161506769690118
243	ENSGALG00000001658		ribosomal protein L19 [Source:NCBI gene;Acc:420003]	protein_coding	19288.3210660455	0.26947666880558	0.0555200127370857	4.85368528428988	1.21188007295057e-06	1.0182940353234e-05
244	ENSGALG00000001662	ATP10B	ATPase phospholipid transporting 10B (putative) [Source:NCBI gene;Acc:416159]	protein_coding	4647.51217631379	-0.5673847211016	0.130380501068329	-4.35176055048484	1.35048707909253e-05	8.95694205196647e-05
245	ENSGALG00000001663	MAK16	MAK16 homolog [Source:NCBI gene;Acc:426924]	protein_coding	1197.94488483545	0.259621557436952	0.0505164849200528	5.13934328264977	2.7570032118913e-07	2.62587062257444e-06
246	ENSGALG00000001666	RPAIN	RPA interacting protein [Source:NCBI gene;Acc:417500]	protein_coding	217.670100674749	0.277877985431163	0.0441169933667479	6.2986609971614	3.00227788698209e-10	4.70607685826608e-09
247	ENSGALG00000001682	FBXL20	F-box and leucine rich repeat protein 20 [Source:NCBI gene;Acc:771869]	protein_coding	1538.97294454668	-0.184915686733946	0.0421249261573112	-4.38969758767998	1.13508401806463e-05	7.6692767126203e-05
248	ENSGALG00000001688		septin 5 [Source:NCBI gene;Acc:416778]	protein_coding	6613.92030776103	-0.18001872314377	0.0503776926983941	-3.57338165964691	0.000352400543290953	0.00160380407553683
249	ENSGALG00000001690		gamma-aminobutyric acid type A receptor beta2 subunit [Source:NCBI gene;Acc:414890]	protein_coding	10.0881980253516	-0.990103942144736	0.187325544202787	-5.28547212478886	1.25380964935988e-07	1.27232181995346e-06
250	ENSGALG00000001691		integrator complex subunit 11 [Source:NCBI gene;Acc:419418]	protein_coding	1760.71139296367	-0.238384389952555	0.0354906231393588	-6.71682740019826	1.85723736826209e-11	3.45023215254472e-10
251	ENSGALG00000001692	CAMSAP1	calmodulin regulated spectrin associated protein 1 [Source:NCBI gene;Acc:417127]	protein_coding	1966.91855007796	-0.231135913503962	0.0391533103824714	-5.90335558465165	3.56181422039864e-09	4.64744925016271e-08
252	ENSGALG00000001696	SAG	S-antigen visual arrestin [Source:NCBI gene;Acc:768877]	protein_coding	34.8908356290439	-0.413329390348106	0.109521481085863	-3.77395727532265	0.000160678290090471	0.000813493458436996
253	ENSGALG00000001702	EXOC3L1	exocyst complex component 3 like 1 [Source:NCBI gene;Acc:769364]	protein_coding	305.141862055179	0.499284871930576	0.0973570446448429	5.12838977140236	2.92230922209964e-07	2.76506747020956e-06
254	ENSGALG00000001708	MED1	mediator complex subunit 1 [Source:NCBI gene;Acc:420004]	protein_coding	3557.84427253254	0.104247198767237	0.0331464424680366	3.14504939309139	0.00166058790886623	0.00614064070438648
255	ENSGALG00000001709		musculoskeletal, embryonic nuclear protein 1 [Source:NCBI gene;Acc:404773]	protein_coding	48.7263541104177	0.530697071392707	0.141455641716004	3.7516854397237	0.000175649761600836	0.000876287284476599
256	ENSGALG00000001716		chromosome 10 open reading frame, human C15orf59 [Source:NCBI gene;Acc:415313]	protein_coding	4.24650840228553	0.959901569294047	0.3425233126555	2.80244156770575	0.00507174029740007	0.0158707577051564
257	ENSGALG00000001718	CCNG1	cyclin G1 [Source:NCBI gene;Acc:416161]	protein_coding	3358.19348194677	-0.176686917731759	0.0491929616755292	-3.59171132848566	0.00032851362647655	0.00151113046667798
258	ENSGALG00000001731	CDK12	cyclin dependent kinase 12 [Source:NCBI gene;Acc:428306]	protein_coding	2174.29635825146	0.18519199609289	0.0328814012883655	5.63211994734594	1.78007804265686e-08	2.08356857856336e-07
259	ENSGALG00000001733	LRIG2	leucine rich repeats and immunoglobulin like domains 2 [Source:NCBI gene;Acc:100857856]	protein_coding	1335.57060576848	0.116733032296239	0.0425439478341761	2.743822288219	0.00607284037183841	0.0185185606853249
260	ENSGALG00000001740	MGAT5B	alpha-1,6-mannosylglycoprotein 6-beta-N-acetylglucosaminyltransferase B [Source:HGNC Symbol;Acc:HGNC:24140]	protein_coding	1028.65370884062	0.716676456108466	0.171289727897579	4.18400136952168	2.86422382853334e-05	0.00017465528662584
261	ENSGALG00000001753	SFMBT1	Scm-like with four mbt domains 1 [Source:NCBI gene;Acc:415902]	protein_coding	428.120911296239	0.313426874842498	0.0620792990954379	5.04881465173519	4.44559787304264e-07	4.07886322209775e-06
262	ENSGALG00000001758	QSOX2	quiescin sulfhydryl oxidase 2 [Source:NCBI gene;Acc:417129]	protein_coding	415.411645407267	0.149794169113023	0.0488747546191497	3.06485772215688	0.00217773569041429	0.00773440370229858
263	ENSGALG00000001765	CAAP1	caspase activity and apoptosis inhibitor 1 [Source:NCBI gene;Acc:427364]	protein_coding	391.401879046372	-0.330116433905736	0.0917868493328613	-3.59655480393038	0.000322459670995715	0.00148729370867566
264	ENSGALG00000001768		teneurin transmembrane protein 2 [Source:NCBI gene;Acc:373854]	protein_coding	164.678985818002	0.265735825836115	0.112647246251882	2.35900862806644	0.018323829726897	0.0463981129778365
265	ENSGALG00000001774	NEO1	neogenin 1 [Source:NCBI gene;Acc:395822]	protein_coding	1607.12152357187	-0.24655469154523	0.0658473632482442	-3.74433658969335	0.000180871048195172	0.000898989000605564
266	ENSGALG00000001777	MFSD11	major facilitator superfamily domain containing 11 [Source:NCBI gene;Acc:417352]	protein_coding	5070.37548652625	-0.296457591247771	0.0618237767096972	-4.795203512717	1.62509762070287e-06	1.32630302989334e-05
267	ENSGALG00000001779	KIAA0895L	KIAA0895 like [Source:NCBI gene;Acc:415660]	protein_coding	151.391549823613	0.296091231806457	0.0787218746568531	3.76123197138167	0.000169078534288299	0.000849603786516163
268	ENSGALG00000001790	METTL23	methyltransferase like 23 [Source:NCBI gene;Acc:100859394]	protein_coding	110.318560257925	0.226834376025056	0.0879721040732736	2.57848074016875	0.0099235831524621	0.028028931309596
269	ENSGALG00000001791		uncharacterized oxidoreductase-like [Source:NCBI gene;Acc:415664]	protein_coding	143.179728099839	0.472569345192262	0.0911649997065116	5.1836707806023	2.17560827114095e-07	2.11397918132665e-06
270	ENSGALG00000001793		myosin, light chain 10, regulatory [Source:NCBI gene;Acc:417506]	protein_coding	45.0067677316976	-0.362910054046287	0.117907503726937	-3.07792161291748	0.0020844973845381	0.00746686224247582
271	ENSGALG00000001805		matrix remodeling associated 7 [Source:NCBI gene;Acc:769894]	protein_coding	358.545693358364	0.305841897866629	0.102469639070544	2.98470747668074	0.00283849629814506	0.0097081126580561
272	ENSGALG00000001806		fucosyltransferase 6 [Source:NCBI gene;Acc:428341]	protein_coding	715.207561608386	1.27746161833881	0.381418921925827	3.3492350402774	0.000810350206123635	0.00330462962779782
273	ENSGALG00000001817		CCCTC-binding factor [Source:NCBI gene;Acc:396274]	protein_coding	3784.64389974218	0.119815730932911	0.0372599762237831	3.21566847529099	0.00130141079982344	0.00497826112886589
274	ENSGALG00000001828			pseudogene	142.022254920152	0.456594220299423	0.164984681514342	2.76749463106811	0.00564889758966117	0.017415423180219
275	ENSGALG00000001844	ALKBH4	alkB homolog 4, lysine demethylase [Source:NCBI gene;Acc:417510]	protein_coding	110.23000770853	0.141167801248231	0.0597263812624102	2.36357532909963	0.0180995466325488	0.0459169542274896
276	ENSGALG00000001848	UBE2J2	ubiquitin conjugating enzyme E2 J2 [Source:NCBI gene;Acc:419421]	protein_coding	3863.39656699809	-0.0980363616646748	0.0412627308384208	-2.37590580343729	0.0175059311480604	0.044683369040285
277	ENSGALG00000001849	BSN	bassoon presynaptic cytomatrix protein [Source:HGNC Symbol;Acc:HGNC:1117]	protein_coding	207.960933646157	0.241804243696784	0.0835940218350614	2.89260210704882	0.00382064971993132	0.012532666205432
278	ENSGALG00000001850		arginyl-tRNA synthetase [Source:NCBI gene;Acc:416168]	protein_coding	2481.16881501089	0.115207596707293	0.0456394286286116	2.52429971559874	0.0115929043234171	0.0318334060910692
279	ENSGALG00000001856	MOB3B	MOB kinase activator 3B [Source:HGNC Symbol;Acc:HGNC:23825]	protein_coding	109.208852073511	-0.447298752138818	0.105643633270202	-4.23403416081663	2.29536053955037e-05	0.000143082557486989
280	ENSGALG00000001859			pseudogene	98.2302959534435	-0.206037080601737	0.0765695671803999	-2.69084818144927	0.00712706203029533	0.0212262007737192
281	ENSGALG00000001863		vitellogenin 2 [Source:NCBI gene;Acc:424533]	protein_coding	33.1061264955647	0.751669916196133	0.224379600673345	3.34999221827846	0.000808138306897806	0.0032963258809399
282	ENSGALG00000001869	LINGO2	leucine rich repeat and Ig domain containing 2 [Source:HGNC Symbol;Acc:HGNC:21207]	protein_coding	41.2566010353312	0.541228216466875	0.181538886283982	2.98133489493942	0.0028699475415577	0.00978874803193132
283	ENSGALG00000001876		RAS p21 protein activator 4B [Source:NCBI gene;Acc:417513]	pseudogene	230.226472511804	0.212403720332534	0.0881518352115588	2.40952125185798	0.0159734657363916	0.0413792817357332
284	ENSGALG00000001885		uroplakin 3B-like [Source:NCBI gene;Acc:417514]	lncRNA	9.96491305726926	-2.70895828776525	0.799803791711221	-3.38702856355468	0.000706540313526325	0.00293617184998769
285	ENSGALG00000001892		cytoglobin [Source:NCBI gene;Acc:427802]	protein_coding	804.677345430479	0.319206140890586	0.0771703097330717	4.13638537923075	3.52819463415728e-05	0.000210290711310969
286	ENSGALG00000001901		ariadne RBR E3 ubiquitin protein ligase 1 [Source:NCBI gene;Acc:415319]	protein_coding	2118.53696725346	0.119489649774444	0.0366563016901732	3.25973009455224	0.00111518282876816	0.00436374878335286
287	ENSGALG00000001905	DTX2	deltex E3 ubiquitin ligase 2 [Source:NCBI gene;Acc:417515]	protein_coding	711.896211051938	0.135322654569999	0.0518791888301179	2.60841885969195	0.00909615739623477	0.0260248858227437
288	ENSGALG00000001912		EPH receptor A10 [Source:NCBI gene;Acc:428219]	protein_coding	5.16811649098867	0.914175139920594	0.287494415903897	3.17980137821592	0.00147376029746774	0.00554151592412568
289	ENSGALG00000001926		heat shock protein family B (small) member 1 [Source:NCBI gene;Acc:396227]	protein_coding	1405.32586056953	0.775429952409105	0.176960260283568	4.38194400916074	1.17625041162651e-05	7.91606401483077e-05
290	ENSGALG00000001933	CORO2A	coronin 2A [Source:NCBI gene;Acc:427373]	protein_coding	9057.15010795821	-0.373158620006716	0.1545157376919	-2.41502014992663	0.0157343392241708	0.0408698843356162
291	ENSGALG00000001936	MYO7B	myosin VIIB [Source:HGNC Symbol;Acc:HGNC:7607]	protein_coding	3506.73676951477	-0.402095645980259	0.137737115275399	-2.91929771562508	0.00350820998517263	0.0116359455456592
292	ENSGALG00000001945		RFT1 homolog [Source:NCBI gene;Acc:770487]	protein_coding	1647.48161711644	-0.637760134285469	0.0354440991231395	-17.993407931452	2.19438142735709e-72	8.40268953500022e-70
293	ENSGALG00000001946		R-spondin 1 [Source:NCBI gene;Acc:419613]	protein_coding	30.6643107830456	1.0465789185336	0.147840507611515	7.07910798902103	1.4508529703297e-12	3.06558043719552e-11
294	ENSGALG00000001950		peptidase, mitochondrial processing alpha subunit [Source:NCBI gene;Acc:417134]	protein_coding	1846.0931024774	0.0735425096910586	0.0294946230203407	2.49342090727319	0.0126518767952487	0.0341810171791577
295	ENSGALG00000001956		olfactomedin like 3 [Source:NCBI gene;Acc:419882]	protein_coding	96.2310254335306	0.347284459228371	0.114040095881617	3.04528382358499	0.00232460824211991	0.00818937747782498
296	ENSGALG00000001971	UBE2O	ubiquitin conjugating enzyme E2 O [Source:NCBI gene;Acc:417359]	protein_coding	1385.94954543927	0.141914551092662	0.0447743246323767	3.16955202022281	0.00152674126043546	0.00571667257424675
297	ENSGALG00000001973	GNL2	G protein nucleolar 2 [Source:NCBI gene;Acc:419614]	protein_coding	1899.82839797095	0.22111275364971	0.0466924881021706	4.7355101995396	2.18504715259078e-06	1.73646928098521e-05
298	ENSGALG00000001981	PARP6	poly(ADP-ribose) polymerase family member 6 [Source:NCBI gene;Acc:769472]	protein_coding	731.147931076744	-0.302017004307911	0.0478580362711769	-6.3106852649908	2.77802636647533e-10	4.3582030697472e-09
299	ENSGALG00000001985	PIGQ	phosphatidylinositol glycan anchor biosynthesis class Q [Source:NCBI gene;Acc:770171]	protein_coding	530.093019658637	-0.539571652399014	0.049527500088807	-10.8943849665644	1.22592023254896e-27	9.62424323151299e-26
300	ENSGALG00000001988		thioredoxin reductase 2 [Source:NCBI gene;Acc:416782]	protein_coding	1183.51493175639	-0.114470608070831	0.0446217631307126	-2.56535376550466	0.0103070657757947	0.0289334941877972
301	ENSGALG00000001998	R3HDM4	R3H domain containing 4 [Source:NCBI gene;Acc:770563]	protein_coding	896.005919967097	0.424309356942649	0.0574720115563445	7.38288682529695	1.54893688575631e-13	3.71171172253457e-12
302	ENSGALG00000002000	GRAMD2A	GRAM domain containing 2A [Source:HGNC Symbol;Acc:HGNC:27287]	protein_coding	125.938271917198	-0.158480086228258	0.0586180386337758	-2.70360608989979	0.00685915481174447	0.0205424296460912
303	ENSGALG00000002001		syntaxin binding protein 3 [Source:NCBI gene;Acc:424341]	protein_coding	3802.44982331698	-0.183517216162205	0.0738918328923589	-2.48359269189522	0.0130064479869432	0.0349688389001917
304	ENSGALG00000002008	RNF157	ring finger protein 157 [Source:NCBI gene;Acc:429219]	protein_coding	65.7455191743189	0.541307912165464	0.141227392670902	3.83288186468796	0.000126650783110281	0.000658163319483306
305	ENSGALG00000002016		protein kinase C delta [Source:NCBI gene;Acc:415905]	protein_coding	4016.26122272321	-0.150416509209319	0.0600447740943053	-2.50507244765509	0.0122426313784051	0.0332862617813382
306	ENSGALG00000002024	COMT	catechol-O-methyltransferase [Source:NCBI gene;Acc:416783]	protein_coding	713.346093227111	0.492421692655707	0.0693127424178229	7.10434583135304	1.20893786870606e-12	2.57472204659838e-11
307	ENSGALG00000002028	GPRC5B	G protein-coupled receptor class C group 5 member B [Source:NCBI gene;Acc:101747453]	protein_coding	94.8519914665436	0.469541306867505	0.0961389838597394	4.88398449844795	1.03963251742199e-06	8.88279823514975e-06
308	ENSGALG00000002029	TMEM259	transmembrane protein 259 [Source:NCBI gene;Acc:420101]	protein_coding	2984.6765235635	-0.157693598501238	0.0600547724535393	-2.62582958953405	0.00864380800318135	0.0249130214383551
309	ENSGALG00000002033		NADH:ubiquinone oxidoreductase subunit B6 [Source:NCBI gene;Acc:416391]	protein_coding	162.936347951575	0.315922633197775	0.113760239212695	2.77709185022988	0.0054847677099694	0.0169791612839723
310	ENSGALG00000002038		DENN domain containing 2C [Source:NCBI gene;Acc:100858235]	protein_coding	359.603622868101	0.191860816960608	0.0744853302456284	2.57582018268447	0.0100002637738101	0.0282072984347563
311	ENSGALG00000002044		eukaryotic elongation factor 2 lysine methyltransferase [Source:NCBI gene;Acc:416392]	protein_coding	680.649939430056	-0.312132022879433	0.0479755532779238	-6.50606405873513	7.71453397603262e-11	1.30521010813616e-09
312	ENSGALG00000002048		G protein regulated inducer of neurite outgrowth 2 [Source:NCBI gene;Acc:395648]	protein_coding	105.236145833915	-0.382095004015053	0.146362289797996	-2.61061100193504	0.00903806351979411	0.0259021209442335
313	ENSGALG00000002050		exocyst complex component 7 [Source:NCBI gene;Acc:417361]	protein_coding	3930.54489832756	0.107457143523014	0.0453546027829161	2.36926655575277	0.0178234027892332	0.0453390057665919
314	ENSGALG00000002055		hes family bHLH transcription factor 4 [Source:NCBI gene;Acc:395128]	protein_coding	1036.72561262442	-0.491106945181238	0.137343309210313	-3.57576170259018	0.000349209640493638	0.00159150363968475
315	ENSGALG00000002056		transport and golgi organization 2 homolog [Source:NCBI gene;Acc:416784]	protein_coding	1226.51515007461	0.16286267469306	0.0430472692428392	3.7833450891929	0.000154734644043149	0.00078807983881151
316	ENSGALG00000002057		RNA polymerase II subunit D [Source:NCBI gene;Acc:424754]	protein_coding	742.144533350434	0.118387271069282	0.0398806735859989	2.9685373998007	0.00299220686787685	0.0101542371969566
317	ENSGALG00000002060	TAF15	TATA-box binding protein associated factor 15 [Source:NCBI gene;Acc:417522]	protein_coding	3134.72131464726	0.243129816214252	0.0435214753965358	5.58643322633323	2.31780608217843e-08	2.65338593776168e-07
318	ENSGALG00000002062		signal recognition particle 68 [Source:NCBI gene;Acc:417363]	protein_coding	3196.18652792265	0.277548198055182	0.0252056029299673	11.0113691319481	3.36845431602814e-28	2.72423742808775e-26
319	ENSGALG00000002067		ALG1, chitobiosyldiphosphodolichol beta-mannosyltransferase [Source:NCBI gene;Acc:416393]	protein_coding	1169.25118797579	0.260226002135049	0.0257957439986643	10.087943272678	6.24645566689008e-24	4.01377560540612e-22
320	ENSGALG00000002081	MMP28	matrix metallopeptidase 28 [Source:NCBI gene;Acc:417523]	protein_coding	179.980813430393	-0.877029753726024	0.131715081781267	-6.65853706246383	2.76566552937631e-11	4.98963291612382e-10
321	ENSGALG00000002088		galanin receptor 2 [Source:NCBI gene;Acc:770030]	protein_coding	21.6284491850354	0.570002110923445	0.221234961374481	2.57645585210472	0.00998189515243748	0.0281681905166468
322	ENSGALG00000002098	GRIK3	glutamate ionotropic receptor kainate type subunit 3 [Source:NCBI gene;Acc:419619]	protein_coding	13.9076099747926	-0.672606776581525	0.246564536167544	-2.72791370176805	0.00637362799901454	0.0192977863717137
323	ENSGALG00000002107		RAN binding protein 1 [Source:NCBI gene;Acc:416787]	protein_coding	5938.94176929233	0.290875784969407	0.0757545946121161	3.8397114585428	0.000123178995044218	0.000641467522624107
324	ENSGALG00000002111			protein_coding	1.9953704975767	1.11631051461082	0.40176762974394	2.7784978977084	0.00546108666684351	0.0169142240227773
325	ENSGALG00000002121	PLEKHN1	pleckstrin homology domain containing N1 [Source:NCBI gene;Acc:771179]	protein_coding	693.355152021293	-0.630165390000652	0.190200309588711	-3.31316700463485	0.000922458804776768	0.00370305831279985
326	ENSGALG00000002124		zinc finger DHHC-type containing 8 [Source:NCBI gene;Acc:416788]	protein_coding	514.690395498062	0.180237178830406	0.0768815739607415	2.34434819092598	0.0190603681029484	0.0479717889625245
327	ENSGALG00000002125		tropomodulin 1 [Source:NCBI gene;Acc:395883]	protein_coding	117.774167263485	-0.613703299204913	0.102907814157239	-5.96362194873949	2.46707172346287e-09	3.31825568081245e-08
328	ENSGALG00000002129	WDR47	WD repeat domain 47 [Source:NCBI gene;Acc:424344]	protein_coding	1382.7068369742	0.14080434481266	0.0384267928317657	3.66422317441656	0.000248090398557507	0.00118145181424733
329	ENSGALG00000002131		NPR2-like, GATOR1 complex subunit [Source:NCBI gene;Acc:425132]	protein_coding	539.241019335701	-0.248110423273734	0.0600751855893777	-4.12999844843766	3.62765682590895e-05	0.000215670865096735
330	ENSGALG00000002138	HYAL2	hyaluronoglucosaminidase 2 [Source:NCBI gene;Acc:415908]	protein_coding	259.852467480638	0.185778357421086	0.0788568447995521	2.35589387190573	0.0184781960409815	0.046713337687542
331	ENSGALG00000002141	UGGT1	UDP-glucose glycoprotein glucosyltransferase 1 [Source:NCBI gene;Acc:424757]	protein_coding	4540.42684856766	0.109136133200923	0.0390020148852543	2.79821782341263	0.0051385446220085	0.0160557057023723
332	ENSGALG00000002142	DGKQ	diacylglycerol kinase theta [Source:NCBI gene;Acc:427381]	protein_coding	499.026125426803	-0.284332039301113	0.0925289195529692	-3.0728991614167	0.0021199010887247	0.0075647972856108
333	ENSGALG00000002155		heparan sulfate 6-O-sulfotransferase 1 [Source:NCBI gene;Acc:395141]	protein_coding	940.168888896706	-0.404133449564603	0.0848512410472737	-4.7628466546464	1.90880895460469e-06	1.53448939225569e-05
334	ENSGALG00000002157		ribosomal protein S17 [Source:NCBI gene;Acc:374053]	protein_coding	8366.82134920046	0.227368813508501	0.0592384757930939	3.83819486346419	0.000123942109156854	0.000645262428998348
335	ENSGALG00000002159		acyl-CoA oxidase 1 [Source:NCBI gene;Acc:417366]	protein_coding	11912.4683632889	-0.360647294587569	0.105376443382571	-3.42246599914398	0.000620558584973818	0.00262478375335071
336	ENSGALG00000002160		beta-2-microglobulin [Source:NCBI gene;Acc:414830]	protein_coding	70354.3694720862	0.222773407821922	0.0672835887651168	3.31096203265274	0.00092975822599958	0.0037293689072483
337	ENSGALG00000002162		aconitase 1, soluble [Source:NCBI gene;Acc:373916]	protein_coding	6173.91784730297	-0.383827107158828	0.0593183947586074	-6.47062532155142	9.75981679432387e-11	1.63357219011507e-09
338	ENSGALG00000002167	PATL2	PAT1 homolog 2 [Source:NCBI gene;Acc:415327]	protein_coding	753.856629583207	-0.403802260510035	0.126342699249992	-3.19608701497694	0.00139305093203367	0.00527823397369704
339	ENSGALG00000002169		pleckstrin homology domain containing B2 [Source:NCBI gene;Acc:424758]	protein_coding	15602.8662312741	-0.29713790680762	0.0801401019329546	-3.70773058232702	0.000209124971114791	0.00101943669343383
340	ENSGALG00000002179		Fas binding factor 1 [Source:NCBI gene;Acc:770159]	protein_coding	814.428442642436	-0.274777515629505	0.0740525594779356	-3.71057418631663	0.000206789684156943	0.00100962655317115
341	ENSGALG00000002182		nuclear receptor subfamily 5 group A member 2 [Source:NCBI gene;Acc:395961]	protein_coding	3692.0098285014	-0.383664114300977	0.0956604865379623	-4.0106853747678	6.05427440188042e-05	0.000338487337909662
342	ENSGALG00000002187		hydroxysteroid 17-beta dehydrogenase 4 [Source:NCBI gene;Acc:395785]	protein_coding	4148.62345809126	-0.368416538380109	0.0799253912653179	-4.60950559700264	4.03627667755578e-06	3.01964351279821e-05
343	ENSGALG00000002197		nucleophosmin [Source:NCBI gene;Acc:396203]	protein_coding	23583.0036609335	0.285584848514791	0.0780516266822269	3.65892244216124	0.000253277970266987	0.00120218936405755
344	ENSGALG00000002199	KLHL17	kelch like family member 17 [Source:NCBI gene;Acc:419432]	protein_coding	121.259230787003	0.215916588889596	0.0826636333297451	2.61199006373583	0.00900168703424461	0.0258136411162359
345	ENSGALG00000002203		fibroblast growth factor 18 [Source:NCBI gene;Acc:395453]	protein_coding	18.6777185848695	-0.351389899595696	0.146186983018428	-2.40370169997558	0.016230010855673	0.0419396355440011
346	ENSGALG00000002204	SLC7A4	solute carrier family 7 member 4 [Source:HGNC Symbol;Acc:HGNC:11062]	protein_coding	166.950080855901	0.386637047537318	0.1369327317544	2.82355462119009	0.00474943324340518	0.0150351975613314
347	ENSGALG00000002216		NIMA related kinase 7 [Source:NCBI gene;Acc:424350]	protein_coding	3080.31709046191	-0.347034231578038	0.0733376108097306	-4.73200896165536	2.22308595839376e-06	1.76520363255786e-05
348	ENSGALG00000002222		NOC2 like nucleolar associated transcriptional repressor [Source:NCBI gene;Acc:419433]	protein_coding	1359.08517251101	0.167962990176879	0.045810842560551	3.66644621204843	0.000245944621302614	0.00117272145603582
349	ENSGALG00000002227	DMXL1	Dmx like 1 [Source:NCBI gene;Acc:427385]	protein_coding	6400.12403968345	0.234885939396658	0.0856789889085543	2.74146488408439	0.00611658984570969	0.0186368261245617
350	ENSGALG00000002229		F-box and WD repeat domain containing 11 [Source:NCBI gene;Acc:416181]	protein_coding	4342.69904009154	-0.0937812260432543	0.0261370601817866	-3.58805563406878	0.000333153211404811	0.00152685728030984
351	ENSGALG00000002240	C3orf18	chromosome 12 C3orf18 homolog [Source:NCBI gene;Acc:415914]	protein_coding	415.582459009488	-0.194935900076865	0.0443364775933998	-4.39673854708487	1.09889579052261e-05	7.43816079277623e-05
352	ENSGALG00000002244		agouti related neuropeptide [Source:NCBI gene;Acc:427535]	protein_coding	13.758540810797	0.682916185533057	0.231521792025813	2.94968425890949	0.00318098829366484	0.0107000507985001
353	ENSGALG00000002260		cytokine inducible SH2 containing protein [Source:NCBI gene;Acc:395335]	protein_coding	461.048092636344	0.312851324784115	0.0964867853999158	3.24242665446275	0.00118516449782226	0.00459447137864444
354	ENSGALG00000002266		oxoglutarate dehydrogenase like [Source:NCBI gene;Acc:423618]	protein_coding	81.0674268255948	-0.381211564073095	0.0950176536247469	-4.01200776414257	6.02045195149972e-05	0.000336998030924789
355	ENSGALG00000002267	DCUN1D3	defective in cullin neddylation 1 domain containing 3 [Source:NCBI gene;Acc:427002]	protein_coding	633.851952863455	0.114204862344741	0.0361508932181667	3.15911592157702	0.00158248532318198	0.00589356491915036
356	ENSGALG00000002273		LYR motif containing 1 [Source:NCBI gene;Acc:427003]	protein_coding	894.003527061285	-0.214823178607123	0.0412091768136292	-5.21299368775728	1.85817221585884e-07	1.82921748615737e-06
357	ENSGALG00000002278	UNK	unkempt family zinc finger [Source:NCBI gene;Acc:417371]	protein_coding	715.675540792527	-0.160469723866691	0.0451428985474372	-3.55470581265547	0.000378402224398846	0.00170549145721728
358	ENSGALG00000002282	TMEM200A	transmembrane protein 200A [Source:NCBI gene;Acc:427076]	protein_coding	663.463013177913	0.401242093713175	0.0884212667976082	4.53784602104376	5.6831731356826e-06	4.0997069413615e-05
359	ENSGALG00000002287	CRB1	crumbs cell polarity complex component 1 [Source:HGNC Symbol;Acc:HGNC:2343]	protein_coding	7.35689672043605	0.806132451400141	0.290476520346659	2.77520692701114	0.00551665952174113	0.0170525671509768
360	ENSGALG00000002289		choline O-acetyltransferase [Source:NCBI gene;Acc:395314]	protein_coding	36.3443596443556	0.331652293746688	0.102875431062321	3.22382409795955	0.00126491072182094	0.00485745392417648
361	ENSGALG00000002312	TMEM132E	transmembrane protein 132E [Source:NCBI gene;Acc:771389]	protein_coding	177.232013022619	0.733121118337165	0.223628275840135	3.2783024221018	0.00104433444220263	0.00411656452501007
362	ENSGALG00000002314		cadherin related family member 1 [Source:NCBI gene;Acc:414847]	protein_coding	688.810202203495	0.498936989843378	0.109028637765036	4.57620126299865	4.73495041563234e-06	3.49083986831079e-05
363	ENSGALG00000002316		nucleotide binding protein 2 [Source:NCBI gene;Acc:416402]	protein_coding	833.173183603873	0.206664151883689	0.0434771512812486	4.75339680253663	2.00027223830951e-06	1.5997914751663e-05
364	ENSGALG00000002319	TEKT2	tektin 2 [Source:NCBI gene;Acc:419627]	protein_coding	6.03952143404812	-1.37199130149724	0.254468843446903	-5.3915885454304	6.98375316242077e-08	7.41574196867577e-07
365	ENSGALG00000002326		ATPase phospholipid transporting 8B4 (putative) [Source:NCBI gene;Acc:431656]	protein_coding	6835.25961780777	-0.441496092519131	0.0926231043221104	-4.76658708159645	1.87372765538391e-06	1.50887347630765e-05
366	ENSGALG00000002329		C-C motif chemokine ligand 1 [Source:NCBI gene;Acc:395552]	protein_coding	169.786555221131	-0.67365090157807	0.152055907828148	-4.43028430266204	9.41089359769384e-06	6.45382297417871e-05
367	ENSGALG00000002335	DOCK3	dedicator of cytokinesis 3 [Source:NCBI gene;Acc:107048988]	protein_coding	168.753677437073	0.314126744815242	0.118939662855547	2.6410596538915	0.00826471658286713	0.0240159326690934
368	ENSGALG00000002345	ATG12	autophagy related 12 [Source:NCBI gene;Acc:427390]	protein_coding	1088.39067750379	0.274747278879237	0.0456013180262535	6.02498547785528	1.69124808658769e-09	2.35232674934357e-08
369	ENSGALG00000002346		claspin [Source:NCBI gene;Acc:428223]	protein_coding	749.060045518147	-0.228658370814764	0.0751354789112985	-3.04328093901827	0.0023401375042664	0.00823944454729789
370	ENSGALG00000002358	CDO1	cysteine dioxygenase type 1 [Source:NCBI gene;Acc:427391]	protein_coding	101.257995502427	-0.979631794061417	0.152580355609131	-6.42043197599412	1.35888182710666e-10	2.22376494682412e-09
371	ENSGALG00000002362	MANF	mesencephalic astrocyte derived neurotrophic factor [Source:NCBI gene;Acc:107048996]	protein_coding	870.742213927863	0.196816438802638	0.082033858928537	2.39920980645435	0.0164304974531839	0.0423876562235789
372	ENSGALG00000002370	SH2D4B	SH2 domain containing 4B [Source:NCBI gene;Acc:769640]	protein_coding	5.80248903828722	0.598237280506855	0.231200800392101	2.58752253232811	0.00966688730193563	0.0274194718739559
373	ENSGALG00000002374		solute carrier family 9 member A9 [Source:NCBI gene;Acc:424772]	protein_coding	526.817785973351	0.407629861827714	0.10345502324866	3.94016500144176	8.14255843928179e-05	0.000441429713944652
374	ENSGALG00000002375		notch 1 [Source:NCBI gene;Acc:395655]	protein_coding	2405.61274746814	0.241841409071501	0.0571630290299413	4.23073117669862	2.32932914099927e-05	0.000145007308137257
375	ENSGALG00000002377		enolase 1, (alpha) [Source:NCBI gene;Acc:396017]	protein_coding	38975.5239246461	0.18912822945911	0.0478275726872604	3.95437649942639	7.67344952114048e-05	0.000419880237285386
376	ENSGALG00000002379		mitochondrial ribosomal protein S17 [Source:NCBI gene;Acc:417538]	protein_coding	1514.90918688787	0.131744081433555	0.0293418308976984	4.48997480398843	7.12315989105856e-06	5.01319763825701e-05
377	ENSGALG00000002383		CD72 antigen [Source:NCBI gene;Acc:427415]	protein_coding	300.144925919229	1.06380694662164	0.342295814767096	3.10785846839954	0.00188448291570806	0.00685508975328234
378	ENSGALG00000002388		nipsnap homolog 2 [Source:NCBI gene;Acc:417539]	protein_coding	3332.63531647926	-0.211172261950951	0.0339777594517338	-6.21501433168146	5.13199656889589e-10	7.76545577598335e-09
379	ENSGALG00000002397		phosphoserine phosphatase [Source:NCBI gene;Acc:417540]	protein_coding	86.9527277314157	-0.200528633985718	0.0831035438945212	-2.41299738360422	0.0158219331475232	0.041054754756877
380	ENSGALG00000002403	ULK1	unc-51 like autophagy activating kinase 1 [Source:NCBI gene;Acc:416800]	protein_coding	1220.95770950575	-0.20503476476049	0.0714398179991644	-2.87003481395891	0.0041042660801741	0.013300232204198
381	ENSGALG00000002407		HYDIN, axonemal central pair apparatus protein [Source:NCBI gene;Acc:427538]	protein_coding	106.442091596609	-1.15757828583076	0.117238778508166	-9.87368088068348	5.41405914817613e-23	3.31973829402708e-21
382	ENSGALG00000002408		neurochondrin [Source:NCBI gene;Acc:419633]	protein_coding	567.032884600979	0.145540343654336	0.044374949839754	3.2797860995879	0.00103885817893871	0.004098641832836
383	ENSGALG00000002412	GBA2	glucosylceramidase beta 2 [Source:NCBI gene;Acc:100859407]	protein_coding	4274.33603894238	-0.339755586389149	0.105786572207808	-3.21170805801072	0.00131948387512386	0.00503712633752779
384	ENSGALG00000002417	GMPPA	GDP-mannose pyrophosphorylase A [Source:NCBI gene;Acc:769292]	protein_coding	1710.31100767019	-0.101814218812025	0.0401016143968337	-2.53890573592627	0.0111199779960033	0.0307689348383735
385	ENSGALG00000002424		RecQ like helicase 5 [Source:NCBI gene;Acc:373891]	protein_coding	887.607899534783	0.338385913681151	0.0572968012909561	5.90584301491474	3.50847953252524e-09	4.58423408556902e-08
386	ENSGALG00000002427		small integral membrane protein 5 [Source:NCBI gene;Acc:770371]	protein_coding	1453.70233916566	-0.76800847467077	0.130449620256383	-5.8873952500693	3.92329671964267e-09	5.0697531921939e-08
387	ENSGALG00000002428		zona pellucida glycoprotein 2 [Source:NCBI gene;Acc:427006]	protein_coding	82.7699334951697	-0.579303037155674	0.119112435902452	-4.8634975245582	1.15329468656613e-06	9.72988678239223e-06
388	ENSGALG00000002431		complement factor H [Source:NCBI gene;Acc:429057]	protein_coding	5755.16300522117	-0.349464432308215	0.127311849254024	-2.74494820675278	0.00605204483777776	0.0184621457049924
389	ENSGALG00000002445	KIAA0319L	KIAA0319 like [Source:NCBI gene;Acc:419634]	protein_coding	2712.50663494257	0.0958465516061757	0.0282641023992548	3.39110544719448	0.000696113126968233	0.00289861753246892
390	ENSGALG00000002448		chaperonin containing TCP1 subunit 6A [Source:NCBI gene;Acc:417541]	protein_coding	6776.18597809964	0.192835650078324	0.0463211884978451	4.16301170871932	3.14077255508409e-05	0.000189182393101261
391	ENSGALG00000002455	LRRTM2	leucine rich repeat transmembrane neuronal 2 [Source:NCBI gene;Acc:101747697]	protein_coding	7.43377009267988	1.09267471443164	0.30746369185834	3.5538333252535	0.000379659743920311	0.00171033752105085
392	ENSGALG00000002457	SIL1	SIL1 nucleotide exchange factor [Source:NCBI gene;Acc:416185]	protein_coding	668.025518985107	0.172644837781337	0.0538094941144223	3.20844565857131	0.00133454526162925	0.0050873776399735
393	ENSGALG00000002458		Vac14, PIKFYVE complex component [Source:NCBI gene;Acc:415678]	protein_coding	935.068396088841	0.264212916209998	0.057702292938872	4.57889804292347	4.67431959954901e-06	3.45156468501921e-05
394	ENSGALG00000002463		sulfatase modifying factor 2 [Source:NCBI gene;Acc:417542]	protein_coding	403.565743620902	0.221166270102116	0.042850771934788	5.1613135567008	2.45223041836926e-07	2.36075932990572e-06
395	ENSGALG00000002479		methionine adenosyltransferase 1A [Source:NCBI gene;Acc:423628]	protein_coding	196.812162237231	-1.27818189417968	0.136842014866649	-9.34056616621187	9.5820350970406e-21	4.83300334746701e-19
396	ENSGALG00000002486		ring finger protein 123 [Source:NCBI gene;Acc:415923]	protein_coding	873.947435394826	-0.154982576424294	0.0293975370651591	-5.27195785418274	1.3497607759055e-07	1.36378898429267e-06
397	ENSGALG00000002488		poly(A) binding protein interacting protein 2B [Source:NCBI gene;Acc:416187]	protein_coding	3412.21932137502	0.212350435931753	0.0551459970111846	3.85069538027728	0.00011778292402903	0.000616102872471898
398	ENSGALG00000002489	PPP1R26	protein phosphatase 1 regulatory subunit 26 [Source:HGNC Symbol;Acc:HGNC:29089]	protein_coding	1248.08977513567	0.204212277639506	0.0503808042135031	4.053374709425	5.04840427680485e-05	0.000287301211542886
399	ENSGALG00000002492	H6PD	hexose-6-phosphate dehydrogenase (glucose 1-dehydrogenase) [Source:NCBI gene;Acc:428188]	protein_coding	1330.67999754325	-0.222248872542473	0.0932564973035987	-2.38319987312987	0.0171628729680888	0.0439687309530653
400	ENSGALG00000002495		coiled-coil-helix-coiled-coil-helix domain containing 2 pseudogene 9 [Source:NCBI gene;Acc:417544]	protein_coding	141.656419734211	0.82486214572964	0.286676391803938	2.87732847668103	0.00401057876850147	0.0130416792778844
401	ENSGALG00000002499		zinc finger MYM-type containing 4 [Source:NCBI gene;Acc:419635]	protein_coding	2145.82465156594	-0.130156416799366	0.0446667985264689	-2.91394102763459	0.00356897319434852	0.0118082602795911
402	ENSGALG00000002507		mannose binding lectin 2 [Source:NCBI gene;Acc:374267]	protein_coding	13.3916774737687	-0.74496411868934	0.205376426647631	-3.62731074276355	0.000286388550247918	0.00133935901503033
403	ENSGALG00000002517	TMEM35B	transmembrane protein 35B [Source:NCBI gene;Acc:100857984]	protein_coding	32.9004888203662	0.891654958613358	0.335180993177597	2.66021933451611	0.00780897801383997	0.0229223802368084
404	ENSGALG00000002519	SLC25A33	solute carrier family 25 member 33 [Source:NCBI gene;Acc:419442]	protein_coding	206.641451279903	0.187168967379878	0.0540089189759276	3.46551960174024	0.000529207948095335	0.00228317515063526
405	ENSGALG00000002525	RASGEF1A	RasGEF domain family member 1A [Source:NCBI gene;Acc:423631]	protein_coding	1359.72619153279	0.412311902766328	0.16097346443652	2.56136565246705	0.0104261557526548	0.0291848366980548
406	ENSGALG00000002527		transmembrane protein 201 [Source:NCBI gene;Acc:419443]	protein_coding	977.498422600585	-0.278556423648033	0.0492862375434609	-5.65180946105695	1.58767531846453e-08	1.87591637281801e-07
407	ENSGALG00000002528		DnaJ heat shock protein family (Hsp40) member C18 [Source:NCBI gene;Acc:416189]	protein_coding	1244.0690010134	0.249923224187502	0.047993849365372	5.20740110435534	1.91503842190893e-07	1.87633764544529e-06
408	ENSGALG00000002536		syntaxin 2 [Source:NCBI gene;Acc:378895]	protein_coding	6880.2896654646	-0.276723464111775	0.0594262340657555	-4.65658759068561	3.21493536042416e-06	2.46079180081583e-05
409	ENSGALG00000002539		potassium calcium-activated channel subfamily N member 2 [Source:NCBI gene;Acc:395579]	protein_coding	85.7544678480926	-0.230829326665831	0.0869406452512698	-2.65502200954116	0.00793032341053623	0.0232240765025583
410	ENSGALG00000002542		glucuronidase beta [Source:NCBI gene;Acc:427823]	protein_coding	2534.04077696756	-0.278274446698148	0.0698568351841604	-3.98349633166956	6.79087202968042e-05	0.00037597265238387
411	ENSGALG00000002549	RGS1	regulator of G-protein signaling 1 [Source:NCBI gene;Acc:424360]	protein_coding	1981.30573820113	0.493698538038101	0.193100043631	2.55669822106059	0.0105670846707816	0.0295088866911556
412	ENSGALG00000002551	CFAP70	cilia and flagella associated protein 70 [Source:NCBI gene;Acc:769473]	protein_coding	120.905905252495	-1.13727273581134	0.0836786691423454	-13.5909515228633	4.53150572728245e-42	6.96923294762299e-40
413	ENSGALG00000002553	PCDH1	protocadherin 1 [Source:NCBI gene;Acc:416194]	protein_coding	2187.65203849379	-0.39330015462993	0.137371314471841	-2.86304426904608	0.00419591935074118	0.0135457733616581
414	ENSGALG00000002555		ret proto-oncogene [Source:NCBI gene;Acc:396107]	protein_coding	409.715679413982	0.235309146194946	0.0654526921138424	3.59510263971528	0.000324263709710681	0.00149414537949448
415	ENSGALG00000002558		argininosuccinate lyase 1 [Source:NCBI gene;Acc:396498]	protein_coding	61.1290354651964	1.20961831817484	0.164740129342297	7.34258448748387	2.09508184216382e-13	4.93224850746798e-12
416	ENSGALG00000002562	ARAP3	ArfGAP with RhoGAP domain, ankyrin repeat and PH domain 3 [Source:NCBI gene;Acc:416196]	protein_coding	1004.93971135366	-0.146354624951668	0.0530915621959174	-2.75664566831907	0.005839759494671	0.0179184640062979
417	ENSGALG00000002564		regulator of G-protein signaling 4 [Source:NCBI gene;Acc:378901]	protein_coding	677.585152871855	0.390303973360972	0.06919841673377	5.64035987792329	1.69695115786505e-08	1.99498086309661e-07
418	ENSGALG00000002569		RAN, member RAS oncogene family [Source:NCBI gene;Acc:396193]	protein_coding	8792.14532540772	0.146990615839168	0.0614721587765116	2.39117380558519	0.0167946002852275	0.0431785537341359
419	ENSGALG00000002570		proteinase-activated receptor 2-like [Source:NCBI gene;Acc:416197]	protein_coding	167.607958719818	0.567691613456332	0.189772581109484	2.99143116533162	0.00277673131193239	0.00952464526614029
420	ENSGALG00000002576		argininosuccinate lyase 2 [Source:NCBI gene;Acc:417545]	protein_coding	1210.63747028267	0.820384561368746	0.12632949863949	6.49400631051264	8.35832443907821e-11	1.40400395210765e-09
421	ENSGALG00000002578		aph-1 homolog B, gamma-secretase subunit [Source:NCBI gene;Acc:769986]	protein_coding	905.407954671686	-0.246162765614182	0.0901851456537625	-2.72952672892769	0.00634253072213251	0.0192222426004478
422	ENSGALG00000002581		HIV-1 Tat interactive protein 2 [Source:NCBI gene;Acc:424363]	protein_coding	269.899049785323	0.356974567456545	0.0852886402939376	4.18548784722412	2.84554293477863e-05	0.000173629014911387
423	ENSGALG00000002583		phosphatidylinositol-4,5-bisphosphate 3-kinase catalytic subunit delta [Source:NCBI gene;Acc:419444]	protein_coding	4617.96887422269	0.520324399605499	0.194006907137217	2.68198904504717	0.00731858563474959	0.0217173212501671
424	ENSGALG00000002587		CGRP receptor component [Source:NCBI gene;Acc:396022]	protein_coding	865.684535087278	0.316900800808536	0.0453484724171421	6.98812515432702	2.78583829930401e-12	5.73143465020188e-11
425	ENSGALG00000002588		peroxisome proliferator activated receptor delta [Source:NCBI gene;Acc:395479]	protein_coding	3075.87283378241	-0.450436193390685	0.105330586583351	-4.27640448991749	1.89935988161436e-05	0.000121150401647725
426	ENSGALG00000002591	POLR2E	RNA polymerase II subunit E [Source:NCBI gene;Acc:420103]	protein_coding	1301.74361487408	0.16068249953745	0.0434720579001965	3.69622482345663	0.000218829204559233	0.00106150267971688
427	ENSGALG00000002598	TPST1	tyrosylprotein sulfotransferase 1 [Source:NCBI gene;Acc:417546]	protein_coding	1489.58979670116	0.252557852209418	0.0547665796404848	4.61153232258312	3.99711488431828e-06	2.99512246703131e-05
428	ENSGALG00000002605	MRPL17	mitochondrial ribosomal protein L17 [Source:NCBI gene;Acc:769700]	protein_coding	243.200578528169	0.425534852093006	0.177240795578234	2.40088547732328	0.0163554542683624	0.0422336588535526
429	ENSGALG00000002606		calsyntenin 1 [Source:NCBI gene;Acc:395372]	protein_coding	8593.59266795366	-0.241695743538093	0.100676881747218	-2.40070748461348	0.0163634111675558	0.042234024675691
430	ENSGALG00000002616		leucine zipper and CTNNBIP1 domain containing [Source:NCBI gene;Acc:419445]	protein_coding	3373.64321441138	-0.118283160963739	0.0381171199969826	-3.10315052588186	0.00191472225790717	0.00694757952525859
431	ENSGALG00000002621	SLC25A42	solute carrier family 25 member 42 [Source:NCBI gene;Acc:427091]	protein_coding	555.475959520384	-0.263557746760652	0.0733072630699453	-3.59524739737155	0.000324083452777831	0.00149368160758301
432	ENSGALG00000002623	PCOLCE2	procollagen C-endopeptidase enhancer 2 [Source:NCBI gene;Acc:429124]	protein_coding	93.859941874325	-0.342024105697356	0.119747439978972	-2.85621225604003	0.00428728415637426	0.013793263481833
433	ENSGALG00000002630	ZNF76	zinc finger protein 76 [Source:NCBI gene;Acc:772107]	protein_coding	577.628248157566	0.134288138786433	0.0509133690070651	2.63758107949601	0.0083499661883752	0.0242088239181107
434	ENSGALG00000002631	LRRC75A	leucine rich repeat containing 75A [Source:NCBI gene;Acc:417550]	protein_coding	340.609300428157	-0.554249405933787	0.113532518496341	-4.88185599398685	1.05091992865058e-06	8.95477321583601e-06
435	ENSGALG00000002639		transient receptor potential cation channel subfamily C member 1 [Source:NCBI gene;Acc:424776]	protein_coding	1562.11157981733	-0.240066128694986	0.0412383919770637	-5.82142312504591	5.83486424409143e-09	7.3624450445116e-08
436	ENSGALG00000002644	RPL10A	ribosomal protein L10a [Source:NCBI gene;Acc:419895]	protein_coding	12925.1131767996	0.130441008853265	0.0501925793023443	2.59881063428777	0.00935473628438323	0.0266615965523375
437	ENSGALG00000002646	FAM171B	family with sequence similarity 171 member B [Source:NCBI gene;Acc:423991]	protein_coding	156.260160967432	0.328782288662276	0.0811214943060581	4.05296144350884	5.05733399168139e-05	0.000287634912658133
438	ENSGALG00000002647		plastin 1 [Source:NCBI gene;Acc:396291]	protein_coding	16922.4307459073	-0.608530708093773	0.1068424480335	-5.69558934013725	1.22946483836212e-08	1.47496475461563e-07
439	ENSGALG00000002651		ST3 beta-galactoside alpha-2,3-sialyltransferase 2 [Source:NCBI gene;Acc:395139]	protein_coding	609.138263100116	0.997241558080891	0.130746274014074	7.62730384174116	2.39714154858654e-14	6.45302250733562e-13
440	ENSGALG00000002655		integrin subunit alpha V [Source:NCBI gene;Acc:396420]	protein_coding	8909.76047160824	-0.259493811290406	0.0827525545264216	-3.13578007078384	0.00171397684731993	0.00630451824863044
441	ENSGALG00000002656		CRK proto-oncogene, adaptor protein [Source:NCBI gene;Acc:107054794]	protein_coding	2467.10333757994	-0.190585688853711	0.0692369423755424	-2.75265894643312	0.00591134430697272	0.0181025874378536
442	ENSGALG00000002666	RAB11FIP3	RAB11 family interacting protein 3 [Source:NCBI gene;Acc:100857269]	protein_coding	1285.09705091334	-0.231330378583465	0.0827056771940105	-2.79703143039155	0.00515745158335711	0.016109416357338
443	ENSGALG00000002667	OLFML2B	olfactomedin like 2B [Source:NCBI gene;Acc:424366]	protein_coding	692.175561323274	0.562960626562825	0.0906927903272048	6.20733604657829	5.38902828874581e-10	8.10860768097334e-09
444	ENSGALG00000002679		glycosyltransferase 1 domain containing 1 [Source:NCBI gene;Acc:416807]	protein_coding	814.594642575281	-0.539026212176834	0.0918740818785244	-5.86701059924095	4.43722320882743e-09	5.69853655490959e-08
445	ENSGALG00000002690	PDPR	pyruvate dehydrogenase phosphatase regulatory subunit [Source:NCBI gene;Acc:415683]	protein_coding	696.377875983895	0.193989835793967	0.0556724308871175	3.48448653494769	0.000493082271429273	0.00214656674218734
446	ENSGALG00000002692		t-complex 11 [Source:NCBI gene;Acc:419897]	protein_coding	13.6161856399849	0.475194280857302	0.179894167075669	2.64152133769529	0.00825346080924079	0.0239943732822722
447	ENSGALG00000002699		vav guanine nucleotide exchange factor 2 [Source:NCBI gene;Acc:373938]	protein_coding	1850.30952007829	0.335938701009609	0.0972044615591438	3.45600084215484	0.000548253608099382	0.00235397767706378
448	ENSGALG00000002705		CDGSH iron sulfur domain 1 [Source:NCBI gene;Acc:423642]	protein_coding	10129.2194368676	-0.227016141080106	0.0953070991364562	-2.38194366565574	0.0172215317534258	0.0440983704616191
449	ENSGALG00000002706	XRN1	5'-3' exoribonuclease 1 [Source:NCBI gene;Acc:424778]	protein_coding	3701.71746541525	-0.211293490456587	0.0686460024896595	-3.07801594839285	0.00208383762506233	0.00746686224247582
450	ENSGALG00000002708	LINGO1	leucine rich repeat and Ig domain containing 1 [Source:HGNC Symbol;Acc:HGNC:21205]	protein_coding	778.51246198214	-0.593279327264572	0.171456546181203	-3.46023141418915	0.000539711347011043	0.002323148429449
451	ENSGALG00000002723	ANKS1A	ankyrin repeat and sterile alpha motif domain containing 1A [Source:NCBI gene;Acc:419898]	protein_coding	979.602860267335	-0.240299488107324	0.056554640076437	-4.24897917805762	2.14746876390235e-05	0.000134759051562207
452	ENSGALG00000002729		glycerol kinase 5 (putative) [Source:NCBI gene;Acc:424779]	protein_coding	885.732458782867	-0.262415610326963	0.08985399972496	-2.9204666584705	0.00349507593443111	0.0116005854869504
453	ENSGALG00000002735		TATA-box binding protein associated factor 11 [Source:NCBI gene;Acc:419899]	protein_coding	604.788463773454	0.146680248916373	0.0390390856360658	3.75726650679709	0.00017177952363137	0.000859287098029508
454	ENSGALG00000002739		inositol polyphosphate-5-phosphatase K [Source:NCBI gene;Acc:771549]	protein_coding	3275.93790710112	-0.0953349556222595	0.0354016455329852	-2.69295266327188	0.00708223235079811	0.0211094281669885
455	ENSGALG00000002762	UHRF1BP1	UHRF1 binding protein 1 [Source:NCBI gene;Acc:419900]	protein_coding	731.408130611422	0.229241123700045	0.0776528769552253	2.95212660095292	0.00315593508657999	0.010629116860438
456	ENSGALG00000002763		frizzled related protein [Source:NCBI gene;Acc:395545]	protein_coding	141.513098245844	0.574619128548497	0.170112045293247	3.37788618999872	0.000730453053633607	0.00302549462369258
457	ENSGALG00000002764		ATPase Na+/K+ transporting subunit beta 3 [Source:NCBI gene;Acc:396549]	protein_coding	4692.06605331402	0.301934577658741	0.0793962530992608	3.80288194810987	0.000143022519080522	0.000733983900792719
458	ENSGALG00000002765	NBR1	NBR1, autophagy cargo receptor [Source:NCBI gene;Acc:420007]	protein_coding	5512.30855638081	-0.355812885867548	0.0372039991769131	-9.56383436564387	1.13472907342969e-21	6.26203576610623e-20
459	ENSGALG00000002769		DnaJ heat shock protein family (Hsp40) member C12 [Source:NCBI gene;Acc:423647]	protein_coding	2520.93486516255	-0.232761826992738	0.0750964597055915	-3.09950466247355	0.00193844526850528	0.00702143794844875
460	ENSGALG00000002775	FA2H	fatty acid 2-hydroxylase [Source:NCBI gene;Acc:415687]	protein_coding	2000.62752291234	-0.665560897089606	0.151450631095335	-4.39457328289802	1.10990557758569e-05	7.50726688977657e-05
461	ENSGALG00000002783	SLC43A2	solute carrier family 43 member 2 [Source:NCBI gene;Acc:417557]	protein_coding	6250.87247095355	0.180419315850534	0.0706438304963639	2.55392883685463	0.0106515023682215	0.0296945490693234
462	ENSGALG00000002790	ABLIM3	actin binding LIM protein family member 3 [Source:NCBI gene;Acc:416201]	protein_coding	234.47400332974	0.510871486162575	0.068377194833582	7.47137239844287	7.93627038941845e-14	1.96968573170183e-12
463	ENSGALG00000002792	SPDEF	SAM pointed domain containing ETS transcription factor [Source:NCBI gene;Acc:428271]	protein_coding	1440.0058571438	0.541615649104657	0.189701415080395	2.85509546080677	0.00430238949153604	0.0138300041167879
464	ENSGALG00000002798		WD repeat domain 59 [Source:NCBI gene;Acc:415688]	protein_coding	1013.22679794988	0.126928643671908	0.050575486466921	2.50968705471427	0.0120838197569601	0.0329210913328177
465	ENSGALG00000002802	PACSIN1	protein kinase C and casein kinase substrate in neurons 1 [Source:NCBI gene;Acc:419903]	protein_coding	1134.5151792818	-0.45561823098055	0.160128193107292	-2.84533424214229	0.0044364843050985	0.0141808781970295
466	ENSGALG00000002813		ribosomal protein S10 [Source:NCBI gene;Acc:419904]	protein_coding	15343.6175162196	0.169654403204047	0.0647636952750076	2.61959115340221	0.00880352414783473	0.0253305510789485
467	ENSGALG00000002816		serine/threonine kinase 10 [Source:NCBI gene;Acc:416204]	protein_coding	8361.11699290967	-0.2002317055902	0.072228659233656	-2.77219192097226	0.00556801974710686	0.0171915014834566
468	ENSGALG00000002820	DFFA	DNA fragmentation factor subunit alpha [Source:NCBI gene;Acc:419451]	protein_coding	683.797363487282	-0.196923954662932	0.0351221996127708	-5.60682294486272	2.06074277169951e-08	2.3867726311974e-07
469	ENSGALG00000002827		G protein pathway suppressor 1 [Source:NCBI gene;Acc:417382]	protein_coding	1932.18973698324	-0.080189928356882	0.0273565324006377	-2.9312899450302	0.00337557563377368	0.0112777645328518
470	ENSGALG00000002830		nudix hydrolase 3 [Source:NCBI gene;Acc:419905]	protein_coding	300.078803542828	0.709465257296306	0.0772605573039175	9.18276132160818	4.20175907080346e-20	1.98084435792677e-18
471	ENSGALG00000002831	SH3PXD2B	SH3 and PX domains 2B [Source:NCBI gene;Acc:427625]	protein_coding	712.428426479577	-0.473466580573499	0.0593047734822303	-7.98361671030353	1.42106822635948e-15	4.29363979568163e-14
472	ENSGALG00000002837		ribosomal protein L27 [Source:NCBI gene;Acc:396280]	protein_coding	13885.3269610894	0.234488104216084	0.0553345623102445	4.23764270333212	2.25878851290738e-05	0.000141084050824505
473	ENSGALG00000002845		catenin alpha 3 [Source:NCBI gene;Acc:423648]	protein_coding	30.1268507817197	-0.301932167391052	0.126033418821843	-2.39565164710682	0.0165908496714455	0.0427191042109692
474	ENSGALG00000002854	PDZD2	PDZ domain containing 2 [Source:NCBI gene;Acc:427421]	protein_coding	305.843771836646	-0.177802521660966	0.0705912651989991	-2.51876094244429	0.0117768584104014	0.032272410450469
475	ENSGALG00000002855	SARDH	sarcosine dehydrogenase [Source:HGNC Symbol;Acc:HGNC:10536]	protein_coding	61.2419029371436	0.206561726122226	0.0750663844680586	2.75172072807263	0.00592830531652311	0.0181486037940811
476	ENSGALG00000002868		ribosomal protein L26 like 1 [Source:NCBI gene;Acc:396400]	protein_coding	10635.2951056301	0.163178937600866	0.0570517319916755	2.86019252885567	0.00423383886367563	0.0136376855964199
477	ENSGALG00000002891		acyl-CoA dehydrogenase, long chain [Source:NCBI gene;Acc:424005]	protein_coding	4878.53733197045	0.214002626581821	0.071505390249322	2.99281810553925	0.00276414437307071	0.00948667292334475
478	ENSGALG00000002897	SLC16A14	solute carrier family 16 member 14 [Source:NCBI gene;Acc:424784]	protein_coding	225.24925851345	-0.678217540320133	0.214626722294733	-3.15998647823909	0.00157776460999516	0.00587839503124288
479	ENSGALG00000002904		receptor accessory protein 3 [Source:NCBI gene;Acc:423654]	protein_coding	2801.12981368742	0.226866036448026	0.0434343431348067	5.22319482866139	1.75862184610637e-07	1.74034924570115e-06
480	ENSGALG00000002911		monooxygenase DBH like 1 [Source:NCBI gene;Acc:395333]	protein_coding	499.726735909811	-0.545401885582947	0.0891977481432516	-6.11452527598602	9.68448201536456e-10	1.3999224657495e-08
481	ENSGALG00000002921		LanC like 1 [Source:NCBI gene;Acc:424006]	protein_coding	1382.35884333007	0.475963587174391	0.0310149952120883	15.3462408721856	3.75313531415868e-53	8.58781437799504e-51
482	ENSGALG00000002932		NME/NM23 nucleoside diphosphate kinase 2 [Source:NCBI gene;Acc:395916]	protein_coding	5466.76888116652	0.205842889091067	0.0600380059727923	3.42854306627621	0.000606830249332113	0.00257309739394767
483	ENSGALG00000002937		proteasome activator subunit 3 [Source:NCBI gene;Acc:420017]	protein_coding	3854.81401751261	0.167056602633437	0.0386174452041684	4.32593616046369	1.5188540998267e-05	9.96442638987707e-05
484	ENSGALG00000002944		carbamoyl-phosphate synthase 1 [Source:NCBI gene;Acc:428994]	protein_coding	62.3919407584748	0.614630363254393	0.114594215853797	5.36353740609875	8.16077420519553e-08	8.57818523316996e-07
485	ENSGALG00000002958	DNER	delta/notch like EGF repeat containing [Source:NCBI gene;Acc:424786]	protein_coding	110.441783768471	0.49751309251395	0.119387232171809	4.16722193373229	3.08334276193456e-05	0.000186261301488017
486	ENSGALG00000002963		phosphotyrosine interaction domain containing 1 [Source:NCBI gene;Acc:424787]	protein_coding	839.733355949609	-0.191304382027136	0.0607615814508865	-3.14844310268269	0.0016414267391264	0.00607817049659142
487	ENSGALG00000002967		zinc finger protein 365 [Source:NCBI gene;Acc:423658]	protein_coding	1330.0111758703	0.160195580031463	0.0374840460828412	4.27370032779876	1.92255391208839e-05	0.000122446975738339
488	ENSGALG00000002968		zinc finger protein 341 [Source:NCBI gene;Acc:419152]	protein_coding	559.804665400898	-0.140707019606045	0.0537825530217952	-2.61622053436222	0.00889091124240608	0.025546733176304
489	ENSGALG00000002980		rhotekin 2 [Source:NCBI gene;Acc:423660]	protein_coding	808.662834452819	0.287245126850511	0.0592278838057551	4.84982931000145	1.23567761839114e-06	1.0359704715761e-05
490	ENSGALG00000002988		phosphoglycerate dehydrogenase [Source:NCBI gene;Acc:424381]	pseudogene	15.3175078921743	-0.9783288850446	0.179511006735915	-5.44996600951525	5.03794477905868e-08	5.48937037685703e-07
491	ENSGALG00000002990		PRELI domain containing 1 [Source:NCBI gene;Acc:395819]	protein_coding	2242.46887919826	0.153884718939243	0.057202735380007	2.69016364194757	0.00714169890619069	0.0212630429350771
492	ENSGALG00000002992	DAW1	dynein assembly factor with WD repeats 1 [Source:NCBI gene;Acc:424790]	protein_coding	232.586905135791	-0.63995359262973	0.143618669528588	-4.45592202413729	8.35333924692024e-06	5.78139816635796e-05
493	ENSGALG00000003011	TOM1L1	target of myb1 like 1 membrane trafficking protein [Source:NCBI gene;Acc:417391]	protein_coding	3123.48209888627	-0.649453776597924	0.0928900334375366	-6.9916411111494	2.71689164987085e-12	5.60187231060735e-11
494	ENSGALG00000003013		chromosome 6 C10orf107 homolog [Source:NCBI gene;Acc:423662]	protein_coding	15.7663268919523	-0.690266517088907	0.212621026732086	-3.24646403837886	0.00116848209350452	0.0045419990719754
495	ENSGALG00000003016		mannan binding lectin serine peptidase 2 [Source:NCBI gene;Acc:407089]	protein_coding	38.6600415639961	1.38777632486571	0.144502913695252	9.60379475664029	7.70540993368612e-22	4.3157195995747e-20
496	ENSGALG00000003022		dimethylaniline monooxygenase [N-oxide-forming] 5-like [Source:NCBI gene;Acc:100857724]	protein_coding	872.728319564836	-0.332176515047525	0.127758961131517	-2.60002517322897	0.00932169221542722	0.0265922876278196
497	ENSGALG00000003029	PLPP6	phospholipid phosphatase 6 [Source:HGNC Symbol;Acc:HGNC:23682]	protein_coding	252.346479748134	-0.253670106822271	0.0886192996637655	-2.86247022696786	0.00420352751500756	0.0135627004601679
498	ENSGALG00000003033	STXBP4	syntaxin binding protein 4 [Source:NCBI gene;Acc:417393]	protein_coding	220.814555320411	-0.679057894064517	0.0749112717117964	-9.06482934473511	1.24799456771363e-19	5.64243905397851e-18
499	ENSGALG00000003034		somatostatin II [Source:NCBI gene;Acc:395106]	protein_coding	80.3487268121953	0.939327615965797	0.207490345017044	4.5270907226485	5.98012710308706e-06	4.28918672917517e-05
500	ENSGALG00000003039	SRM	spermidine synthase [Source:NCBI gene;Acc:771447]	protein_coding	866.019108301399	0.198662127506638	0.0534511207585215	3.71670649160273	0.000201836689225244	0.000989047218577501
501	ENSGALG00000003042	PXMP4	peroxisomal membrane protein 4 [Source:NCBI gene;Acc:419153]	protein_coding	2527.26031838227	-0.202986232001164	0.0416589252145898	-4.87257486734378	1.10153091916286e-06	9.34359160770921e-06
502	ENSGALG00000003046		proteasome subunit alpha 4 [Source:NCBI gene;Acc:415357]	protein_coding	2898.83090355068	0.0680795747704749	0.0277374041132921	2.45443209077558	0.014110731384978	0.0373740948777565
503	ENSGALG00000003067		mitochondrial ribosomal protein L44 [Source:NCBI gene;Acc:424795]	protein_coding	473.132526061005	0.114052648753566	0.0453930710678031	2.51255634550936	0.0119859962858147	0.0327212641220342
504	ENSGALG00000003068	EZH1	enhancer of zeste 1 polycomb repressive complex 2 subunit [Source:NCBI gene;Acc:420023]	protein_coding	1766.89558251389	-0.110969771858411	0.0366260551681897	-3.02980409298325	0.00244712414939919	0.00855991134748889
505	ENSGALG00000003073		Rho related BTB domain containing 1 [Source:NCBI gene;Acc:423664]	protein_coding	1219.45526213856	-0.388080186231342	0.0891558079789525	-4.35283124037145	1.3439060022671e-05	8.9227559520657e-05
506	ENSGALG00000003074		homer scaffolding protein 3 [Source:NCBI gene;Acc:420115]	protein_coding	393.213099989406	0.498768409411825	0.082480999266057	6.04707040227483	1.47503313810435e-09	2.08403966643464e-08
507	ENSGALG00000003076		Fas ligand (TNF superfamily, member 6) [Source:NCBI gene;Acc:429064]	protein_coding	121.555302348437	-0.216838910208163	0.0798103823762654	-2.71692609096743	0.00658913200082952	0.0198541647232318
508	ENSGALG00000003081	SUCO	SUN domain containing ossification factor [Source:NCBI gene;Acc:424385]	protein_coding	2886.67569543963	-0.380201584474624	0.0744752221290482	-5.10507486390337	3.30663582047112e-07	3.09902137360138e-06
509	ENSGALG00000003082		diphthamide biosynthesis 1 [Source:NCBI gene;Acc:417564]	protein_coding	282.433356700454	0.391626663504523	0.0874124916997979	4.48021393612131	7.45682594469344e-06	5.22061288060758e-05
510	ENSGALG00000003084		nudix hydrolase 21 [Source:NCBI gene;Acc:100858636]	protein_coding	1195.26208593793	0.0997946701309673	0.032409812831099	3.07914984424744	0.00207592240561975	0.0074436240388633
511	ENSGALG00000003099	PCTP	phosphatidylcholine transfer protein [Source:NCBI gene;Acc:417399]	protein_coding	69.3786361905592	-0.252872263315927	0.0835786188838618	-3.02556164115742	0.00248171812813958	0.00866315855595962
512	ENSGALG00000003105	ANKFN1	ankyrin repeat and fibronectin type III domain containing 1 [Source:NCBI gene;Acc:427807]	protein_coding	3.0678658014288	1.31724370043138	0.491535883749057	2.67985256820816	0.0073654592551695	0.0218309787918107
513	ENSGALG00000003108	SMG6	SMG6, nonsense mediated mRNA decay factor [Source:NCBI gene;Acc:101750600]	protein_coding	2205.93564239271	0.11808345135452	0.0356609876858373	3.31127820672832	0.000928708275101513	0.00372655119027581
514	ENSGALG00000003111	BFAR	bifunctional apoptosis regulator [Source:NCBI gene;Acc:416424]	protein_coding	3423.49222585283	-0.244922446522304	0.0414539218956479	-5.90830578440438	3.45643989992179e-09	4.5225370880218e-08
515	ENSGALG00000003122	ZFAND2A	zinc finger AN1-type containing 2A [Source:NCBI gene;Acc:425104]	protein_coding	245.053560239342	0.325566695578422	0.130868507007045	2.48773905215329	0.0128558022261941	0.0346403448520216
516	ENSGALG00000003123	CNTNAP1	contactin associated protein 1 [Source:NCBI gene;Acc:428309]	protein_coding	144.016168738089	0.651534950468518	0.0737060597664525	8.83963886460616	9.60284888243477e-19	3.95996161716755e-17
517	ENSGALG00000003124	BRF2	BRF2, RNA polymerase III transcription initiation factor subunit [Source:NCBI gene;Acc:426772]	protein_coding	122.378746223152	0.31873804835693	0.0728546632575536	4.37498485484913	1.2144090951889e-05	8.15531777130614e-05
518	ENSGALG00000003126		erb-b2 receptor tyrosine kinase 4 [Source:NCBI gene;Acc:395671]	protein_coding	41.0340971176998	1.06733507522286	0.230669807001406	4.62711218731956	3.70799679969103e-06	2.80085120582137e-05
519	ENSGALG00000003130		DEAD-box helicase 49 [Source:NCBI gene;Acc:420116]	protein_coding	735.871815635463	0.146605832562841	0.0298805992599455	4.90638863322142	9.27686230681721e-07	7.99181668791604e-06
520	ENSGALG00000003135		ankyrin 3 [Source:NCBI gene;Acc:396309]	protein_coding	4388.55239732283	-0.297486195406572	0.0945865313381941	-3.14512215637669	0.00166017493134303	0.0061403237210308
521	ENSGALG00000003144		tripartite motif containing 25 [Source:NCBI gene;Acc:417401]	protein_coding	6470.81308945702	-0.463490670532312	0.0928878481946808	-4.98978800284937	6.04455922403821e-07	5.39296551215544e-06
522	ENSGALG00000003147		transient receptor potential cation channel subfamily C member 4 associated protein [Source:NCBI gene;Acc:428134]	protein_coding	5567.66469151114	-0.122596222816948	0.0286005851880219	-4.28649351091919	1.81515502109883e-05	0.000116396970816396
523	ENSGALG00000003149		inositol 1,4,5-trisphosphate receptor type 3 [Source:NCBI gene;Acc:419910]	pseudogene	6374.95297230697	-0.36865320409086	0.0727586825996388	-5.06679328045846	4.04573222465121e-07	3.73757133092716e-06
524	ENSGALG00000003154	TXNDC11	thioredoxin domain containing 11 [Source:NCBI gene;Acc:416428]	protein_coding	2001.9336967987	0.178465589481016	0.0490526075484783	3.63824877820492	0.00027449820747387	0.00128889135806612
525	ENSGALG00000003164			protein_coding	50.9962367282543	-0.57134195091283	0.111338117151935	-5.13159343383866	2.87299547588425e-07	2.72115164634105e-06
526	ENSGALG00000003179	ANGPTL7	angiopoietin like 7 [Source:NCBI gene;Acc:101750033]	protein_coding	108.503770099657	-2.18064858627513	0.346804796253886	-6.28782707110757	3.21940232685202e-10	5.02542810804696e-09
527	ENSGALG00000003183		chromosome 11 open reading frame, human C16orf70 [Source:NCBI gene;Acc:415699]	protein_coding	3019.94877059805	-0.281298574769602	0.0590032825964331	-4.76750720283837	1.86519329075306e-06	1.50264584432802e-05
528	ENSGALG00000003193		cellular retinoic acid binding protein 1 [Source:NCBI gene;Acc:374211]	protein_coding	15.7237712690664	0.919678274198404	0.209572648736664	4.3883506733458	1.14213513039459e-05	7.70581857302903e-05
529	ENSGALG00000003196		ribonuclease A family member k6 [Source:NCBI gene;Acc:396194]	protein_coding	313.921303092201	0.280542452062318	0.0990628085255865	2.83196545946764	0.00462628458005702	0.0147123690806118
530	ENSGALG00000003199		MLX, MAX dimerization protein [Source:NCBI gene;Acc:420026]	protein_coding	3977.3613036918	0.0861228313293072	0.0297476674644696	2.89511207667531	0.00379023179470888	0.0124481216810997
531	ENSGALG00000003201		F-box and leucine rich repeat protein 8 [Source:NCBI gene;Acc:415701]	protein_coding	719.020159231938	-0.240235591875374	0.0499868889195449	-4.80597206723626	1.54001401027282e-06	1.26345793068425e-05
532	ENSGALG00000003205	EIF4EBP1	eukaryotic translation initiation factor 4E binding protein 1 [Source:NCBI gene;Acc:426773]	protein_coding	1623.72252047342	0.158995210745259	0.0602070985886186	2.64080506240031	0.0082709293542175	0.0240302643965907
533	ENSGALG00000003206	EEF1AKNMT	eEF1A lysine and N-terminal methyltransferase [Source:HGNC Symbol;Acc:HGNC:24248]	protein_coding	209.175095475991	0.474064040694779	0.0640687357901104	7.39930380783251	1.36900320450586e-13	3.31440091950238e-12
534	ENSGALG00000003217		lipopolysaccharide induced TNF factor [Source:NCBI gene;Acc:374125]	protein_coding	3524.66916908083	-0.45588886986117	0.10289352672757	-4.43068562581418	9.39339479413306e-06	6.44417793500251e-05
535	ENSGALG00000003219		transmembrane protein 231 [Source:NCBI gene;Acc:425108]	protein_coding	2285.55308624282	-0.225046695642789	0.0543607224522006	-4.13987683553456	3.47492338876809e-05	0.000207379095239999
536	ENSGALG00000003221		WD repeat domain 61 [Source:NCBI gene;Acc:415359]	protein_coding	1801.30502207681	0.141156102137176	0.045649131259225	3.09219689933641	0.00198681016275869	0.00716943286196736
537	ENSGALG00000003224		heat shock transcription factor 4 [Source:NCBI gene;Acc:427540]	protein_coding	7.43726568553608	0.871180909642268	0.243145563260701	3.58296033848738	0.000339722205207965	0.00155392680066237
538	ENSGALG00000003227	RAB11FIP4	RAB11 family interacting protein 4 (class II) [Source:NCBI gene;Acc:427808]	protein_coding	1112.92679781655	-0.357793498010417	0.106998565178221	-3.34390930770392	0.000826067373791427	0.00335850533790868
539	ENSGALG00000003245	LSM1	LSM1 homolog, mRNA degradation associated [Source:NCBI gene;Acc:426775]	protein_coding	326.78214088152	0.161367530215871	0.0608074205629737	2.65374733415562	0.00796034080080015	0.0232914398467039
540	ENSGALG00000003247		nuclear transcription factor Y subunit alpha [Source:NCBI gene;Acc:419917]	protein_coding	4134.40811532439	0.0997185819397213	0.0414194475185109	2.4075304697185	0.016060821926927	0.041565407146887
541	ENSGALG00000003248		SUB1 homolog, transcriptional regulator [Source:NCBI gene;Acc:427425]	protein_coding	6989.9192819719	-0.161783848851514	0.0580046076749872	-2.78915512640005	0.00528457459750457	0.0164462552949043
542	ENSGALG00000003259	EIF2B1	eukaryotic translation initiation factor 2B subunit alpha [Source:NCBI gene;Acc:100857736]	protein_coding	455.133515146313	0.153309868411614	0.0371802339094672	4.12342398880328	3.73281678703558e-05	0.000220873041233518
543	ENSGALG00000003272		KH RNA binding domain containing, signal transduction associated 1 [Source:NCBI gene;Acc:374071]	protein_coding	1906.4719804517	0.136719103583692	0.0407981393564094	3.35111124527823	0.00080487961595399	0.00328732177495531
544	ENSGALG00000003273		hydroxysteroid dehydrogenase like 1 [Source:NCBI gene;Acc:415703]	protein_coding	839.047579325745	0.13717035156682	0.0586280739259662	2.33967009968696	0.0193007802595197	0.0484533770416603
545	ENSGALG00000003285	CDHR2	cadherin related family member 2 [Source:NCBI gene;Acc:416223]	protein_coding	19963.117397482	-0.615821358002337	0.155318307172474	-3.96489872451735	7.34271152363485e-05	0.000403548026707559
546	ENSGALG00000003298		DEAD-box helicase 55 [Source:NCBI gene;Acc:416820]	protein_coding	714.238763479489	0.183349086115992	0.0523390662106865	3.50310197315971	0.000459873374076131	0.00202075037887364
547	ENSGALG00000003302	SLC38A8	solute carrier family 38 member 8 [Source:NCBI gene;Acc:100857309]	protein_coding	64.4242397281529	0.54206100740424	0.176341266065728	3.07393169788288	0.00211257793213238	0.00755108094513499
548	ENSGALG00000003308		ER lipid raft associated 1 [Source:NCBI gene;Acc:423670]	protein_coding	3276.90087525367	-0.205118029089681	0.0512362112063392	-4.00338011457612	6.24438510413243e-05	0.000348182459758802
549	ENSGALG00000003318		small nuclear ribonucleoprotein U11/U12 subunit 35 [Source:NCBI gene;Acc:416823]	protein_coding	163.393425446006	0.380767992428754	0.0838981216584136	4.53845670084283	5.66674282067191e-06	4.08942675170258e-05
550	ENSGALG00000003319	ADAP2	ArfGAP with dual PH domains 2 [Source:NCBI gene;Acc:417409]	protein_coding	194.53763618778	0.337190262404765	0.12209631725362	2.76167430754155	0.00575058113641822	0.0176853227114596
551	ENSGALG00000003321	RILPL2	Rab interacting lysosomal protein like 2 [Source:NCBI gene;Acc:416824]	protein_coding	641.900029287231	0.563317788403092	0.151972548417195	3.70670752231299	0.000209971192796259	0.00102303024939917
552	ENSGALG00000003323	NECAB2	N-terminal EF-hand calcium binding protein 2 [Source:NCBI gene;Acc:415705]	protein_coding	5522.43216083257	-0.507926843395381	0.151674050280263	-3.34880516777151	0.000811608465809097	0.00330904164362801
553	ENSGALG00000003325		lysine methyltransferase 5A [Source:NCBI gene;Acc:416825]	protein_coding	1672.14960622033	0.211311828998589	0.0582011727440296	3.63071428007034	0.000282637937704993	0.00132445944684285
554	ENSGALG00000003329	GORAB	golgin, RAB6 interacting [Source:NCBI gene;Acc:770613]	protein_coding	1841.63575865595	-0.236213839714632	0.0287741809588606	-8.20922896301911	2.22613369246584e-16	7.21398039235521e-15
555	ENSGALG00000003333	GHDC	GH3 domain containing [Source:NCBI gene;Acc:420028]	protein_coding	457.775132787636	0.240322181013288	0.0812380190852166	2.95824767417329	0.00309393424655224	0.0104503129195427
556	ENSGALG00000003336	DAPK2	death associated protein kinase 2 [Source:NCBI gene;Acc:100857587]	protein_coding	1209.47382313436	-0.452381752361726	0.115612414328539	-3.91291674850921	9.1187978645837e-05	0.000489825377421082
557	ENSGALG00000003344		clathrin light chain B [Source:NCBI gene;Acc:416226]	protein_coding	3908.53610355338	0.113537254176463	0.0401712468819685	2.82633134366127	0.00470845316701859	0.0149281356493359
558	ENSGALG00000003348		HIG1 hypoxia inducible domain family member 2A [Source:NCBI gene;Acc:416227]	protein_coding	30.6482815085063	1.25540394998325	0.344955810045596	3.63931817764517	0.000273360870968329	0.00128451540745774
559	ENSGALG00000003349		pleckstrin homology domain containing A2 [Source:NCBI gene;Acc:395435]	protein_coding	1951.49316271775	0.637457712094282	0.171255176278272	3.72226828962227	0.000197441068809859	0.000971312735731355
560	ENSGALG00000003355		NOP16 nucleolar protein [Source:NCBI gene;Acc:416228]	protein_coding	380.735805000141	0.492600244340761	0.0889767754509961	5.53627889799244	3.08965441038789e-08	3.47132848515617e-07
561	ENSGALG00000003359		RAB5C, member RAS oncogene family [Source:NCBI gene;Acc:395197]	protein_coding	3536.62010754042	-0.128721884315215	0.0451665387835812	-2.84993908725209	0.00437276026071626	0.0140225774691197
562	ENSGALG00000003360		ADP ribosylation factor like GTPase 10 [Source:NCBI gene;Acc:416229]	protein_coding	26.4290221927011	0.425566405003082	0.138414879644109	3.07457121732356	0.00210805384960847	0.00754116575409031
563	ENSGALG00000003361		triggering receptor expressed on myeloid cells B1 [Source:NCBI gene;Acc:768535]	protein_coding	20.0568293024584	-0.673500843954764	0.268722207576821	-2.50630883851394	0.0121999006626138	0.0331893194334671
564	ENSGALG00000003362	ACSS2	acyl-CoA synthetase short-chain family member 2 [Source:NCBI gene;Acc:419158]	protein_coding	2619.41702738442	-0.299415733946169	0.049867552429535	-6.0042195648013	1.92254391002181e-09	2.64268801346075e-08
565	ENSGALG00000003392		strawberry notch homolog 1 [Source:NCBI gene;Acc:427694]	protein_coding	8815.95702268444	0.084910045167215	0.0362957345266721	2.33939459483368	0.0193150210170832	0.0484826407148538
566	ENSGALG00000003396	NFATC3	nuclear factor of activated T-cells 3 [Source:NCBI gene;Acc:415711]	protein_coding	4485.43141450438	0.423496425640376	0.104437533027772	4.05502134493888	5.01297249678372e-05	0.000285718113478594
567	ENSGALG00000003398		ADAM metallopeptidase domain 9 [Source:NCBI gene;Acc:426781]	protein_coding	2724.90888842967	0.28607439485413	0.0477757018733729	5.9878637808892	2.12615011493334e-09	2.89919728244871e-08
568	ENSGALG00000003400	AIMP2	aminoacyl tRNA synthetase complex interacting multifunctional protein 2 [Source:NCBI gene;Acc:769030]	protein_coding	1027.16324144911	0.144703888606112	0.0516455539878436	2.80186535786164	0.00508080736255604	0.0158938293670622
569	ENSGALG00000003412		ral guanine nucleotide dissociation stimulator like 4 [Source:NCBI gene;Acc:427758]	protein_coding	2073.72841348279	-0.284519754572178	0.0553215667422445	-5.14301693402537	2.70361242299144e-07	2.58288594157782e-06
570	ENSGALG00000003425		galanin receptor type 1-like [Source:NCBI gene;Acc:415713]	protein_coding	9.10456420564533	-0.640326876167172	0.201140943480515	-3.18347356379583	0.00145519400758652	0.00548049079974825
571	ENSGALG00000003426	RHBDL3	rhomboid like 3 [Source:NCBI gene;Acc:417411]	protein_coding	36.7554158890818	0.699240810242058	0.0978658807806144	7.14488854199906	9.0068942035343e-13	1.95824282666181e-11
572	ENSGALG00000003427	USP3	ubiquitin specific peptidase 3 [Source:NCBI gene;Acc:415369]	protein_coding	4210.67734055513	-0.137119770715324	0.0459717029248027	-2.98269939966364	0.00285718463640415	0.00975247504690759
573	ENSGALG00000003428		phosphoinositide-3-kinase regulatory subunit 2 [Source:NCBI gene;Acc:771142]	protein_coding	1901.53841750151	-0.072645047806454	0.0279788722698999	-2.59642515629934	0.00941994254218263	0.0268203917934708
574	ENSGALG00000003430		PMS1 homolog 2, mismatch repair system component [Source:NCBI gene;Acc:101752182]	protein_coding	1192.04231966533	-0.137878863474908	0.0467137055664208	-2.95157195951545	0.00316160868470245	0.0106420063972885
575	ENSGALG00000003432	AGXT2	alanine--glyoxylate aminotransferase 2 [Source:NCBI gene;Acc:431666]	protein_coding	30.8762945801215	-0.675204284060202	0.181321067757467	-3.72380491914677	0.000196242586744772	0.000966430355667234
576	ENSGALG00000003433	DPEP2	dipeptidase 2-like [Source:NCBI gene;Acc:107054267]	protein_coding	1644.02096277836	-0.519932530060233	0.0870015666404144	-5.9761283634025	2.28502976217868e-09	3.10231645642247e-08
577	ENSGALG00000003434	C17orf75	chromosome 18 C17orf75 homolog [Source:NCBI gene;Acc:417412]	protein_coding	2154.52988391766	0.129262808892717	0.03482208228984	3.71209302811946	0.000205552405106125	0.00100515501094767
578	ENSGALG00000003438		NUF2, NDC80 kinetochore complex component [Source:NCBI gene;Acc:395135]	protein_coding	1508.09083120206	-0.195690254790874	0.0800558647213482	-2.44442122350457	0.0145084761712835	0.0382926625969605
579	ENSGALG00000003439	PLEKHM2	pleckstrin homology and RUN domain containing M2 [Source:NCBI gene;Acc:419457]	protein_coding	1628.37732338059	0.127849873812189	0.0377835402526995	3.38374522231421	0.000715043219569426	0.00296822033822592
580	ENSGALG00000003445		microsomal glutathione S-transferase 3 [Source:NCBI gene;Acc:424404]	protein_coding	5264.00033113891	-0.406110304390356	0.135413587334779	-2.99903659878931	0.00270834771023734	0.00931793320966174
581	ENSGALG00000003446		prolactin receptor [Source:NCBI gene;Acc:395660]	protein_coding	2700.83804616067	-0.320196269586442	0.119507202000762	-2.67930521529909	0.00737751125940005	0.0218576099415953
582	ENSGALG00000003457		2',3'-cyclic nucleotide 3' phosphodiesterase [Source:NCBI gene;Acc:395921]	protein_coding	3644.04611902182	-0.308798027319066	0.0784063442672958	-3.93843164357134	8.20159522791853e-05	0.000444116973337476
583	ENSGALG00000003472	VWC2L	von Willebrand factor C domain containing protein 2 like [Source:NCBI gene;Acc:428995]	protein_coding	32.2574232474458	0.347480114335687	0.111544045942594	3.11518298802357	0.001838308296286	0.00670807424131995
584	ENSGALG00000003485		cyclin D3 [Source:NCBI gene;Acc:419928]	protein_coding	2240.39352434867	0.349567495523213	0.130926583405376	2.66995049004585	0.00758624320653912	0.0223911721384763
585	ENSGALG00000003495	ALDH9A1	aldehyde dehydrogenase 9 family member A1 [Source:NCBI gene;Acc:424405]	protein_coding	7931.63101369686	-0.34342709113578	0.121827617323743	-2.8189592694993	0.00481796313095062	0.0152238872054608
586	ENSGALG00000003496	TEX2	testis expressed 2 [Source:NCBI gene;Acc:417415]	protein_coding	1129.68241481693	-0.1526484121364	0.0525886761956084	-2.90268596168137	0.00369977430558047	0.0121851615403908
587	ENSGALG00000003498		TATA-box binding protein associated factor 8 [Source:NCBI gene;Acc:419929]	protein_coding	1321.08514069115	0.361385116268886	0.0500718285855683	7.21733410736759	5.30166095321133e-13	1.18847149898571e-11
588	ENSGALG00000003503		MYB proto-oncogene like 2 [Source:NCBI gene;Acc:396258]	protein_coding	1858.3673409457	0.382598173817967	0.124486808183777	3.0734033541381	0.00211632225136102	0.0075563306939488
589	ENSGALG00000003512		serine peptidase inhibitor, Kazal type 7 (putative) [Source:NCBI gene;Acc:416236]	protein_coding	1.40200691204187	-2.95299697564619	1.13201117844433	-2.60862881204437	0.00909057905775462	0.0260128923075568
590	ENSGALG00000003517		zinc finger and BTB domain containing 8 opposite strand [Source:NCBI gene;Acc:419663]	protein_coding	3950.24222247777	-0.186441340862883	0.0457193044563045	-4.0779566329814	4.54332380981748e-05	0.000262215886322994
591	ENSGALG00000003519			protein_coding	2.12910868441732	4.16365322927606	0.753430720378656	5.52625890696826	3.27131272992826e-08	3.65572607216462e-07
592	ENSGALG00000003520	POLG2	DNA polymerase gamma 2, accessory subunit [Source:NCBI gene;Acc:417418]	protein_coding	922.072746775292	-1.04338337816736	0.0806068133630569	-12.94410899818	2.53689448738383e-38	3.32865393474006e-36
593	ENSGALG00000003522		RB binding protein 4, chromatin remodeling factor [Source:NCBI gene;Acc:395658]	protein_coding	7820.62333900692	0.133034599116077	0.0501952166016678	2.65034415872322	0.00804098141845385	0.0234931383298738
594	ENSGALG00000003527	ARRDC2	arrestin domain containing 2 [Source:NCBI gene;Acc:771165]	protein_coding	565.474234853244	-0.249992411748524	0.0953535834118782	-2.62174113235667	0.00874818516500857	0.0251906381600761
595	ENSGALG00000003529	SYNC	syncoilin, intermediate filament protein [Source:NCBI gene;Acc:419664]	protein_coding	153.039663152235	0.535773729789238	0.102830608022397	5.21025539081266	1.88580860845776e-07	1.8529724322603e-06
596	ENSGALG00000003533	ZNF511	zinc finger protein 511 [Source:NCBI gene;Acc:428940]	protein_coding	531.894986961988	0.14074162900194	0.0447387995120758	3.14585171119648	0.00165603946818458	0.00612623591118833
597	ENSGALG00000003537	SGK2	SGK2, serine/threonine kinase 2 [Source:NCBI gene;Acc:419166]	protein_coding	301.286052757184	0.398150558578743	0.164893590697662	2.41459086974924	0.0157528930434549	0.0409095546262069
598	ENSGALG00000003548		BAI1 associated protein 2 like 1 [Source:NCBI gene;Acc:416437]	protein_coding	7361.25807275981	-0.831707530485276	0.120366989815527	-6.90976431129447	4.85459573072591e-12	9.69008294634152e-11
599	ENSGALG00000003553	ABCA12	ATP binding cassette subfamily A member 12 [Source:NCBI gene;Acc:424011]	protein_coding	27.9040900832755	0.479927907164361	0.171083956700856	2.80521865649579	0.00502824565950857	0.0157651217458971
600	ENSGALG00000003558	NADK2	NAD kinase 2, mitochondrial [Source:NCBI gene;Acc:427438]	protein_coding	1260.04062830976	-0.193582169472025	0.0796617768863511	-2.43005086050488	0.0150967041732001	0.0395669032548895
601	ENSGALG00000003560		solute carrier family 6 member 2 [Source:NCBI gene;Acc:395458]	protein_coding	198.008193079821	0.464720068055841	0.165167486601629	2.81362922944217	0.00489856922337557	0.0154389879600092
602	ENSGALG00000003566	SMURF2	SMAD specific E3 ubiquitin protein ligase 2 [Source:NCBI gene;Acc:427809]	protein_coding	876.454386765008	-0.240776868863475	0.067518049573147	-3.56611114191954	0.000362317763000244	0.00164246634142874
603	ENSGALG00000003567		fibronectin type III domain containing 5 [Source:NCBI gene;Acc:419667]	protein_coding	67.6182013694961	0.482029892947996	0.162939962924567	2.9583282351129	0.00309312569533224	0.0104494629855093
604	ENSGALG00000003570		5-aminoimidazole-4-carboxamide ribonucleotide formyltransferase/IMP cyclohydrolase [Source:NCBI gene;Acc:396091]	protein_coding	4277.82848907449	0.357524388953555	0.085867449335391	4.16367775822821	3.1316200881262e-05	0.000188691675380577
605	ENSGALG00000003574		lysophosphatidylcholine acyltransferase 2 [Source:NCBI gene;Acc:415716]	protein_coding	4212.09441339538	-0.268378759966761	0.089268277209816	-3.00642925298047	0.00264335555987804	0.00913730294215026
606	ENSGALG00000003575			protein_coding	318.035986949548	0.144757865295165	0.049764979682712	2.9088299888416	0.00362784085853604	0.0119861204487959
607	ENSGALG00000003589		vitronectin [Source:NCBI gene;Acc:395935]	protein_coding	224.205633305488	-0.651534561449703	0.234692843585183	-2.77611601400716	0.00550125746009528	0.0170161710721674
608	ENSGALG00000003590	C17orf58	chromosome 18 C17orf58 homolog [Source:NCBI gene;Acc:417421]	protein_coding	119.277201420794	0.341400187529575	0.0794236090644484	4.29847235036305	1.71979350021645e-05	0.000111193953978502
609	ENSGALG00000003594	ANK1	ankyrin 1 [Source:NCBI gene;Acc:396311]	protein_coding	230.362066558847	0.622211904762021	0.262115285912942	2.37381006832497	0.017605604070372	0.0448914335811007
610	ENSGALG00000003602	RPGRIP1L	RPGRIP1 like [Source:NCBI gene;Acc:425392]	protein_coding	292.029797326396	0.365827368124063	0.056146511884252	6.51558495527254	7.24069282793798e-11	1.23282322623049e-09
611	ENSGALG00000003604		solute carrier family 46 member 1 [Source:NCBI gene;Acc:417569]	protein_coding	570.407703013497	-0.308769236381094	0.107116347784097	-2.88255941103824	0.00394458742344023	0.0128464986755518
612	ENSGALG00000003624		kelch like family member 10 [Source:NCBI gene;Acc:420033]	protein_coding	217.91292943807	-0.515476387247156	0.135755505550056	-3.7970937912134	0.000146402407505082	0.000748691297906201
613	ENSGALG00000003625	NDUFS5	NADH:ubiquinone oxidoreductase subunit S5 [Source:NCBI gene;Acc:771510]	protein_coding	439.498421070797	0.31007564164419	0.110181050363539	2.81423748113768	0.0048893093806968	0.0154155792152603
614	ENSGALG00000003628	TLN2	talin 2 [Source:NCBI gene;Acc:415374]	protein_coding	754.828012910413	0.312728746243796	0.057427378170755	5.44563858224427	5.16198551689134e-08	5.608241705468e-07
615	ENSGALG00000003631	CPLANE1	chromosome Z open reading frame, human C5orf42 [Source:NCBI gene;Acc:427440]	protein_coding	1389.87007500779	-0.246152439282449	0.0795776028159745	-3.09323767708464	0.00197985501222562	0.00714659861377246
616	ENSGALG00000003634	PTEN	phosphatase and tensin homolog [Source:NCBI gene;Acc:423675]	protein_coding	6421.39368908242	0.176648736233526	0.0487761021953445	3.62162469493895	0.000292758633747184	0.00136439915321698
617	ENSGALG00000003642		platelet derived growth factor subunit A [Source:NCBI gene;Acc:374196]	protein_coding	2549.41693250088	-0.545543586878179	0.105256052825357	-5.18301391924088	2.1832873799867e-07	2.12034270759267e-06
618	ENSGALG00000003645		phosphatidylinositol transfer protein membrane associated 2 [Source:NCBI gene;Acc:416830]	protein_coding	1293.62768344402	-0.40359043821663	0.0960834044202293	-4.20041775842467	2.66422932865695e-05	0.000163576357636094
619	ENSGALG00000003647	SLC13A2	solute carrier family 13 member 2 [Source:NCBI gene;Acc:427830]	protein_coding	1234.37290834209	-1.05622751117624	0.355578279486164	-2.97045003058837	0.00297363777870554	0.0100948734651442
620	ENSGALG00000003652	ATAD1	ATPase family, AAA domain containing 1 [Source:NCBI gene;Acc:423676]	protein_coding	3151.927791682	-0.193926445742286	0.0302093078931793	-6.41942696694719	1.36788260137843e-10	2.23178967388377e-09
621	ENSGALG00000003657	UNC119	unc-119 lipid binding chaperone [Source:NCBI gene;Acc:771690]	protein_coding	169.222326899445	-0.876236974040652	0.195864901217707	-4.47368042254136	7.68846258029726e-06	5.36078124838787e-05
622	ENSGALG00000003661	SETX	senataxin [Source:NCBI gene;Acc:417170]	protein_coding	6737.95896944955	-0.198661637787903	0.0580390883733724	-3.42289383509763	0.000619582709551928	0.00262302129497356
623	ENSGALG00000003674	DHTKD1	dehydrogenase E1 and transketolase domain containing 1 [Source:NCBI gene;Acc:426076]	protein_coding	531.868487968105	-0.645896429834918	0.0640240679393285	-10.0883378801702	6.22140005852242e-24	4.01141337794007e-22
624	ENSGALG00000003677	NTNG2	netrin G2 [Source:NCBI gene;Acc:417171]	protein_coding	149.308253343534	-0.454515069758041	0.0735209448608615	-6.18211681879513	6.32476927562596e-10	9.44086284157279e-09
625	ENSGALG00000003683		mediator complex subunit 27 [Source:NCBI gene;Acc:417172]	protein_coding	542.139269732671	-0.217165463901419	0.039849941821146	-5.44958045048342	5.04887809321493e-08	5.49809052019685e-07
626	ENSGALG00000003687	OGFOD2	2-oxoglutarate and iron dependent oxygenase domain containing 2 [Source:NCBI gene;Acc:416832]	protein_coding	422.442915898914	0.216755432339072	0.0576510061395697	3.75978576703969	0.000170058923161096	0.000853615723721683
627	ENSGALG00000003689	PAPSS2	3'-phosphoadenosine 5'-phosphosulfate synthase 2 [Source:NCBI gene;Acc:423678]	protein_coding	2215.33697969186	-0.730728623128137	0.217662793004991	-3.35715908557409	0.000787477889440642	0.00322949423624807
628	ENSGALG00000003690		keratin 14 [Source:NCBI gene;Acc:408039]	protein_coding	12.9673197206894	1.23074698392724	0.322808214155789	3.81262598024618	0.000137498104895663	0.000707591042829767
629	ENSGALG00000003691	RNF145	ring finger protein 145 [Source:NCBI gene;Acc:416239]	protein_coding	1657.08611375307	-0.221813309151346	0.0608354449250342	-3.64611961702064	0.00026623008576273	0.00125604101060249
630	ENSGALG00000003693	MACF1	microtubule-actin crosslinking factor 1 [Source:NCBI gene;Acc:419671]	protein_coding	8959.57185538383	0.153693539311716	0.0632738365212392	2.4290219743531	0.0151396147075548	0.0396516737517938
631	ENSGALG00000003696			protein_coding	950.976545074034	-0.282181809947563	0.0501974204487954	-5.62144045300906	1.89371773678235e-08	2.20938418658778e-07
632	ENSGALG00000003699		early B-cell factor 1 [Source:NCBI gene;Acc:395512]	protein_coding	231.597441526546	0.680105839807782	0.217481587953679	3.12718812754225	0.00176486955334245	0.00646762645104773
633	ENSGALG00000003701		sphingomyelin synthase 1 [Source:NCBI gene;Acc:378907]	protein_coding	2020.08950504176	-0.276650777524425	0.0499251335111729	-5.54131272302982	3.00212530681899e-08	3.38311574365433e-07
634	ENSGALG00000003709	PLAT	plasminogen activator, tissue [Source:NCBI gene;Acc:426791]	protein_coding	554.335443139594	-0.237705771756969	0.0625975284663576	-3.79736672646303	0.00014624135672252	0.000748275586633392
635	ENSGALG00000003712	RAPGEF1	Rap guanine nucleotide exchange factor 1 [Source:NCBI gene;Acc:417173]	protein_coding	2969.74883655401	0.209526081851613	0.0460707085875624	4.54792401235561	5.41776888453139e-06	3.92940075687911e-05
636	ENSGALG00000003732	UCK1	uridine-cytidine kinase 1 [Source:NCBI gene;Acc:771901]	protein_coding	1725.69541157203	-0.126692953147322	0.0339158961114821	-3.73550363318959	0.000187339874643381	0.00092868112759148
637	ENSGALG00000003736	ABCB9	ATP binding cassette subfamily B member 9 [Source:NCBI gene;Acc:416834]	protein_coding	848.244916635682	-0.368111782721458	0.0986794384887918	-3.73037978690231	0.000191191351044226	0.000945329544064528
638	ENSGALG00000003743	VPS37B	VPS37B, ESCRT-I subunit [Source:NCBI gene;Acc:416835]	protein_coding	1738.72377201896	-0.506900659188205	0.112755575792905	-4.49557066800152	6.93836092511102e-06	4.89231364291086e-05
639	ENSGALG00000003744		ADAM metallopeptidase domain 19 [Source:NCBI gene;Acc:416244]	protein_coding	370.101432122837	-0.263161901374569	0.109115161146012	-2.41178126495565	0.0158748021630271	0.0411577881698049
640	ENSGALG00000003757		protein O-mannosyltransferase 1 [Source:NCBI gene;Acc:417175]	protein_coding	1235.24894331527	-0.160719171128037	0.0478671455245975	-3.35760926135543	0.000786196643979131	0.00322576156373943
641	ENSGALG00000003765	A1CF	APOBEC1 complementation factor [Source:NCBI gene;Acc:423680]	protein_coding	1048.30984602058	-0.455800299743351	0.110701617101747	-4.11737706888619	3.83208815926925e-05	0.000225750298688756
642	ENSGALG00000003770		annexin A2 pseudogene 2 [Source:NCBI gene;Acc:396297]	protein_coding	15966.4312558257	-0.264015496617607	0.109252261461237	-2.4165677953612	0.0156676082749681	0.0407218914064588
643	ENSGALG00000003771	SIN3B	SIN3 transcription regulator family member B [Source:NCBI gene;Acc:420140]	protein_coding	1566.1621222735	0.0785436553885406	0.0330584618246853	2.37590169213169	0.017506126195978	0.044683369040285
644	ENSGALG00000003777	NELL1	neural EGFL like 1 [Source:NCBI gene;Acc:770845]	protein_coding	47.8641275992322	0.481930929722277	0.193925817751204	2.48513032102083	0.0129504015773767	0.0348320505728668
645	ENSGALG00000003778		transmembrane protein 38A [Source:NCBI gene;Acc:771253]	protein_coding	849.424931744368	0.193430085816418	0.0662248815586216	2.92080682160519	0.0034912623310539	0.0115899779047354
646	ENSGALG00000003781	SUN1	Sad1 and UNC84 domain containing 1 [Source:NCBI gene;Acc:416449]	protein_coding	4012.87222715752	-0.0815545139414159	0.0287002425359578	-2.84159668125586	0.00448882391080202	0.0143310878064282
647	ENSGALG00000003786		bromodomain containing 7 [Source:NCBI gene;Acc:415730]	protein_coding	3376.00156252863	-0.145745837650349	0.0440496295832288	-3.30867339928414	0.000937391175215827	0.00375494647215954
648	ENSGALG00000003788	BNIP2	BCL2 interacting protein 2 [Source:NCBI gene;Acc:415379]	protein_coding	2759.92222214367	0.201237126804306	0.0443593392505543	4.53652218910795	5.71894749249598e-06	4.11917895591946e-05
649	ENSGALG00000003789			protein_coding	194.384725115918	0.497872547371299	0.109176092343067	4.56027081283345	5.10876930322564e-06	3.73706972461687e-05
650	ENSGALG00000003793		general transcription factor IIA subunit 2 [Source:NCBI gene;Acc:770910]	protein_coding	979.841253917474	0.446753900122122	0.0437115078051343	10.2205099424561	1.60494338455152e-24	1.08322132101943e-22
651	ENSGALG00000003802	OTUD7A	OTU deubiquitinase 7A [Source:NCBI gene;Acc:415380]	protein_coding	422.865767592316	0.613435322890724	0.147731272697698	4.15237282999648	3.29045612176571e-05	0.000197501049944626
652	ENSGALG00000003812		ubiquitin conjugating enzyme E2 F (putative) [Source:NCBI gene;Acc:424015]	protein_coding	1110.47192602524	-0.424234581463997	0.0360474216711064	-11.7687912698633	5.65286414524657e-32	5.46725205965265e-30
653	ENSGALG00000003815		ribophorin II [Source:NCBI gene;Acc:419177]	protein_coding	11029.5345203951	-0.167925552574982	0.0570403053827321	-2.94398060193097	0.0032402030752364	0.0108797298319006
654	ENSGALG00000003818	CYFIP2	cytoplasmic FMR1 interacting protein 2 [Source:NCBI gene;Acc:416246]	protein_coding	2147.41392378985	0.432618446178435	0.179108883012232	2.41539358016593	0.0157182149187604	0.0408421086443293
655	ENSGALG00000003819			protein_coding	1025.66464627678	-0.160583970116323	0.0418778495666193	-3.83458013671085	0.000125778960970024	0.000653918161452079
656	ENSGALG00000003821	RAMP1	receptor activity modifying protein 1 [Source:NCBI gene;Acc:424016]	protein_coding	143.381412970833	1.1146704636106	0.16703344251741	6.67333706838027	2.50051169903459e-11	4.55064025305392e-10
657	ENSGALG00000003829	HPCAL4	hippocalcin like 4 [Source:NCBI gene;Acc:419676]	protein_coding	23.3195497987894	-0.416504370434682	0.159619871477743	-2.60935162131588	0.00907139769372461	0.0259696990621678
658	ENSGALG00000003836		RNA binding motif protein 44 [Source:NCBI gene;Acc:107049003]	protein_coding	6.60502720624577	1.52947293834785	0.229325701546675	6.66943534035827	2.56789484056774e-11	4.65520878198768e-10
659	ENSGALG00000003837	ADCY7	adenylate cyclase 7 [Source:NCBI gene;Acc:415732]	protein_coding	2876.21416697204	0.357225132710352	0.122152699488053	2.92441455823323	0.00345104805747307	0.0114828896439736
660	ENSGALG00000003838		protein FAM49A-like [Source:NCBI gene;Acc:419677]	protein_coding	64.4306265709099	-0.982071433196953	0.116625001628439	-8.42076243930765	3.74042034779358e-17	1.32417937708775e-15
661	ENSGALG00000003841		diacylglycerol kinase kappa [Source:NCBI gene;Acc:422129]	protein_coding	28.9947956633245	-0.585188397093383	0.143094993218237	-4.08950993974262	4.32285544427967e-05	0.000250880719768078
662	ENSGALG00000003842		growth hormone releasing hormone [Source:NCBI gene;Acc:419178]	protein_coding	76.3778453078662	0.718653074208914	0.148820658235138	4.82898733772185	1.37229133284134e-06	1.13729250344974e-05
663	ENSGALG00000003854		intraflagellar transport 81 [Source:NCBI gene;Acc:416839]	protein_coding	649.159007889854	-0.54700882788863	0.09288592961276	-5.8890386323214	3.88448643161043e-09	5.02999440416194e-08
664	ENSGALG00000003875	ABL1	ABL proto-oncogene 1, non-receptor tyrosine kinase [Source:NCBI gene;Acc:417181]	protein_coding	3304.00242911391	-0.184302648320442	0.0692514626154068	-2.66135387412654	0.00778271140479156	0.0228595826687702
665	ENSGALG00000003882		SWI/SNF related, matrix associated, actin dependent regulator of chromatin, subfamily e, member 1 [Source:NCBI gene;Acc:420047]	protein_coding	4734.70571535347	0.109134960296029	0.0341029649667312	3.20016046705894	0.00137351093700386	0.00521367301456676
666	ENSGALG00000003899	RAB17	RAB17, member RAS oncogene family [Source:NCBI gene;Acc:424017]	protein_coding	1078.45629571228	-0.434080959190229	0.115283490013047	-3.76533499411843	0.000166325934539849	0.00083734196666788
667	ENSGALG00000003901		purinergic receptor P2X 4 [Source:NCBI gene;Acc:374166]	protein_coding	3832.64489203627	-0.273758010381006	0.0772266155480754	-3.54486608584556	0.000392812600803876	0.00176071257259511
668	ENSGALG00000003904		melanophilin [Source:NCBI gene;Acc:424019]	protein_coding	30.1488594197028	0.883061265332314	0.13376064435457	6.60180181990986	4.06190284640281e-11	7.13445646543015e-10
669	ENSGALG00000003909	PIGT	phosphatidylinositol glycan anchor biosynthesis class T [Source:NCBI gene;Acc:419179]	protein_coding	1312.75761558562	-0.158455393256884	0.0500436659977048	-3.16634263493309	0.00154368845130043	0.00576557517229065
670	ENSGALG00000003913		methylmalonyl-CoA epimerase [Source:NCBI gene;Acc:415385]	protein_coding	480.365100348283	-0.718017227775991	0.0552963193630482	-12.9849009128771	1.49030925140849e-38	1.99733374886982e-36
671	ENSGALG00000003916	SIAH1	siah E3 ubiquitin protein ligase 1 [Source:NCBI gene;Acc:374076]	protein_coding	895.061024903845	-0.189787685158048	0.0437270012897867	-4.34028585450649	1.42297483541836e-05	9.40115381582914e-05
672	ENSGALG00000003919	MRPL22	mitochondrial ribosomal protein L22 [Source:NCBI gene;Acc:416253]	protein_coding	1619.85761942263	-0.105163581635409	0.0432125906392896	-2.43363288522196	0.0149481473831007	0.0392488230267448
673	ENSGALG00000003920		OCRL, inositol polyphosphate-5-phosphatase [Source:NCBI gene;Acc:422136]	protein_coding	2124.15519776387	-0.262209783828186	0.0572470465077848	-4.58031985619606	4.64265355896374e-06	3.42953183963924e-05
674	ENSGALG00000003923		collagen type VI alpha 3 chain [Source:NCBI gene;Acc:396548]	protein_coding	7221.45287759325	0.388726537139541	0.0804100155867824	4.83430495943641	1.33611629072359e-06	1.11074656459223e-05
675	ENSGALG00000003924		acyl-CoA binding domain containing 6 [Source:NCBI gene;Acc:424416]	protein_coding	323.300382348646	0.197514902830469	0.0788899073211635	2.50367771413875	0.0122909936718987	0.033393558393547
676	ENSGALG00000003935		phenazine biosynthesis like protein domain containing [Source:NCBI gene;Acc:423685]	protein_coding	332.936536242625	-0.359123816043067	0.0719046162421062	-4.99444729436953	5.90045021369588e-07	5.27442340922229e-06
677	ENSGALG00000003936		palmitoyl-protein thioesterase 1 [Source:NCBI gene;Acc:419681]	protein_coding	4244.50782633791	-0.580729647448109	0.0891450412453534	-6.51443579289811	7.29633826998623e-11	1.24117130516547e-09
678	ENSGALG00000003937	GEMIN5	gem nuclear organelle associated protein 5 [Source:NCBI gene;Acc:416254]	protein_coding	1587.77308809478	0.139624202881934	0.0457407448018607	3.05251266648055	0.00226934153334559	0.00802178884517017
679	ENSGALG00000003944	FAM189A1	family with sequence similarity 189 member A1 [Source:NCBI gene;Acc:415387]	protein_coding	138.911855920339	0.393366881832313	0.0903763898130839	4.35254033322058	1.3456910519786e-05	8.93144719075854e-05
680	ENSGALG00000003948		5'-aminolevulinate synthase 1 [Source:NCBI gene;Acc:552895]	protein_coding	2186.82086442998	-0.472453389438357	0.0696317027824603	-6.78503283072612	1.16060115691615e-11	2.21981238605686e-10
681	ENSGALG00000003966	RPL23A	ribosomal protein L23a [Source:NCBI gene;Acc:417574]	protein_coding	11106.266515563	0.224155061555828	0.0551333519928201	4.06568897869694	4.78907691367823e-05	0.000274321949503531
682	ENSGALG00000003973		TLC domain containing 1 [Source:NCBI gene;Acc:417575]	protein_coding	383.526169074015	0.372982629102643	0.0865534572875226	4.30927476257395	1.63790775056427e-05	0.000106486705210802
683	ENSGALG00000003977		twinfilin actin binding protein 2 [Source:NCBI gene;Acc:415940]	protein_coding	3101.00995592962	0.250949162204718	0.0694616835627061	3.61277108951981	0.000302942124608772	0.00140691948406543
684	ENSGALG00000003980	IQCA1	IQ motif containing with AAA domain 1 [Source:NCBI gene;Acc:424021]	protein_coding	13.5268263135896	0.814536272236984	0.23657501697305	3.44303588205923	0.000575222987753919	0.00245740184863998
685	ENSGALG00000003986	PITHD1	PITH domain containing 1 [Source:NCBI gene;Acc:419684]	protein_coding	342.25658568687	0.17549417398125	0.0542065611687655	3.23750797315606	0.0012057857018975	0.00465997057151449
686	ENSGALG00000003991		MRT4 homolog, ribosome maturation factor [Source:NCBI gene;Acc:428192]	protein_coding	920.062117580704	0.106061813966951	0.0448517417606172	2.36472007114069	0.0180437035129911	0.0458186505635745
687	ENSGALG00000003999	NAV2	neuron navigator 2 [Source:NCBI gene;Acc:422977]	protein_coding	2468.95379999169	-0.354010504394407	0.0753066715246229	-4.70091822181594	2.58994229013002e-06	2.02479529957123e-05
688	ENSGALG00000004005	AKR7L	aldo-keto reductase family 7, member A2 (aflatoxin aldehyde reductase) [Source:NCBI gene;Acc:419471]	protein_coding	5822.07653970137	-0.499826806355173	0.113500225350486	-4.40375166491272	1.06394728818051e-05	7.22506079194025e-05
689	ENSGALG00000004017	TOR1AIP2	torsin 1A interacting protein 2 [Source:NCBI gene;Acc:424419]	protein_coding	2193.29145136288	-0.309052907189873	0.0864563340912438	-3.57467050203292	0.000350669233947322	0.00159737966413052
690	ENSGALG00000004028	MATN4	matrilin 4 [Source:NCBI gene;Acc:428140]	protein_coding	2.4262385275513	-1.57594587927673	0.577075833864079	-2.73091643558222	0.00631584837510946	0.0191630438328232
691	ENSGALG00000004037		DNA replication helicase/nuclease 2 [Source:NCBI gene;Acc:423688]	protein_coding	994.703290784106	-0.313402360907955	0.0950071553171683	-3.2987237630861	0.000971254367482464	0.00387242789993061
692	ENSGALG00000004038		adenosine deaminase like [Source:NCBI gene;Acc:415391]	protein_coding	753.796481878602	-0.115897287088596	0.0438697167066113	-2.64185173256726	0.00824541426010726	0.0239821280053314
693	ENSGALG00000004045	AGAP1	ArfGAP with GTPase domain, ankyrin repeat and PH domain 1 [Source:NCBI gene;Acc:424024]	protein_coding	1375.3974621852	-0.322826774787966	0.0737485631299935	-4.37739748527619	1.20104820827233e-05	8.0713708924834e-05
694	ENSGALG00000004046	LARP6	La ribonucleoprotein domain family member 6 [Source:NCBI gene;Acc:415392]	protein_coding	422.221522381346	-0.349341029724154	0.0779319960179368	-4.48263932113005	7.37254786135558e-06	5.16546361174813e-05
695	ENSGALG00000004049		integrin alpha FG-GAP repeat containing 1 [Source:NCBI gene;Acc:415742]	protein_coding	3001.54015845982	-0.190457856267128	0.0714658946749225	-2.66501744830125	0.00769843283476493	0.0226652589484849
696	ENSGALG00000004052		G protein-coupled receptor 107 [Source:NCBI gene;Acc:417186]	protein_coding	2615.1988104799	-0.199009452021187	0.0347836780989724	-5.72134584085479	1.05683524043317e-08	1.28096896745785e-07
697	ENSGALG00000004063		solute carrier family 25 member 14 [Source:NCBI gene;Acc:422141]	protein_coding	995.931824099999	0.130146723151064	0.0362362253074351	3.59161921659539	0.00032862978295709	0.00151129426902546
698	ENSGALG00000004064		G protein-coupled estrogen receptor 1 [Source:NCBI gene;Acc:416457]	protein_coding	24.3794761298145	-0.437350953791731	0.169456640261028	-2.58090183493573	0.00985425981850613	0.0278498986254904
699	ENSGALG00000004069		G protein-coupled receptor 119 [Source:NCBI gene;Acc:428690]	protein_coding	8.47646894418344	-0.626515913163999	0.201922042347473	-3.10276137206394	0.00191724164480002	0.00695403150616332
700	ENSGALG00000004070		MICAL like 2 [Source:NCBI gene;Acc:416460]	protein_coding	2588.96047846508	-0.240684154517725	0.0477147877190863	-5.04422561690345	4.55361748038852e-07	4.16233616490154e-06
701	ENSGALG00000004078		LON peptidase N-terminal domain and RING finger protein 2-like [Source:NCBI gene;Acc:416263]	protein_coding	319.910069147603	-0.40375468727207	0.171409371939085	-2.35549948468136	0.0184978226939224	0.0467440602297733
702	ENSGALG00000004081	TMCO4	transmembrane and coiled-coil domains 4 [Source:NCBI gene;Acc:419476]	protein_coding	392.738628435373	-0.226677914485774	0.0571319831935412	-3.96761851794775	7.25944131379496e-05	0.00039943958173236
703	ENSGALG00000004087	THSD4	thrombospondin type 1 domain containing 4 [Source:NCBI gene;Acc:415395]	protein_coding	384.624754335136	-0.351340464142506	0.101566066561706	-3.45923078481188	0.000541720521474191	0.00232965898336471
704	ENSGALG00000004088	FNBP1	formin binding protein 1 [Source:NCBI gene;Acc:417187]	protein_coding	5834.38626148808	0.225249932763012	0.0667363416930305	3.37522146178019	0.000737563117346018	0.00305224895693942
705	ENSGALG00000004096		cholinergic receptor nicotinic alpha 7 subunit [Source:NCBI gene;Acc:374001]	protein_coding	118.807354743457	0.556167772056763	0.146027624584167	3.80864766951132	0.000139728890088599	0.000718283058830789
706	ENSGALG00000004097	LRRC38	leucine rich repeat containing 38 [Source:NCBI gene;Acc:428194]	protein_coding	283.294305981454	-0.508108114148665	0.0690896118606165	-7.35433447178337	1.91880719668615e-13	4.55152710890294e-12
707	ENSGALG00000004116		transient receptor potential cation channel subfamily M member 8 [Source:NCBI gene;Acc:424025]	protein_coding	414.342787339019	-0.848648767156574	0.355808780239784	-2.38512598420044	0.0170732733376	0.0437989920198782
708	ENSGALG00000004128	CYSLTR1	cysteinyl leukotriene receptor 1 [Source:NCBI gene;Acc:428691]	protein_coding	338.242347804466	0.188184824375464	0.0769200446284001	2.44649915746387	0.0144251134550386	0.0380949058589027
709	ENSGALG00000004129		secreted phosphoprotein 2 [Source:NCBI gene;Acc:396080]	protein_coding	96.0647809359345	-1.46715422271975	0.312360525311761	-4.69698986853544	2.64023542207454e-06	2.06067958504095e-05
710	ENSGALG00000004140	SH3BP4	SH3 domain binding protein 4 [Source:NCBI gene;Acc:424027]	protein_coding	441.134683722795	0.246067152703833	0.0678673908969657	3.62570520911	0.000288173948279861	0.0013463664819659
711	ENSGALG00000004144		DExD-box helicase 21 [Source:NCBI gene;Acc:768898]	protein_coding	2366.09287893536	0.341580781041106	0.0577318935987359	5.91667377854006	3.28517353120639e-09	4.31348572190522e-08
712	ENSGALG00000004150	MYO1E	myosin IE [Source:NCBI gene;Acc:415398]	protein_coding	5148.75422133109	-0.25174450610027	0.104562537427081	-2.40759752292573	0.0160578727890218	0.0415641572948589
713	ENSGALG00000004152	C9orf78	chromosome 17 C9orf78 homolog [Source:NCBI gene;Acc:417189]	protein_coding	1055.08901317177	-0.164065738678534	0.0355622866151232	-4.61347551843765	3.95990925214567e-06	2.96842897714779e-05
714	ENSGALG00000004153		NAD synthetase 1 [Source:NCBI gene;Acc:422983]	protein_coding	1033.63239231086	-0.39726829911163	0.0384201273931171	-10.3401088457297	4.64010204050114e-25	3.24859084275832e-23
715	ENSGALG00000004155	MYOM3	myomesin 3 [Source:NCBI gene;Acc:419690]	protein_coding	386.747198981739	0.361163375738302	0.129806127760506	2.78232917019645	0.00539702697566672	0.0167462241019406
716	ENSGALG00000004156		KIF1 binding protein [Source:NCBI gene;Acc:423694]	protein_coding	1692.51826611208	0.182408177114214	0.0284143554323572	6.4195782145561	1.36652432589507e-10	2.23151400581108e-09
717	ENSGALG00000004161		cyclin B1 [Source:NCBI gene;Acc:415400]	protein_coding	2358.49900267848	0.326011428178418	0.0828289248833491	3.93596112273039	8.28643879008286e-05	0.000448193862837488
718	ENSGALG00000004162	SLC16A6	solute carrier family 16 member 6 [Source:NCBI gene;Acc:417435]	protein_coding	260.849580533969	0.297769766203422	0.106961742241198	2.78389038888271	0.00537111821103167	0.0166823855311351
719	ENSGALG00000004165		torsin family 1 member A [Source:NCBI gene;Acc:417190]	protein_coding	1618.12327956314	0.162495568329012	0.0362766016537576	4.47934924775902	7.48709458284134e-06	5.23594318516034e-05
720	ENSGALG00000004169		fibronectin type III domain containing 3A-like [Source:NCBI gene;Acc:422151]	protein_coding	4985.47394035411	-0.171268751468365	0.0699313540531932	-2.44909817330421	0.0143214407335375	0.0378896210495437
721	ENSGALG00000004171		ring finger protein 111 [Source:NCBI gene;Acc:374021]	protein_coding	1855.20863976216	-0.0883638237223106	0.0298100025762703	-2.96423401830401	0.00303437433343643	0.0102731803713944
722	ENSGALG00000004172		Bet1 golgi vesicular membrane trafficking protein like [Source:NCBI gene;Acc:422985]	protein_coding	1907.29667733806	-0.0813518252049779	0.0344731857616986	-2.35985805800877	0.0182819286552479	0.0462982625669343
723	ENSGALG00000004173			protein_coding	7.99417497296522	-0.521605423159352	0.222154538321921	-2.34793953389105	0.0188775855788956	0.0475436427136668
724	ENSGALG00000004174	VPS26A	VPS26, retromer complex component A [Source:NCBI gene;Acc:423696]	protein_coding	3323.78309876724	0.0844986777784874	0.0329562812146905	2.56396276109033	0.0103484646819319	0.0290279926486901
725	ENSGALG00000004179		anaphase promoting complex subunit 5 [Source:NCBI gene;Acc:416842]	protein_coding	1044.66879205716	-0.0939361062203843	0.0371114943264684	-2.53118630562359	0.0113677449994221	0.031324813075654
726	ENSGALG00000004180	TOR1B	torsin family 1 member B [Source:HGNC Symbol;Acc:HGNC:11995]	protein_coding	1971.63595592926	0.145605860085536	0.0418410582776251	3.47997555700928	0.000501459530647051	0.00217697482034489
727	ENSGALG00000004189		MAF bZIP transcription factor K [Source:NCBI gene;Acc:395518]	protein_coding	813.933976139141	0.209153113913668	0.0540937121382172	3.8664958577672	0.000110410338371428	0.000581265201701206
728	ENSGALG00000004193		arylsulfatase G [Source:NCBI gene;Acc:771433]	protein_coding	310.669434382497	0.45593172494069	0.125862723696299	3.62245239536394	0.000291823177903016	0.00136138197090857
729	ENSGALG00000004196	UGT1A1	UDP glucuronosyltransferase family 1 member A1 [Source:NCBI gene;Acc:424028]	protein_coding	17155.3893136351	-0.532523597339633	0.128612780118597	-4.14051851494524	3.46521636683845e-05	0.000206931428042616
730	ENSGALG00000004200	DPP9	dipeptidyl peptidase 9 [Source:NCBI gene;Acc:420159]	protein_coding	2941.35381312577	-0.130196600452587	0.0475257733837343	-2.73949461908486	0.00615337220621498	0.0187336885778374
731	ENSGALG00000004205	SOAT1	sterol O-acyltransferase 1 [Source:NCBI gene;Acc:424424]	protein_coding	1972.92574534108	-0.436815780411102	0.0589883135714457	-7.4051240654988	1.31027913218687e-13	3.17632653194086e-12
732	ENSGALG00000004209	ELFN1	extracellular leucine rich repeat and fibronectin type III domain containing 1 [Source:NCBI gene;Acc:416465]	protein_coding	21.5925092417055	0.670334173940418	0.136397850360767	4.91455086841478	8.89862192596233e-07	7.70133040575789e-06
733	ENSGALG00000004216	TOR3A	torsin family 3 member A [Source:NCBI gene;Acc:424426]	protein_coding	161.971876700587	0.286577474057177	0.0939812219719728	3.04930568090124	0.00229370964839833	0.00809207695188595
734	ENSGALG00000004220		serine incorporator 3 [Source:NCBI gene;Acc:419196]	protein_coding	8789.14183002402	-0.167647369091767	0.057256557467142	-2.92800294862254	0.00341146809895962	0.0113754000250186
735	ENSGALG00000004221	IL22RA1	interleukin 22 receptor subunit alpha 1 [Source:HGNC Symbol;Acc:HGNC:13700]	protein_coding	5019.28419818883	-0.405976741995713	0.106202353736844	-3.82267179314755	0.000132013443193575	0.000682360395217919
736	ENSGALG00000004228		ubiquitin specific peptidase 40 [Source:NCBI gene;Acc:100859211]	protein_coding	1175.7094020878	-0.253440655375311	0.0638684593975182	-3.96816609897999	7.24278474290559e-05	0.000398639982784211
737	ENSGALG00000004230	LIPC	lipase C, hepatic type [Source:NCBI gene;Acc:427495]	protein_coding	0.639290977000625	2.21799207495211	0.740303403239427	2.99605819079934	0.00273494237471332	0.00939332304168883
738	ENSGALG00000004231		Interferon lambda receptor 1 [Source:UniProtKB/Swiss-Prot;Acc:K9JA28]	protein_coding	1190.45121112756	-0.200141637632481	0.0414838558559186	-4.82456689483282	1.40307821165712e-06	1.16024488696882e-05
739	ENSGALG00000004239		interferon induced transmembrane protein 5 [Source:NCBI gene;Acc:422992]	protein_coding	221.832576255961	0.424381932578757	0.0703789636933796	6.02995426911462	1.64006081528526e-09	2.2913224927176e-08
740	ENSGALG00000004243		interferon-induced transmembrane protein 3-like [Source:NCBI gene;Acc:422993]	protein_coding	13279.3329661917	-0.584878467776871	0.189191208927143	-3.09146746877709	0.00199169804868428	0.00718381977844351
741	ENSGALG00000004244		alpha tocopherol transfer protein like [Source:NCBI gene;Acc:419197]	protein_coding	1509.24345904942	0.108487904201946	0.0421348218453488	2.57478018063394	0.0100303811218374	0.028279495265069
742	ENSGALG00000004250		beta-1,4-N-acetyl-galactosaminyltransferase 4 [Source:NCBI gene;Acc:770601]	pseudogene	432.252457803842	-0.404808947699754	0.0849281320273095	-4.76648830059731	1.8746461019279e-06	1.50896545733476e-05
743	ENSGALG00000004254		transmembrane protein 120B [Source:NCBI gene;Acc:416847]	protein_coding	440.482498012752	0.290062076736743	0.122363336051518	2.37049827257586	0.0177641269448532	0.0452250086657096
744	ENSGALG00000004255	SNX8	sorting nexin 8 [Source:NCBI gene;Acc:416468]	protein_coding	904.160198791762	0.325578422302695	0.106239816835184	3.06456121632611	0.00217989557221056	0.00774060950442594
745	ENSGALG00000004257		tetraspanin 15 [Source:NCBI gene;Acc:423699]	protein_coding	2931.93799442671	-0.543031071219	0.0920630550841366	-5.89846894308171	3.66890004732668e-09	4.77389539445149e-08
746	ENSGALG00000004260			pseudogene	1097.85982970271	-0.880716936448178	0.140821161322132	-6.25415191992	3.99681809356351e-10	6.17220558761581e-09
747	ENSGALG00000004266		TNF alpha induced protein 8 like 1 [Source:NCBI gene;Acc:420162]	protein_coding	1012.98716482848	0.29139676979112	0.0985902296170318	2.95563536998579	0.00312025735516698	0.0105297461789565
748	ENSGALG00000004267		single Ig and TIR domain containing [Source:NCBI gene;Acc:422995]	protein_coding	1911.99945014668	-0.666073935686139	0.133664756816036	-4.98316797600478	6.25516034691921e-07	5.56762683060935e-06
749	ENSGALG00000004268	NIPAL3	NIPA like domain containing 3 [Source:NCBI gene;Acc:419697]	protein_coding	2393.6380488132	0.0846254168095979	0.0356146030138981	2.37614376261822	0.0174946451717131	0.0446662168127435
750	ENSGALG00000004274		twist family bHLH transcription factor 2 [Source:NCBI gene;Acc:395405]	protein_coding	76.8622293679889	0.333781783393651	0.0636847476554768	5.2411573521395	1.59572566116938e-07	1.59258513726176e-06
751	ENSGALG00000004280			pseudogene	1874.76983577298	-0.97973608315803	0.0852794796920947	-11.4885326070868	1.50649115813749e-30	1.38560262745754e-28
752	ENSGALG00000004282		RCAN family member 3 [Source:NCBI gene;Acc:419698]	protein_coding	1657.74078682434	-0.180602247658448	0.0424706182406461	-4.25240448903106	2.11487424353634e-05	0.000132935964594547
753	ENSGALG00000004285		hepatocyte nuclear factor 4 alpha [Source:NCBI gene;Acc:419198]	protein_coding	1585.09464227918	-0.462194618383815	0.141890668458261	-3.25739968248705	0.00112437993266246	0.00439423884118845
754	ENSGALG00000004288		histone deacetylase 4 [Source:NCBI gene;Acc:374207]	protein_coding	1363.89764038368	-0.740188892816633	0.0773870908763688	-9.56475924387875	1.12462923979348e-21	6.24302320303111e-20
755	ENSGALG00000004295	CPD	carboxypeptidase D [Source:NCBI gene;Acc:417590]	protein_coding	5201.23010429803	0.209238354735861	0.0723781320929585	2.89090570156089	0.00384133362947464	0.01258950967508
756	ENSGALG00000004300		phosphatidylserine synthase 2 [Source:NCBI gene;Acc:422997]	protein_coding	1622.11226454699	-0.277461289213819	0.0957076499458311	-2.8990502783305	0.00374294868156208	0.0123143864829299
757	ENSGALG00000004319	NUDT13	nudix hydrolase 13 [Source:NCBI gene;Acc:423703]	protein_coding	287.346323759377	-0.59067081114304	0.0630769036970453	-9.36429622449444	7.6558794050672e-21	3.90345829557815e-19
758	ENSGALG00000004320	FAT2	FAT atypical cadherin 2 [Source:NCBI gene;Acc:416266]	protein_coding	7.49897876909648	1.52908870273962	0.370663179662324	4.12527811403504	3.70287025219759e-05	0.000219283479590826
759	ENSGALG00000004321		oxidative stress responsive serine rich 1 [Source:NCBI gene;Acc:419203]	protein_coding	837.295397213925	0.10214510854199	0.0337692178065243	3.0247993639419	0.00248798113624448	0.0086817909725414
760	ENSGALG00000004325		prolyl 4-hydroxylase subunit alpha 1 [Source:NCBI gene;Acc:423704]	protein_coding	3659.6125388928	0.128316166937157	0.0387874698686731	3.30818605522895	0.000939024022789168	0.00375910128858399
761	ENSGALG00000004328		immunoglobulin mu binding protein 2 [Source:NCBI gene;Acc:422999]	protein_coding	567.617727683787	-0.204591968175684	0.0347002769902949	-5.89597507342393	3.72475203495741e-09	4.83650674269245e-08
762	ENSGALG00000004329		IQ motif containing E [Source:NCBI gene;Acc:416473]	protein_coding	1137.59828720439	0.156398262368044	0.0505849318568903	3.09179545423743	0.00198949886680532	0.00717726730203196
763	ENSGALG00000004332	PLA2G12B	phospholipase A2 group XIIB [Source:NCBI gene;Acc:423705]	protein_coding	329.493532918608	-1.61815134871794	0.176198849807447	-9.18366578718464	4.1666030208412e-20	1.96921845037893e-18
764	ENSGALG00000004333	ABCA5	ATP binding cassette subfamily A member 5 [Source:NCBI gene;Acc:417444]	protein_coding	1128.060421768	-0.152263760519605	0.0538031796630255	-2.83001416409304	0.00465459434592147	0.0147848575778779
765	ENSGALG00000004336	INPPL1	inositol polyphosphate phosphatase like 1 [Source:NCBI gene;Acc:428692]	protein_coding	1711.03971666695	0.630562569068473	0.230907514264451	2.73080142531139	0.00631805272986409	0.0191666327195538
766	ENSGALG00000004341		quinone oxidoreductase-like 2 [Source:NCBI gene;Acc:424430]	protein_coding	478.334621016923	0.3293410852909	0.0845041973400393	3.89733404561732	9.72574251890992e-05	0.000520045901630968
767	ENSGALG00000004345	OIT3	oncoprotein induced transcript 3 [Source:NCBI gene;Acc:423706]	protein_coding	353.936091807908	-0.662858927327345	0.0756365775531385	-8.76373507066278	1.88885435939695e-18	7.50859625961122e-17
768	ENSGALG00000004348	BRAT1	BRCA1 associated ATM activator 1 [Source:NCBI gene;Acc:769893]	protein_coding	552.809373213943	0.0978176871493214	0.0390516991114173	2.50482538212333	0.0122511860518887	0.0333046948553444
769	ENSGALG00000004352		proteasome 26S subunit, non-ATPase 9 [Source:NCBI gene;Acc:416853]	protein_coding	1725.76082163635	-0.101205500829469	0.0415692239466453	-2.43462569711111	0.0149072012508315	0.0391742040713376
770	ENSGALG00000004357		annexin A6 [Source:NCBI gene;Acc:395481]	protein_coding	7210.45573921097	0.258212641226975	0.0741246346653475	3.48349293581999	0.000494916182164833	0.00215305177972612
771	ENSGALG00000004365			protein_coding	41.9530680378568	0.533731383005196	0.166397717535656	3.20756432786302	0.00133864119189905	0.0051019550444042
772	ENSGALG00000004372	MICU1	mitochondrial calcium uptake 1 [Source:NCBI gene;Acc:769141]	protein_coding	1591.84393293668	-0.315094936995932	0.0625496651211094	-5.03751597048267	4.716122219126e-07	4.29764940249933e-06
773	ENSGALG00000004379		BAF chromatin remodeling complex subunit BCL7A [Source:HGNC Symbol;Acc:HGNC:1004]	protein_coding	93.815017910287	0.243846768908232	0.0993190856754508	2.45518539815258	0.0140811945204581	0.0373224258775752
774	ENSGALG00000004400		sperm antigen with calponin homology and coiled-coil domains 1 [Source:NCBI gene;Acc:417595]	protein_coding	1382.58096704624	0.144890171160665	0.0568820016813774	2.54720591536603	0.0108589336535114	0.0301667415073785
775	ENSGALG00000004401		wingless-type MMTV integration site family, member 11b [Source:NCBI gene;Acc:100170842]	protein_coding	3.05774304531567	1.1314320321169	0.354469806277635	3.19189959787636	0.0014134045387084	0.00534348365097437
776	ENSGALG00000004410	ANAPC16	anaphase promoting complex subunit 16 [Source:NCBI gene;Acc:423708]	protein_coding	899.617114038856	0.139214176238077	0.0378303014368351	3.67996476238821	0.000233266185084253	0.00112138699224593
777	ENSGALG00000004413	SLC39A11	solute carrier family 39 member 11 [Source:NCBI gene;Acc:771533]	protein_coding	1480.92124346174	0.172104491208351	0.0599687294007352	2.86990391372609	0.00410596549169911	0.013301144772229
778	ENSGALG00000004416	TTC19	tetratricopeptide repeat domain 19 [Source:NCBI gene;Acc:417597]	protein_coding	769.928280433952	0.108247691220301	0.0393015830412218	2.75428323349632	0.00588208399325128	0.0180306391055994
779	ENSGALG00000004418		somatostatin receptor 2 [Source:NCBI gene;Acc:395305]	protein_coding	55.4985481978251	0.832851807473314	0.134039055188835	6.21350102997957	5.18168925324924e-10	7.83433001278932e-09
780	ENSGALG00000004424		SEC16 homolog B, endoplasmic reticulum export factor [Source:NCBI gene;Acc:424431]	protein_coding	370.602975461407	-0.313391544769033	0.107119125958476	-2.92563575332492	0.00343753159645291	0.0114440037871267
781	ENSGALG00000004431	SAR1A	secretion associated Ras related GTPase 1A [Source:NCBI gene;Acc:423711]	protein_coding	1477.68910492166	0.135303431358806	0.0418912400171309	3.22987410502708	0.00123844738762263	0.0047714555100541
782	ENSGALG00000004436		cytochrome P450 family 3 subfamily A member 4 [Source:NCBI gene;Acc:416477]	protein_coding	7146.75844344672	-0.976667936333205	0.14274918625222	-6.84184591152452	7.81791572496395e-12	1.52323523102283e-10
783	ENSGALG00000004438	ARSB	arylsulfatase B [Source:NCBI gene;Acc:771459]	protein_coding	2839.23686465262	-0.351603252139931	0.091292274731268	-3.85140202908653	0.00011744351364081	0.000614498785957199
784	ENSGALG00000004444	SHCBP1	SHC binding and spindle associated 1 [Source:NCBI gene;Acc:415751]	protein_coding	457.385880351232	0.277427688020489	0.0930668166395918	2.98095172949612	0.00287354083018151	0.00979582968689964
785	ENSGALG00000004449		cytochrome P450 family 3 subfamily A member 5 [Source:NCBI gene;Acc:414832]	protein_coding	9533.56334591743	-0.585612800194337	0.208931149326696	-2.80289847675438	0.00506456091449503	0.0158554137515747
786	ENSGALG00000004465		phosphatase domain containing, paladin 1 [Source:NCBI gene;Acc:373898]	protein_coding	1710.49170192888	0.229472940118923	0.0788407501829304	2.91058798383435	0.00360749381447775	0.0119209944418891
787	ENSGALG00000004467		CAP-Gly domain containing linker protein 1 [Source:NCBI gene;Acc:395784]	protein_coding	4717.74103766244	-0.141684953959162	0.0535988313466945	-2.64343364210123	0.00820698508087445	0.0238888707838112
788	ENSGALG00000004472	ASTN1	astrotactin 1 [Source:NCBI gene;Acc:429070]	protein_coding	28.2478613897819	0.7583063716645	0.150794095766761	5.02875373076545	4.93677944264151e-07	4.48348464096237e-06
789	ENSGALG00000004474	PLEKHF1	pleckstrin homology and FYVE domain containing 1 [Source:NCBI gene;Acc:427546]	protein_coding	1034.32974557347	-0.46660797159626	0.0751273492359767	-6.21089358724257	5.26841427749565e-10	7.95903841293485e-09
790	ENSGALG00000004477			protein_coding	1979.71069771288	-0.282409508892529	0.0498344161950008	-5.66695730491691	1.45355542991771e-08	1.72614307161683e-07
791	ENSGALG00000004491	DMGDH	dimethylglycine dehydrogenase [Source:NCBI gene;Acc:416370]	protein_coding	14.0382866221115	0.759278521408487	0.200755067112705	3.78211385808869	0.000155502201606031	0.000790494090667369
792	ENSGALG00000004492	PIGL	phosphatidylinositol glycan anchor biosynthesis class L [Source:NCBI gene;Acc:417600]	protein_coding	217.307679441102	-0.454800643464305	0.0704360560494232	-6.45692943320368	1.06848688852546e-10	1.77573246141747e-09
793	ENSGALG00000004495		dynein axonemal intermediate chain 2 [Source:NCBI gene;Acc:417453]	protein_coding	10.7411772884371	-0.871584891697097	0.249838097020402	-3.48859882496593	0.000485559294612847	0.00212119884629123
794	ENSGALG00000004498	SLC2A10	solute carrier family 2 member 10 [Source:NCBI gene;Acc:419206]	protein_coding	48.0495330218071	0.277844962489151	0.0917206773170885	3.02925109818597	0.00245160825304112	0.00857080783525441
795	ENSGALG00000004503		centromere protein V [Source:NCBI gene;Acc:417601]	protein_coding	372.655338772147	-0.278762080113339	0.0952456201065376	-2.92677059377142	0.00342501414369663	0.0114084041147133
796	ENSGALG00000004505	CCDC137	coiled-coil domain containing 137 [Source:NCBI gene;Acc:417454]	protein_coding	113.177672007432	0.284555009323876	0.111498590920345	2.5520951159568	0.0107077282287958	0.0298128957941677
797	ENSGALG00000004515			protein_coding	998.555659259986	-0.212936516784204	0.0706553741720009	-3.01373418907724	0.00258053790503995	0.00896641346523419
798	ENSGALG00000004517	PARP3	poly(ADP-ribose) polymerase family member 3 [Source:NCBI gene;Acc:771158]	protein_coding	586.946688900621	-0.277925619096176	0.0848149647795273	-3.27684648362033	0.00104973427687539	0.00413611176753735
799	ENSGALG00000004518		betaine--homocysteine S-methyltransferase 2 [Source:NCBI gene;Acc:416371]	protein_coding	38.4349147775948	0.577656688717514	0.142243711129601	4.06103499501077	4.88556469211678e-05	0.000279049772658104
800	ENSGALG00000004523	MFN2	mitofusin 2 [Source:NCBI gene;Acc:419484]	protein_coding	2364.93508751557	-0.204392593690009	0.0478573853146872	-4.27086838000074	1.94713304481759e-05	0.000123760356774771
801	ENSGALG00000004533	KIAA2013	KIAA2013 [Source:NCBI gene;Acc:428195]	protein_coding	1283.21068191034	0.115197412767261	0.035973752709324	3.20226287477099	0.00136352507027668	0.00517681523545152
802	ENSGALG00000004538	TNN	tenascin N [Source:NCBI gene;Acc:424435]	protein_coding	66.2963204188742	0.605499729849523	0.172811298171906	3.50382027248701	0.000458634781962014	0.00201577990488481
803	ENSGALG00000004550	PPTC7	PTC7 protein phosphatase homolog [Source:NCBI gene;Acc:416869]	protein_coding	2118.53995474998	-0.167716103978804	0.0580536403046962	-2.88898513682416	0.00386487341686109	0.0126489830665558
804	ENSGALG00000004553		sphingosine-1-phosphate lyase 1 [Source:NCBI gene;Acc:423714]	protein_coding	10309.6632898234	0.250147601351314	0.0845615660588104	2.95817134201775	0.00309470053331723	0.0104510198176082
805	ENSGALG00000004557		WD repeat domain, phosphoinositide interacting 2 [Source:NCBI gene;Acc:416481]	protein_coding	1721.25689303348	-0.102184910296774	0.0348261225456163	-2.93414548699554	0.00334467392250658	0.0111824869579456
806	ENSGALG00000004562		hydrogen voltage gated channel 1 [Source:NCBI gene;Acc:416871]	protein_coding	9404.85722942591	0.705541457545246	0.270326118093953	2.60996407790694	0.00905517307504439	0.0259273939275229
807	ENSGALG00000004569		unc-5 netrin receptor B [Source:NCBI gene;Acc:423716]	protein_coding	247.48513214407	0.284298185536779	0.0600938840369032	4.73090049167389	2.23526076828772e-06	1.77086926591866e-05
808	ENSGALG00000004572		C-type natriuretic peptide 3 [Source:NCBI gene;Acc:419487]	protein_coding	2.44335267982805	-1.68184024126141	0.414644755658351	-4.05609915068399	4.98990838850279e-05	0.000284576447092638
809	ENSGALG00000004573	LRRC8A	leucine rich repeat containing 8 family member A [Source:NCBI gene;Acc:417201]	protein_coding	3503.55362712511	-0.188016859682309	0.0603989968643093	-3.11291361518309	0.00185250231831201	0.00674922349485208
810	ENSGALG00000004583	NPLOC4	NPL4 homolog, ubiquitin recognition factor [Source:NCBI gene;Acc:417456]	protein_coding	2168.13831825951	0.110253517460289	0.0354177189918247	3.1129479988742	0.00185228651288986	0.00674922349485208
811	ENSGALG00000004587	RC3H1	ring finger and CCCH-type domains 1 [Source:NCBI gene;Acc:424439]	protein_coding	3708.78316422245	0.293917473450122	0.0768911798298219	3.82251220621962	0.000132098937340722	0.000682614255390792
812	ENSGALG00000004610	SH2B3	SH2B adaptor protein 3 [Source:NCBI gene;Acc:416876]	protein_coding	296.120086935294	0.388451530433952	0.135759142637083	2.8613286949843	0.0042186942002166	0.013602745577365
813	ENSGALG00000004612		methylenetetrahydrofolate reductase [Source:NCBI gene;Acc:419489]	protein_coding	1475.358825394	-0.244288868432019	0.0596364059512244	-4.09630433852467	4.19797978079165e-05	0.000244465222306001
814	ENSGALG00000004614		N-acetylneuraminate pyruvate lyase [Source:NCBI gene;Acc:429074]	protein_coding	601.389862163493	0.376791888863811	0.0867440794793932	4.34371880046663	1.40090813848095e-05	9.26842009954801e-05
815	ENSGALG00000004618	TAX1BP3	Tax1 binding protein 3 [Source:NCBI gene;Acc:417605]	protein_coding	11446.2590575063	-0.298846221843882	0.100309316502088	-2.9792469160894	0.00288957824726458	0.00984513467467321
816	ENSGALG00000004620	LAMC1	laminin subunit gamma 1 [Source:NCBI gene;Acc:424442]	protein_coding	7183.22618142635	0.249260761121577	0.048538282350409	5.13534367207529	2.81628897655628e-07	2.67419180501647e-06
817	ENSGALG00000004623	AGTRAP	angiotensin II receptor associated protein [Source:HGNC Symbol;Acc:HGNC:13539]	protein_coding	605.360914974135	0.636052121667974	0.072379907158124	8.78768910656972	1.52667757945668e-18	6.14700674320725e-17
818	ENSGALG00000004627			pseudogene	2220.2722283985	-0.290852421587393	0.123507884717143	-2.35492998891124	0.0185261958030834	0.0468094548684695
819	ENSGALG00000004628	CTNS	cystinosin, lysosomal cystine transporter [Source:NCBI gene;Acc:417606]	protein_coding	2771.06594725616	-0.290003000658597	0.0635538628753432	-4.56310580565998	5.04023974696317e-06	3.69269888216595e-05
820	ENSGALG00000004629	RNF216	ring finger protein 216 [Source:NCBI gene;Acc:416486]	protein_coding	744.325896949658	-0.149772112948272	0.0550159559489609	-2.72233955340551	0.00648215014074559	0.0195697118623478
821	ENSGALG00000004631		dorsal inhibitory axon guidance protein [Source:NCBI gene;Acc:419492]	protein_coding	79.4642534934907	-0.229559942230196	0.0975724983702224	-2.35271153311223	0.0186370859604142	0.0470389620494017
822	ENSGALG00000004645	TBC1D13	TBC1 domain family member 13 [Source:NCBI gene;Acc:771771]	protein_coding	1040.98704931421	-0.39412548697325	0.0670266532706351	-5.88013077994332	4.0994245704582e-09	5.29006211936087e-08
823	ENSGALG00000004646		F-box protein 44 [Source:NCBI gene;Acc:419494]	protein_coding	1154.35867323258	-0.146753513688468	0.0560894585146157	-2.61641879909086	0.00888574963776182	0.0255397243341491
824	ENSGALG00000004649		transient receptor potential cation channel subfamily V member 1 [Source:NCBI gene;Acc:395259]	protein_coding	49.0898155866234	-0.316464946837189	0.108865839718069	-2.90692606291138	0.0036499945863111	0.0120423716929502
825	ENSGALG00000004660		transient receptor potential cation channel subfamily V member 3 [Source:NCBI gene;Acc:771945]	protein_coding	30.9044753788199	-0.584729155248897	0.127329559215782	-4.59224989743328	4.384928535695e-06	3.25710269656553e-05
826	ENSGALG00000004662		dispatched RND transporter family member 3 [Source:NCBI gene;Acc:419497]	protein_coding	453.63284219069	-0.348055222224552	0.0524577027131125	-6.6349688267525	3.24571122704354e-11	5.78890491948839e-10
827	ENSGALG00000004669	ASPA	aspartoacylase [Source:NCBI gene;Acc:417609]	protein_coding	457.378044017634	-0.842437219366994	0.142592061015812	-5.90802330344027	3.46237050558756e-09	4.52713991612121e-08
828	ENSGALG00000004670		ATR interacting protein [Source:NCBI gene;Acc:415949]	protein_coding	1483.28398848138	0.430785429500665	0.0935306486035489	4.60582104296793	4.10841601638656e-06	3.06871853962823e-05
829	ENSGALG00000004671		ankyrin repeat domain 27 [Source:NCBI gene;Acc:415766]	protein_coding	1401.71338239087	0.179839673318555	0.0510349116572968	3.52385587587947	0.000425315523517777	0.00188790990484127
830	ENSGALG00000004675		regulator of G-protein signaling 9 binding protein [Source:NCBI gene;Acc:395170]	protein_coding	361.045780228642	0.649332282811965	0.0543221309307644	11.9533654458358	6.23482680047141e-33	6.22255613070453e-31
831	ENSGALG00000004676		protein BTG1-like [Source:NCBI gene;Acc:415950]	protein_coding	195.02739252339	0.324418654998317	0.0694620163758333	4.67044684166679	3.00545252785545e-06	2.31396412721181e-05
832	ENSGALG00000004683		tumor protein D52 like 2 [Source:NCBI gene;Acc:419257]	protein_coding	4352.8982430947	0.138444276260667	0.0484550702551448	2.85716800185565	0.00427439531834264	0.0137565144696506
833	ENSGALG00000004689	PKN1	protein kinase N3 [Source:NCBI gene;Acc:417209]	protein_coding	610.608268725527	-0.155807633035225	0.0655230317707687	-2.37790634566965	0.0174112474617713	0.0445004489533798
834	ENSGALG00000004695	ECM2	extracellular matrix protein 2 [Source:NCBI gene;Acc:415953]	protein_coding	1493.21412214205	0.290737860772164	0.0999533567344557	2.9087353368688	0.00362893931620944	0.011987638801063
835	ENSGALG00000004701		SET nuclear proto-oncogene [Source:NCBI gene;Acc:417210]	protein_coding	8516.02241982869	0.233202143753627	0.058133394121481	4.01150057170765	6.03340309040775e-05	0.000337521592681338
836	ENSGALG00000004702	DYNC2I2	WD repeat domain 34 [Source:NCBI gene;Acc:417211]	protein_coding	167.970035334535	0.217156075848982	0.0569120910487514	3.8156404350521	0.00013583017715923	0.000699583204512389
837	ENSGALG00000004704	TDRD12	tudor domain containing 12 [Source:NCBI gene;Acc:768954]	protein_coding	30.3289244938931	-2.7362619090547	0.164979655890565	-16.5854504562049	8.879740033175e-62	2.56323941911481e-59
838	ENSGALG00000004707	CSE1L	chromosome segregation 1 like [Source:NCBI gene;Acc:419212]	protein_coding	3785.39586343342	0.13500951389178	0.0472859435366858	2.85517225191956	0.00430134930204995	0.0138290296357716
839	ENSGALG00000004710		tropomodulin 3 [Source:NCBI gene;Acc:415421]	protein_coding	7261.53612144233	-0.168908458910803	0.0560675382773768	-3.01258917549012	0.00259029319023379	0.00899198355751277
840	ENSGALG00000004719		spectrin alpha, non-erythrocytic 1 [Source:NCBI gene;Acc:374234]	protein_coding	14992.5791964695	-0.273930160835173	0.0800817209470551	-3.42063279354695	0.000624756262559579	0.002640158052794
841	ENSGALG00000004725		acyl-CoA dehydrogenase family member 10-like [Source:NCBI gene;Acc:107057078]	protein_coding	9484.95991532673	-0.286730366726516	0.0974334478551648	-2.94283301102864	0.00325223793489649	0.0109123283927866
842	ENSGALG00000004727	ULK2	unc-51 like autophagy activating kinase 2 [Source:NCBI gene;Acc:417614]	protein_coding	2526.86369117561	-0.128217261022108	0.0533230820030669	-2.40453582586869	0.0161930189318139	0.0418555743515119
843	ENSGALG00000004728		ral guanine nucleotide dissociation stimulator like 1 [Source:NCBI gene;Acc:424446]	protein_coding	4154.76584254291	-0.151203362209998	0.0432964204713256	-3.49228320872708	0.000478910176120872	0.00209605589796033
844	ENSGALG00000004742		bone morphogenetic protein 15 [Source:NCBI gene;Acc:428697]	protein_coding	3.63932550408311	2.57329550585732	0.462691341117075	5.56158129012015	2.67341097712111e-08	3.03088883164492e-07
845	ENSGALG00000004745		N-acetyltransferase domain containing 1 [Source:NCBI gene;Acc:416497]	protein_coding	1276.95637544792	0.242316088514874	0.0884155324950874	2.74065067162648	0.00613176608944776	0.0186709391652561
846	ENSGALG00000004750	NOL8	nucleolar protein 8 [Source:NCBI gene;Acc:415955]	protein_coding	2772.5775760851	0.191547564297373	0.0596463757783818	3.21138647231602	0.0013209615278368	0.00504174148633072
847	ENSGALG00000004756	CEP89	centrosomal protein 89 [Source:HGNC Symbol;Acc:HGNC:25907]	protein_coding	650.448796953813	0.38088978038697	0.0505287142224448	7.53808574487294	4.76920252379735e-14	1.23597440544212e-12
848	ENSGALG00000004769		prosaposin [Source:NCBI gene;Acc:395602]	protein_coding	55883.3095429659	0.257017447065348	0.0417762319732492	6.152240997463	7.63956698664399e-10	1.12512712221665e-08
849	ENSGALG00000004771	C1QB	complement C1q B chain [Source:NCBI gene;Acc:428197]	protein_coding	840.828967803629	0.220439873616057	0.0824226279869702	2.67450673437524	0.00748392731205428	0.0221379360170384
850	ENSGALG00000004781	ZBTB40	zinc finger and BTB domain containing 40 [Source:NCBI gene;Acc:419505]	protein_coding	218.857690746084	-0.396892916412992	0.0792635857169145	-5.00725412335588	5.52120120604479e-07	4.96379004451454e-06
851	ENSGALG00000004782	TSEN15	tRNA splicing endonuclease subunit 15 [Source:NCBI gene;Acc:424448]	protein_coding	227.398803161848	-0.155498877393748	0.0621153254736742	-2.50338988338154	0.0123009952269255	0.0334158930712037
852	ENSGALG00000004796		cell division cycle 42 [Source:NCBI gene;Acc:395917]	protein_coding	17615.8226827885	0.104142225695339	0.043439242908803	2.39742266949673	0.0165108656908614	0.0425481902153045
853	ENSGALG00000004798	MPRIP	myosin phosphatase Rho interacting protein [Source:NCBI gene;Acc:416502]	protein_coding	2372.84498985259	-0.202329563937429	0.0592186565384291	-3.41665238227973	0.000633961729653878	0.00267424099224274
854	ENSGALG00000004800	C1orf50	chromosome 1 open reading frame 50 [Source:HGNC Symbol;Acc:HGNC:28795]	protein_coding	322.1226220596	-0.348558720814695	0.0479337889461749	-7.27167053716728	3.55068743021245e-13	8.10481122300197e-12
855	ENSGALG00000004804		transglutaminase 3 [Source:NCBI gene;Acc:419215]	protein_coding	97.977991304886	-1.42702688482565	0.379632771953602	-3.75896653358487	0.000170616655331433	0.00085527125406991
856	ENSGALG00000004809		peptidylprolyl isomerase F [Source:NCBI gene;Acc:423723]	protein_coding	3143.59904095062	-0.768397475867434	0.117001963645915	-6.56738957127975	5.12049586668447e-11	8.85491833609223e-10
857	ENSGALG00000004812		family with sequence similarity 129 member A [Source:NCBI gene;Acc:424451]	protein_coding	2209.20474934876	0.300058975916779	0.106848369617663	2.80826911061428	0.00498085849268607	0.0156653903449919
858	ENSGALG00000004813	IARS1	isoleucyl-tRNA synthetase [Source:NCBI gene;Acc:415957]	protein_coding	3565.83043563893	0.140743888552049	0.0449949102119059	3.12799576416996	0.00176002717770098	0.00645366228946715
859	ENSGALG00000004814	RHPN2	rhophilin Rho GTPase binding protein 2 [Source:NCBI gene;Acc:415771]	protein_coding	3922.87208553828	-0.650148911455752	0.121405150285884	-5.35520041715517	8.54616359468888e-08	8.93822004053219e-07
860	ENSGALG00000004817		glyoxalase domain containing 4 [Source:NCBI gene;Acc:101750166]	protein_coding	2349.3014922332	-0.113968924556027	0.0382116196306771	-2.98257246506585	0.00285836973038003	0.0097545381524023
861	ENSGALG00000004825		histone deacetylase 8 [Source:NCBI gene;Acc:422182]	protein_coding	1655.49822558022	-0.222870999333172	0.0422958303362572	-5.26933736875051	1.36917116452403e-07	1.38191277891148e-06
862	ENSGALG00000004831		ribosomal protein S4, Y-linked 1 [Source:NCBI gene;Acc:396001]	protein_coding	20521.6035534264	0.38677661773201	0.0681487052028073	5.67548006350203	1.3830025083349e-08	1.64757308342144e-07
863	ENSGALG00000004832	RBM41	RNA binding motif protein 41 [Source:NCBI gene;Acc:428698]	protein_coding	198.923881242834	0.232006549405467	0.0714254637499157	3.24823301417823	0.00116124130811281	0.00451890599970672
864	ENSGALG00000004841	APLNR	apelin receptor [Source:NCBI gene;Acc:429337]	protein_coding	30.2469876886286	0.753784930972447	0.218000325869977	3.45772387249563	0.000544759419568309	0.00234004601404766
865	ENSGALG00000004842	NT5M	5',3'-nucleotidase, mitochondrial [Source:NCBI gene;Acc:416505]	protein_coding	323.526620394167	0.245399181370028	0.0921769878528525	2.6622607994283	0.00776177143430347	0.0228104154886689
866	ENSGALG00000004848		Y-box binding protein 1 [Source:NCBI gene;Acc:386575]	protein_coding	16124.4962268719	0.119282049349998	0.0491478979103526	2.42700205749536	0.0152241695151614	0.0398286520653893
867	ENSGALG00000004850	ZMIZ1	zinc finger MIZ-type containing 1 [Source:NCBI gene;Acc:423724]	protein_coding	1485.8069427038	-0.241361434590511	0.0750620472031849	-3.2154922971548	0.00130220989571168	0.00498030254244561
868	ENSGALG00000004853	LRP3	LDL receptor related protein 3 [Source:NCBI gene;Acc:415773]	protein_coding	2668.4765691427	-0.297883933729456	0.0644553465078219	-4.62155507446238	3.80874188037067e-06	2.86656333338928e-05
869	ENSGALG00000004859	ZNFX1	zinc finger NFX1-type containing 1 [Source:NCBI gene;Acc:419218]	protein_coding	11560.1497116378	-0.380593816637909	0.100327664936368	-3.79350817024692	0.00014853374136969	0.000758970204063044
870	ENSGALG00000004870	DNAAF6	PIH1 domain containing 3 [Source:NCBI gene;Acc:422184]	protein_coding	82.3180353552437	0.529711746953559	0.124471172152596	4.25569822949971	2.08397631337617e-05	0.000131125578698447
871	ENSGALG00000004874		peptidylprolyl isomerase H [Source:NCBI gene;Acc:419507]	protein_coding	1580.61710513311	0.235295470865216	0.0248483464988101	9.46926069613859	2.81831272825623e-21	1.4853933067492e-19
872	ENSGALG00000004878			protein_coding	384.929737599282	-0.714429904335878	0.0524660140093592	-13.6170036513244	3.17321992695837e-42	4.9205888834314e-40
873	ENSGALG00000004879	SLC6A11	solute carrier family 6 member 11 [Source:NCBI gene;Acc:415959]	protein_coding	139.276306989368	-0.962756935982199	0.22951944865413	-4.19466385802018	2.73276542605974e-05	0.000167510217867229
874	ENSGALG00000004885		solute carrier family 24 member 5 [Source:NCBI gene;Acc:415431]	protein_coding	4.51641544861465	1.59601745292975	0.293076680365271	5.44573335190158	5.15923762073604e-08	5.608241705468e-07
875	ENSGALG00000004897		G2 and S-phase expressed 1 [Source:NCBI gene;Acc:425204]	protein_coding	874.0969117082	0.236142042478551	0.0796698076963429	2.96400919377882	0.0030365921438876	0.010276980230116
876	ENSGALG00000004900	RFLNB	refilin B [Source:NCBI gene;Acc:417623]	protein_coding	826.294894088779	-0.387099923131171	0.153822909892695	-2.51652971199938	0.0118516906826571	0.0324339948345726
877	ENSGALG00000004908		phosphoribosyl pyrophosphate synthetase 1-like 1 [Source:NCBI gene;Acc:422185]	protein_coding	3823.9347590287	0.179275602094202	0.0583230447836363	3.07383818453356	0.00211324020907658	0.00755108094513499
878	ENSGALG00000004918	RAB9B	RAB9B, member RAS oncogene family [Source:NCBI gene;Acc:422187]	protein_coding	671.713300164111	0.370567340222363	0.12049999490903	3.07524776662537	0.00210327748392806	0.0075269493478814
879	ENSGALG00000004921	SLC6A1	solute carrier family 6 member 1 [Source:NCBI gene;Acc:415960]	protein_coding	65.764784091194	-0.760755460516204	0.171860033121846	-4.42659905678501	9.57304315923011e-06	6.55783164646347e-05
880	ENSGALG00000004929	GID4	GID complex subunit 4 homolog [Source:NCBI gene;Acc:416512]	protein_coding	190.936584245469	0.120665933458532	0.0458767644768932	2.63021891003904	0.00853299020755936	0.0246466279655844
881	ENSGALG00000004932		autophagy related 7 [Source:NCBI gene;Acc:415961]	protein_coding	931.545568230056	0.219031545673387	0.0577997379377767	3.78949028988992	0.000150956711723843	0.000770302089223408
882	ENSGALG00000004937		vestigial like family member 4 [Source:NCBI gene;Acc:415962]	protein_coding	3088.4380239877	0.111902807838656	0.0311644154445877	3.59072378680185	0.000329760957472102	0.00151610998222306
883	ENSGALG00000004940	TAMM41	TAM41 mitochondrial translocator assembly and maintenance homolog [Source:NCBI gene;Acc:427581]	protein_coding	843.021555955368	-0.203998035177725	0.0369839969063315	-5.51584610215023	3.47105911401713e-08	3.86283998554587e-07
884	ENSGALG00000004943	SS18L2	SS18 like 2 [Source:NCBI gene;Acc:769135]	protein_coding	475.269817903616	-0.185769145728258	0.0348726872599229	-5.32706712114357	9.98112872292639e-08	1.02898856169378e-06
885	ENSGALG00000004946		collagen type IV alpha 4 chain [Source:NCBI gene;Acc:424799]	protein_coding	199.908790531583	-0.26606677441679	0.0909175686953487	-2.9264616095085	0.00342841816721863	0.011417715667647
886	ENSGALG00000004952	RPL36AL	ribosomal protein L36a [Source:NCBI gene;Acc:100859914]	protein_coding	6622.77538121154	0.252139506482124	0.0548392849528744	4.59778982710657	4.26996408388563e-06	3.17547903709656e-05
887	ENSGALG00000004958		Bruton tyrosine kinase [Source:NCBI gene;Acc:374075]	protein_coding	1943.31305534065	0.602214457782555	0.210037198156655	2.86718001890978	0.00414147364812705	0.0134022887305636
888	ENSGALG00000004963		translocase of inner mitochondrial membrane 8 homolog A (yeast) [Source:NCBI gene;Acc:422190]	protein_coding	874.54674109585	0.18911206844905	0.0650544375136107	2.90698183977817	0.00364934383178472	0.0120423716929502
889	ENSGALG00000004965	SLC27A4	solute carrier family 27 member 4 [Source:NCBI gene;Acc:417220]	protein_coding	1169.79719167568	-0.272348254375609	0.0970016166169601	-2.80766716962107	0.00499017721600074	0.0156861610158857
890	ENSGALG00000004969	TIMP4	TIMP metallopeptidase inhibitor 4 [Source:NCBI gene;Acc:768711]	protein_coding	1471.55290340654	-0.458683758853758	0.101597069535315	-4.51473414490878	6.33962444468154e-06	4.51253313564339e-05
891	ENSGALG00000004971		ubiquitin related modifier 1 [Source:NCBI gene;Acc:417221]	protein_coding	1661.50382673261	0.177736660699587	0.0608034890763809	2.92313259320226	0.00346528916335741	0.0115180195876129
892	ENSGALG00000004986	CERCAM	cerebral endothelial cell adhesion molecule [Source:NCBI gene;Acc:427768]	protein_coding	284.840299553297	0.431774989881888	0.0914102437446267	4.72348581728039	2.31836134204183e-06	1.82924364426959e-05
893	ENSGALG00000004991		makorin ring finger protein 2 [Source:NCBI gene;Acc:374162]	protein_coding	605.746899376615	0.194041017751466	0.0449941618954749	4.31258211236914	1.61358925165394e-05	0.000105051266928463
894	ENSGALG00000004998		Raf-1 proto-oncogene, serine/threonine kinase [Source:NCBI gene;Acc:396245]	protein_coding	4249.87920809713	-0.142763384336009	0.0397673815312045	-3.58996189437279	0.000330726305545335	0.00151916939127365
895	ENSGALG00000005000	COMTD1	catechol-O-methyltransferase domain containing 1 [Source:NCBI gene;Acc:423730]	protein_coding	363.181652154733	1.82214526408528	0.133070083200243	13.6931248576986	1.11604425507229e-42	1.77460494558656e-40
896	ENSGALG00000005007		dual specificity phosphatase 13-like [Source:NCBI gene;Acc:423731]	protein_coding	0.683622977579378	2.07559547232183	0.670824959186727	3.0940939866611	0.00197414936323493	0.00712874605511488
897	ENSGALG00000005011		SHC adaptor protein 4 [Source:NCBI gene;Acc:426482]	protein_coding	538.044273598747	0.543793798975071	0.180365524478111	3.01495421893149	0.00257018047369012	0.00893373401775617
898	ENSGALG00000005012		ISY1 splicing factor homolog [Source:NCBI gene;Acc:415968]	protein_coding	1574.99596143932	0.0946073739723832	0.0400313940818724	2.36332948532573	0.0181115591747458	0.0459412173578146
899	ENSGALG00000005014		aryl hydrocarbon receptor interacting protein like 1 [Source:NCBI gene;Acc:769785]	protein_coding	35.0247055968043	1.21119429286523	0.134399543585716	9.01189290194851	2.02530064263127e-19	8.98362079378028e-18
900	ENSGALG00000005016	ZNF608	zinc finger protein 608 [Source:NCBI gene;Acc:426810]	protein_coding	781.410578269804	0.345741394737503	0.0707450912489197	4.88714324391775	1.02309657255092e-06	8.74948085267684e-06
901	ENSGALG00000005019		dual specificity phosphatase and pro isomerase domain containing 1 [Source:NCBI gene;Acc:423733]	protein_coding	1.14877226855689	1.75109683814947	0.535877623800129	3.26771777804739	0.00108418418632555	0.0042566536698109
902	ENSGALG00000005020		cat eye syndrome chromosome region, candidate 5-like [Source:NCBI gene;Acc:415969]	protein_coding	874.163378652414	-0.111108612324705	0.043358475258504	-2.56255810801172	0.0103904198956699	0.0291035705450941
903	ENSGALG00000005022	GP9	glycoprotein IX platelet [Source:HGNC Symbol;Acc:HGNC:4444]	protein_coding	7.38109415953661	-2.24390431630818	0.53842670047397	-4.16752050805226	3.07930816530933e-05	0.000186077485042509
904	ENSGALG00000005024		EF-hand and coiled-coil domain containing 1 [Source:NCBI gene;Acc:415972]	protein_coding	212.594630697525	-0.170686446099497	0.0724326436572562	-2.35648510783574	0.0184488073658637	0.0466579016856315
905	ENSGALG00000005028		topoisomerase (DNA) III alpha [Source:NCBI gene;Acc:416517]	protein_coding	960.149976960262	0.168459678880748	0.066311935408588	2.54041263978748	0.011072175054777	0.0306645172985182
906	ENSGALG00000005042	IQSEC1	IQ motif and Sec7 domain 1 [Source:NCBI gene;Acc:415976]	protein_coding	2051.57089308773	-0.407052876287741	0.109014606777645	-3.73392968446879	0.000188515145423894	0.000933767073281026
907	ENSGALG00000005043		acetyl-CoA carboxylase beta [Source:HGNC Symbol;Acc:HGNC:85]	protein_coding	80.9381025327882	-0.757172252287125	0.0991400433049841	-7.63740086291711	2.21650583462537e-14	6.00986979408611e-13
908	ENSGALG00000005046	SHMT1	serine hydroxymethyltransferase 1 (soluble) [Source:NCBI gene;Acc:416520]	protein_coding	208.717139939511	0.654905713037616	0.106663860114557	6.13990260932096	8.25720893153401e-10	1.20662002478483e-08
909	ENSGALG00000005054		dyskerin pseudouridine synthase 1 [Source:NCBI gene;Acc:422196]	protein_coding	3506.52607202083	0.254243606877919	0.0438336588555039	5.80019130312677	6.6239308036462e-09	8.29118169905362e-08
910	ENSGALG00000005061	PPM1E	protein phosphatase, Mg2+/Mn2+ dependent 1E [Source:NCBI gene;Acc:417627]	protein_coding	298.622697184348	0.232663202881537	0.078868383767485	2.95001864837829	0.00317754749617877	0.0106903933424426
911	ENSGALG00000005063		ST6 N-acetylgalactosaminide alpha-2,6-sialyltransferase 4 [Source:NCBI gene;Acc:395182]	protein_coding	160.41316424065	0.48463157616176	0.101609746663215	4.76953827833138	1.84648655180581e-06	1.49047812830702e-05
912	ENSGALG00000005065		phospholipase A2 group IVA [Source:NCBI gene;Acc:396394]	protein_coding	1058.86141427992	0.148254662469802	0.0586934351634419	2.52591558250018	0.0115397206326238	0.0317258050699423
913	ENSGALG00000005071		membrane palmitoylated protein 1 [Source:NCBI gene;Acc:422197]	protein_coding	5719.52317987528	-0.46311734723349	0.131379633431121	-3.52503150708128	0.000423432425856089	0.00188088603369739
914	ENSGALG00000005074		family with sequence similarity 102 member A [Source:NCBI gene;Acc:417228]	protein_coding	1986.60858185914	-0.374393774030898	0.0588885040356961	-6.35767167398163	2.04834694281944e-10	3.27369111483145e-09
915	ENSGALG00000005076		guanylate cyclase 1, soluble, beta 4 [Source:NCBI gene;Acc:429128]	protein_coding	81.6020061060352	2.1181783713428	0.0994294986049319	21.3033194480751	1.05754886300022e-100	6.61426310549102e-98
916	ENSGALG00000005078	NUP210	nucleoporin 210 [Source:NCBI gene;Acc:415977]	protein_coding	3695.03459468994	0.422791247231813	0.174863427040216	2.41783690499545	0.0156130730823329	0.0406222446125839
917	ENSGALG00000005083	SLC5A10	solute carrier family 5 member 10 [Source:NCBI gene;Acc:770581]	protein_coding	26.746621121976	-0.984008001894456	0.13070748664102	-7.52832165304326	5.13966566968839e-14	1.32648620303113e-12
918	ENSGALG00000005090	SKA2	spindle and kinetochore associated complex subunit 2 pseudogene 1 [Source:NCBI gene;Acc:417629]	protein_coding	1255.62188503645	0.170422210392266	0.0558686574397173	3.05040819311173	0.00228530536014239	0.00806576651395836
919	ENSGALG00000005093		SMG8 nonsense mediated mRNA decay factor [Source:NCBI gene;Acc:417630]	protein_coding	665.571366447269	0.159270369712145	0.0456807404574543	3.48659781162009	0.000489206453578958	0.00213266279937314
920	ENSGALG00000005095	SLC25A25	solute carrier family 25 member 25 [Source:NCBI gene;Acc:417230]	protein_coding	1542.95532930241	0.395927232499833	0.0600174712018256	6.5968662886248	4.19939174854177e-11	7.34326070623386e-10
921	ENSGALG00000005096	B9D1	B9 domain containing 1 [Source:NCBI gene;Acc:416525]	protein_coding	389.270645974882	-0.14209769077152	0.0525939956741257	-2.70178542151394	0.00689682565104504	0.020635487113787
922	ENSGALG00000005103		glycerophosphodiester phosphodiesterase domain containing 1 [Source:NCBI gene;Acc:417631]	protein_coding	1275.98188464627	-0.298204493243769	0.0940781000581047	-3.16975463003176	0.00152567714958515	0.00571382841470384
923	ENSGALG00000005118	FAM124B	family with sequence similarity 124 member B [Source:NCBI gene;Acc:771342]	protein_coding	38.193156081353	0.289204180340189	0.124030713556636	2.33171423470147	0.0197157294654988	0.049297205751753
924	ENSGALG00000005126	DHX40	DEAH-box helicase 40 [Source:NCBI gene;Acc:772090]	protein_coding	1231.48473487015	0.129673448465019	0.0412318788551552	3.14498034204438	0.00166097990450426	0.00614087998979575
925	ENSGALG00000005138	KCTD10	potassium channel tetramerization domain containing 10 [Source:NCBI gene;Acc:416900]	protein_coding	1739.0038663248	-0.0928883709622284	0.03175306703391	-2.92533539714543	0.00344085153006277	0.0114530241721781
926	ENSGALG00000005146	PDP2	pyruvate dehyrogenase phosphatase catalytic subunit 2 [Source:NCBI gene;Acc:427550]	protein_coding	3374.77719477676	-0.292183714803774	0.0691245623076884	-4.22691594781029	2.36916114267158e-05	0.000147242697979287
927	ENSGALG00000005147		amylase, alpha 1A; hepatic [Source:NCBI gene;Acc:414139]	protein_coding	764.052439894	-0.487606869867363	0.0544652703887245	-8.95262001615453	3.47143150845704e-19	1.49049129046177e-17
928	ENSGALG00000005150		peptidyl-tRNA hydrolase 2 [Source:NCBI gene;Acc:417634]	protein_coding	277.494217546638	0.342769356645527	0.0781315442243741	4.38708027658048	1.14882397437062e-05	7.74816111830194e-05
929	ENSGALG00000005156		neurotrypsin-like [Source:NCBI gene;Acc:423740]	protein_coding	495.429162979506	-0.483886798359177	0.0553565321026591	-8.74127731595984	2.30489471266849e-18	9.10457673553662e-17
930	ENSGALG00000005160	VMP1	vacuole membrane protein 1 [Source:NCBI gene;Acc:417635]	protein_coding	6509.81603406369	-0.313374054821814	0.0773814817305441	-4.0497293126673	5.12769102524436e-05	0.000291107009702451
931	ENSGALG00000005170	HRH3	histamine receptor H3 [Source:NCBI gene;Acc:428147]	protein_coding	24.7368172888518	-0.615373287555697	0.183028385075062	-3.36217405460539	0.00077331362474984	0.00317976055543144
932	ENSGALG00000005173	TUBD1	tubulin delta 1 [Source:NCBI gene;Acc:417636]	protein_coding	315.092911438353	-0.227934086196183	0.0562633950793101	-4.05119680166619	5.09563251167164e-05	0.000289462164143188
933	ENSGALG00000005180			protein_coding	117.920649522793	0.405395245459827	0.0801412083263386	5.05851176849042	4.22541176752949e-07	3.89206681365517e-06
934	ENSGALG00000005181		SEC24 homolog C, COPII coat complex component [Source:NCBI gene;Acc:423742]	protein_coding	7573.27939499745	-0.128076901413859	0.048577947404195	-2.63652353089745	0.00837603905969152	0.024275505232776
935	ENSGALG00000005188	MINDY4	family with sequence similarity 188 member B [Source:NCBI gene;Acc:420383]	protein_coding	250.153083192473	-0.374644640935133	0.116860457356417	-3.20591455322213	0.00134633960915573	0.00512628598950198
936	ENSGALG00000005194		CD72 molecule [Source:NCBI gene;Acc:395923]	protein_coding	962.243238155413	1.15473484680984	0.414833955688093	2.78360734693103	0.00537580700273128	0.0166886609517285
937	ENSGALG00000005203	OLFM3	olfactomedin 3 [Source:NCBI gene;Acc:424461]	protein_coding	486.533923213404	0.176980783059409	0.0531981818367577	3.32682014589308	0.000878430499792451	0.00354909376994095
938	ENSGALG00000005204		glutathione S-transferase theta 1-like [Source:NCBI gene;Acc:769847]	protein_coding	994.070354714498	0.535996952713063	0.202895068222483	2.64174460921504	0.00824802240932366	0.0239859957325077
939	ENSGALG00000005206	ACSL3	acyl-CoA synthetase long chain family member 3 [Source:NCBI gene;Acc:424810]	protein_coding	1175.1850120813	0.262121518212341	0.0491668232430931	5.33126813819854	9.75292873618326e-08	1.00878832346751e-06
940	ENSGALG00000005208	S1PR1	sphingosine-1-phosphate receptor 1 [Source:NCBI gene;Acc:424462]	protein_coding	2224.42303523863	0.294617095940105	0.117988948327612	2.49698891392828	0.0125252872398569	0.0339024761225383
941	ENSGALG00000005214	TERB1	telomere repeat binding bouquet formation protein 1 [Source:NCBI gene;Acc:769532]	protein_coding	284.238046232903	-0.590885226258716	0.0829463273320991	-7.12370571746883	1.05063244759346e-12	2.26326252746223e-11
942	ENSGALG00000005217	MOGAT1	monoacylglycerol O-acyltransferase 1 [Source:NCBI gene;Acc:424811]	protein_coding	157.43182709779	1.07384437348885	0.0537341490558099	19.9843933952228	7.52967722008418e-89	3.62254701744717e-86
943	ENSGALG00000005226	MYOZ1	myozenin 1 [Source:NCBI gene;Acc:423744]	protein_coding	1.92668181056778	1.20010872662894	0.424875562639259	2.82461226805811	0.00473378611979933	0.0150008493439951
944	ENSGALG00000005229	DPH5	diphthamide biosynthesis 5 [Source:NCBI gene;Acc:424463]	protein_coding	560.887995915286	0.307628172023632	0.049477875186149	6.21748955197152	5.05171785669323e-10	7.66656652554605e-09
945	ENSGALG00000005232	USP54	ubiquitin specific peptidase 54 [Source:NCBI gene;Acc:423746]	protein_coding	3465.26500935916	-0.698438856453712	0.0831200327552634	-8.40277407625882	4.36053103505901e-17	1.53502145986515e-15
946	ENSGALG00000005236		phenylalanyl-tRNA synthetase beta subunit [Source:NCBI gene;Acc:424812]	protein_coding	1746.08820696972	0.153806142524373	0.0466030474362628	3.30034517023221	0.000965659802755475	0.00385175911545514
947	ENSGALG00000005247	TEKT4	MAFF interacting protein (pseudogene) [Source:NCBI gene;Acc:416527]	protein_coding	2.70197495701468	-1.21432877451991	0.48546916960983	-2.50135096219573	0.0123720504105179	0.0335554758387609
948	ENSGALG00000005249	BICD2	BICD cargo adaptor 2 [Source:NCBI gene;Acc:415990]	protein_coding	5145.16087576125	0.170283813255584	0.0525704237263141	3.23915618679613	0.00119883905050724	0.00464077101396065
949	ENSGALG00000005259		vasoactive intestinal peptide receptor 1 [Source:NCBI gene;Acc:395329]	protein_coding	764.044125544404	-0.469870292006633	0.111850029282937	-4.20089556541861	2.65861216039685e-05	0.000163284909870789
950	ENSGALG00000005266		brain expressed, associated with NEDD4, 1 [Source:NCBI gene;Acc:415796]	protein_coding	371.289437503846	0.249520107689153	0.0590147557349447	4.22809693239827	2.35676260880064e-05	0.000146569230457164
951	ENSGALG00000005269		integrator complex subunit 2 [Source:NCBI gene;Acc:417640]	protein_coding	4432.15011942585	-0.110614887709817	0.0349926604179774	-3.16108825075182	0.00157180868558748	0.00585969528465684
952	ENSGALG00000005280		dihydrolipoamide branched chain transacylase E2 [Source:NCBI gene;Acc:395374]	protein_coding	1674.82230408282	-0.0925260823665855	0.0301633369679571	-3.06750153223687	0.00215856354034304	0.00767793890188749
953	ENSGALG00000005284	LRRC39	leucine rich repeat containing 39 [Source:NCBI gene;Acc:424469]	protein_coding	73.9934607629824	-1.40107504895148	0.235658754139449	-5.9453554104865	2.75857656673895e-09	3.68329437158437e-08
954	ENSGALG00000005293		G protein subunit gamma 13 [Source:NCBI gene;Acc:771014]	protein_coding	48.1281462774715	0.597457621203099	0.100187754728093	5.96337968471881	2.47073396872987e-09	3.32080096384517e-08
955	ENSGALG00000005298		ST6 N-acetylgalactosaminide alpha-2,6-sialyltransferase 6 [Source:NCBI gene;Acc:425243]	protein_coding	175.805021709928	0.431101725817057	0.102344213951371	4.21227257675645	2.52814205178716e-05	0.000155986614000929
956	ENSGALG00000005303			protein_coding	116.869839894146	-0.717654123982071	0.113470384327811	-6.32459410650095	2.53899080492948e-10	4.01002394552961e-09
957	ENSGALG00000005305	ACKR2	cytochrome P450 family 8 subfamily B member 1 [Source:NCBI gene;Acc:425055]	protein_coding	92.1402132017707	0.921672149141893	0.165685522877052	5.56278021843722	2.65510199251581e-08	3.01559798338827e-07
958	ENSGALG00000005315	RPUSD1	RNA pseudouridylate synthase domain containing 1 [Source:NCBI gene;Acc:771031]	protein_coding	432.055513865408	-0.21223182508828	0.0625466001171856	-3.39317924060858	0.000690864164322605	0.00288251819328109
959	ENSGALG00000005316	SRFBP1	serum response factor binding protein 1 [Source:NCBI gene;Acc:426795]	protein_coding	743.744315986108	0.449042146525049	0.0988358182232429	4.54331389770849	5.53766953669108e-06	4.00398048234816e-05
960	ENSGALG00000005318	OVCH2	ovochymase 1 [Source:NCBI gene;Acc:769290]	protein_coding	53.2435700827562	0.627502007257812	0.144843208169864	4.332284648942	1.47569979371519e-05	9.69487227922902e-05
961	ENSGALG00000005319		cadherin 8 [Source:NCBI gene;Acc:427553]	protein_coding	31.8936696567125	-1.02154517629696	0.185292411949595	-5.51315170194264	3.5246417381686e-08	3.92014540208995e-07
962	ENSGALG00000005326	EIF3F	eukaryotic translation initiation factor 3 subunit F [Source:NCBI gene;Acc:423748]	protein_coding	4484.76297005577	0.120623627297132	0.0496627369636082	2.42885581166263	0.0151465547226629	0.0396532449087937
963	ENSGALG00000005328		IBA57 homolog, iron-sulfur cluster assembly [Source:NCBI gene;Acc:420396]	protein_coding	1462.88947156559	-0.160057512261375	0.0399794924984037	-4.00349034615099	6.2414749227847e-05	0.000348123644400146
964	ENSGALG00000005332		calcium voltage-gated channel subunit alpha1 D [Source:NCBI gene;Acc:395895]	protein_coding	131.869612404847	-0.442976880093587	0.104551929533856	-4.2369077459268	2.26619192580222e-05	0.000141452292427901
965	ENSGALG00000005336	GUK1	guanylate kinase 1 [Source:NCBI gene;Acc:428399]	protein_coding	652.387632474846	0.304158302332442	0.0573373203584658	5.30471777248888	1.12847451544077e-07	1.15450203561697e-06
966	ENSGALG00000005337		sorting nexin 2 [Source:NCBI gene;Acc:426797]	protein_coding	5014.70474733156	-0.245813237442744	0.0734122066801162	-3.34839733824978	0.000812803880073998	0.0033124759343676
967	ENSGALG00000005338	RPS21	ribosomal protein S21 [Source:NCBI gene;Acc:419228]	protein_coding	3141.72897391801	0.253137643805743	0.0652442340786437	3.87984696855538	0.000104522204584764	0.000553684394303764
968	ENSGALG00000005340		solute carrier family 35 member A3 [Source:NCBI gene;Acc:424472]	protein_coding	4240.78528668978	-0.355300486241005	0.105020104734226	-3.38316636743186	0.000716552109215303	0.00297382597328174
969	ENSGALG00000005349	MSLN	mesothelin [Source:NCBI gene;Acc:416534]	protein_coding	74.8117123817727	-1.6577199437684	0.247493036530303	-6.69804680975513	2.11223613650828e-11	3.87030142864304e-10
970	ENSGALG00000005350		ubiquitin specific peptidase 6 [Source:NCBI gene;Acc:417646]	protein_coding	4311.57462995327	-0.224547161281258	0.0715037410321329	-3.14035542812158	0.00168742971196339	0.00622455343260607
971	ENSGALG00000005353		fatty acyl-CoA reductase 1 [Source:NCBI gene;Acc:423028]	protein_coding	6881.79860990788	0.257622322326248	0.0688913194922826	3.73954693022113	0.00018435222919736	0.000914595683878916
972	ENSGALG00000005357	COPB2	coatomer protein complex subunit beta 2 [Source:NCBI gene;Acc:424823]	protein_coding	8133.78039569704	0.127823551380512	0.0360955009246054	3.54125993839242	0.000398221050274759	0.00178112552236122
973	ENSGALG00000005360	CA4	carbonic anhydrase 4 [Source:NCBI gene;Acc:417647]	protein_coding	47839.2980818092	-1.01126382199475	0.15193444919393	-6.6559218620918	2.81529802022706e-11	5.06456728221671e-10
974	ENSGALG00000005363	CHDH	choline dehydrogenase [Source:NCBI gene;Acc:415993]	protein_coding	2180.51224800854	0.426525812096574	0.0547487749482788	7.79060010930862	6.66916751756618e-15	1.90448678334147e-13
975	ENSGALG00000005365		nuclear prelamin A recognition factor like [Source:NCBI gene;Acc:416535]	protein_coding	1011.22956469932	0.109651473397123	0.0441180336934505	2.48541161555442	0.012940171572526	0.0348229611335064
976	ENSGALG00000005369		BTB domain containing 10 [Source:NCBI gene;Acc:423029]	protein_coding	913.858007219229	-0.285595951102837	0.0670727417916795	-4.25800322864192	2.06260970938429e-05	0.000130086541099756
977	ENSGALG00000005374	MYO19	myosin XIX [Source:NCBI gene;Acc:417649]	protein_coding	1765.32692313571	-0.278936046424189	0.100444203894624	-2.77702481187287	0.00548589910013292	0.016979862226294
978	ENSGALG00000005378		aryl hydrocarbon receptor nuclear translocator like [Source:NCBI gene;Acc:374115]	protein_coding	1178.79850132602	0.209144437924873	0.0810828255550319	2.57939257164791	0.00989742379676653	0.0279592536432897
979	ENSGALG00000005379	SGSM1	small G protein signaling modulator 1 [Source:NCBI gene;Acc:430664]	protein_coding	231.592446719908	0.395374352213137	0.115968433548088	3.40932734983602	0.000651232843806889	0.00273969609264079
980	ENSGALG00000005385	ACTR8	ARP8 actin-related protein 8 homolog [Source:NCBI gene;Acc:415994]	protein_coding	1585.29765445342	-0.135132172180245	0.0326850077014359	-4.13437785955633	3.55917476982998e-05	0.000211935246608441
981	ENSGALG00000005391		selenoprotein K [Source:NCBI gene;Acc:415995]	protein_coding	1701.72426079579	-0.190334287174328	0.060396057286389	-3.15143563547188	0.00162469966927022	0.00602722432699861
982	ENSGALG00000005393		ADP ribosylation factor 1 [Source:NCBI gene;Acc:420398]	protein_coding	29644.7655661102	-0.133386031480588	0.05312471886649	-2.510809173707	0.012045479123386	0.0328406458576129
983	ENSGALG00000005397		gametogenetin binding protein 2 [Source:NCBI gene;Acc:425053]	protein_coding	2124.13240847418	-0.104254137451993	0.0329229296228775	-3.16661180053517	0.00154226049180255	0.00576328094158358
984	ENSGALG00000005400	CACNA2D3	calcium voltage-gated channel auxiliary subunit alpha2delta 3 [Source:NCBI gene;Acc:415996]	protein_coding	14.7655145411143	1.20753195490551	0.202995357180731	5.94856932530932	2.70496320423394e-09	3.61747858881265e-08
985	ENSGALG00000005402		dynein light chain roadblock-type 2 [Source:NCBI gene;Acc:415802]	protein_coding	47.8030864083442	0.404410959291739	0.116433905620765	3.47330923183954	0.00051408267579434	0.00222405654736666
986	ENSGALG00000005403		dehydrogenase/reductase 11 [Source:NCBI gene;Acc:395172]	protein_coding	1371.19840093639	-0.501978541757694	0.130271024979346	-3.85333992602944	0.000116517449376878	0.000610055087645708
987	ENSGALG00000005408		Gallus gallus beta-carotene oxygenase 1 (BCO1), mRNA. [Source:RefSeq mRNA;Acc:NM_001364902]	protein_coding	1550.03372649877	-0.863361212183029	0.0904915481271113	-9.5407939200055	1.41742995316308e-21	7.73117389860434e-20
988	ENSGALG00000005409		LIM homeobox 1 [Source:NCBI gene;Acc:396381]	protein_coding	2.49220754169913	-1.0218336357191	0.348964981302891	-2.92818388797638	0.00340948332499088	0.0113712441368277
989	ENSGALG00000005412	SNAP47	synaptosome associated protein 47 [Source:NCBI gene;Acc:420399]	protein_coding	941.539704534241	0.214131846060948	0.0386787492323936	5.53616262962328	3.09170507717547e-08	3.47155370215699e-07
990	ENSGALG00000005426	FREM1	FRAS1 related extracellular matrix 1 [Source:NCBI gene;Acc:427355]	protein_coding	1172.37908215543	-0.400421347815862	0.0881791936063891	-4.54099580002112	5.59891471667347e-06	4.04514581551576e-05
991	ENSGALG00000005430	ALS2CL	ALS2 C-terminal like [Source:NCBI gene;Acc:428401]	protein_coding	830.656455617932	0.812222452347952	0.0729682306399003	11.131179216285	8.84574677507258e-29	7.47624985318409e-27
992	ENSGALG00000005441		nuclear factor I B [Source:NCBI gene;Acc:396209]	protein_coding	886.464452748173	-0.221387819914582	0.0679267679989491	-3.25921321500247	0.00111721669979816	0.0043700355073064
993	ENSGALG00000005442		palmdelphin [Source:NCBI gene;Acc:424475]	protein_coding	8565.62134072372	-0.473400233013013	0.101507648995044	-4.66369025093003	3.10588772956675e-06	2.38541839827511e-05
994	ENSGALG00000005450	CCDC66	coiled-coil domain containing 66 [Source:NCBI gene;Acc:415997]	protein_coding	553.378557777066	0.243754398771538	0.0891697099443579	2.73360089343838	0.0062645927200519	0.0190290680275755
995	ENSGALG00000005462		zona pellucida glycoprotein 4 [Source:NCBI gene;Acc:395692]	protein_coding	295.592284880793	-0.495761371728958	0.0988957505194743	-5.01296940591329	5.35964212695165e-07	4.83243465776039e-06
996	ENSGALG00000005464		rho-related GTP-binding protein RhoG-like [Source:NCBI gene;Acc:422207]	protein_coding	5327.57389554322	0.127384016627325	0.0272973140919684	4.6665403122868	3.0631357089532e-06	2.35547603717578e-05
997	ENSGALG00000005468	SYNRG	synergin gamma [Source:NCBI gene;Acc:417658]	protein_coding	2999.76017022284	-0.324274979355215	0.0509095650949614	-6.36962776543752	1.89487514449198e-10	3.04396766576224e-09
998	ENSGALG00000005472		N-acetyltransferase, liver isozyme [Source:NCBI gene;Acc:396537]	protein_coding	599.583553451271	-0.989380110304792	0.0978575009433395	-10.1104166851517	4.9672558214687e-24	3.25876297126634e-22
999	ENSGALG00000005474		N-acetyltransferase, pineal gland isozyme NAT-10 [Source:NCBI gene;Acc:396283]	protein_coding	1215.37735854426	-0.993606699718611	0.0819939526940868	-12.1180485520156	8.47531576359738e-34	8.98431354081229e-32
1000	ENSGALG00000005475		rho-related GTP-binding protein RhoG-like [Source:NCBI gene;Acc:422207]	protein_coding	5021.61651388072	-0.151015895344543	0.0589586535152865	-2.5613864350784	0.0104255319980983	0.0291848366980548
1001	ENSGALG00000005476		parathyroid hormone 2 receptor [Source:NCBI gene;Acc:420401]	protein_coding	51.3365858231024	0.342795043163059	0.103302067675767	3.31837542922166	0.000905426986311838	0.00364326110747781
1002	ENSGALG00000005489		DExD-box helicase 52 [Source:NCBI gene;Acc:417660]	protein_coding	1029.83044962012	-0.0807071069837266	0.0322314128908621	-2.50398911326062	0.012280181276195	0.0333727315801957
1003	ENSGALG00000005490		ribosomal protein S2 [Source:NCBI gene;Acc:416544]	protein_coding	17836.5688631869	0.146478019062616	0.0578112678433726	2.53372784453486	0.0112856345132341	0.0311217460863922
1004	ENSGALG00000005493	ITGB1BP2	integrin subunit beta 1 binding protein 2 [Source:NCBI gene;Acc:422208]	protein_coding	23.0463026849511	1.21385447658964	0.204406035940529	5.93844732130517	2.87734074679941e-09	3.82077455288021e-08
1005	ENSGALG00000005494	MLYCD	malonyl-CoA decarboxylase [Source:NCBI gene;Acc:415812]	protein_coding	371.561706245962	-0.112083871228051	0.0369099416611397	-3.0366851364075	0.00239195168698353	0.00838411909263441
1006	ENSGALG00000005502	KCNG4	potassium voltage-gated channel modifier subfamily G member 4 [Source:NCBI gene;Acc:395901]	protein_coding	6.99499605023945	1.04521025088407	0.264135119861678	3.95710442227988	7.58637730739868e-05	0.000415600576405026
1007	ENSGALG00000005505		phosphatidylinositol-4,5-bisphosphate 3-kinase catalytic subunit beta [Source:NCBI gene;Acc:424826]	protein_coding	4301.41081741682	0.232321579026119	0.0747774791782902	3.10683887152975	0.00189099437600071	0.00687078378716136
1008	ENSGALG00000005506		HESX homeobox 1 [Source:NCBI gene;Acc:395864]	protein_coding	313.557671641188	-0.518713208968921	0.0667070977923429	-7.77598225879439	7.486419959321e-15	2.12186854526797e-13
1009	ENSGALG00000005507		non-POU domain containing, octamer-binding [Source:NCBI gene;Acc:428701]	protein_coding	6784.79479662203	0.27265182769398	0.052844451053561	5.15951669963667	2.47588140097798e-07	2.38230578084871e-06
1010	ENSGALG00000005509	DPYD	dihydropyrimidine dehydrogenase [Source:NCBI gene;Acc:429083]	protein_coding	1969.83566863803	-0.228412239061933	0.0811180760795119	-2.81579951228187	0.00486560198505727	0.0153511501674171
1011	ENSGALG00000005517	KIF9	kinesin family member 9 [Source:NCBI gene;Acc:420405]	protein_coding	334.398436273564	-0.678876902728629	0.0903920875748135	-7.51035760919619	5.89660611728373e-14	1.50323397525265e-12
1012	ENSGALG00000005519	TLL2	tolloid-like 2 [Source:NCBI gene;Acc:107053676]	protein_coding	1314.61045689724	-0.631740556051161	0.162309120681445	-3.89220613973409	9.93367844096907e-05	0.000530106964129416
1013	ENSGALG00000005524		neurotensin receptor 1 [Source:NCBI gene;Acc:428149]	protein_coding	112.320180893427	-1.33548803484229	0.244578870027851	-5.46035736729918	4.75177114655638e-08	5.19868699841617e-07
1014	ENSGALG00000005527	APPL1	adaptor protein, phosphotyrosine interacting with PH domain and leucine zipper 1 [Source:NCBI gene;Acc:416002]	protein_coding	851.182200564201	0.26760586468602	0.0776028977990712	3.44840041126947	0.00056391738059934	0.002415703610088
1015	ENSGALG00000005531	MRGBP	MRG/MORF4L binding protein [Source:NCBI gene;Acc:419233]	protein_coding	1721.61557352375	-0.212401217963153	0.0316474682137574	-6.7114758289202	1.92665712688072e-11	3.56507570726458e-10
1016	ENSGALG00000005533	ZMYM3	zinc finger MYM-type containing 3 [Source:NCBI gene;Acc:422209]	protein_coding	1335.4227179152	0.287513839724203	0.0814143997630163	3.53148632872204	0.000413231222410282	0.00184080185804466
1017	ENSGALG00000005534	TM9SF3	transmembrane 9 superfamily member 3 [Source:NCBI gene;Acc:395460]	protein_coding	12422.9961918561	-0.186461508764681	0.0507953986370088	-3.67083463793959	0.000241759719516451	0.00115658786774277
1018	ENSGALG00000005535		treacle ribosome biogenesis factor 1 [Source:NCBI gene;Acc:416276]	protein_coding	2035.20614988383	0.113912140345295	0.0367111273570652	3.10293223189106	0.00191613512141396	0.00695136181034226
1019	ENSGALG00000005537	ASB14	ankyrin repeat and SOCS box containing 14 [Source:NCBI gene;Acc:416003]	protein_coding	64.6808030463952	1.59702149917143	0.175680945973271	9.09046504914884	9.86163325373543e-20	4.50203953138291e-18
1020	ENSGALG00000005540	MICAL2	microtubule associated monooxygenase, calponin and LIM domain containing 2 [Source:NCBI gene;Acc:423031]	protein_coding	1857.33104681169	-0.25446423086831	0.0962890896933305	-2.64271094138234	0.00822452165063169	0.0239250697257058
1021	ENSGALG00000005547		phosphoinositide-3-kinase adaptor protein 1 [Source:NCBI gene;Acc:374268]	protein_coding	4015.96450307956	0.721876649936682	0.256545721319002	2.81383235013716	0.00489547521165735	0.0154324263098668
1022	ENSGALG00000005551		dickkopf WNT signaling pathway inhibitor 3 [Source:NCBI gene;Acc:396023]	protein_coding	7656.11860255813	0.221168609839661	0.0728462583317047	3.03610116572594	0.00239658938376174	0.00839880586617883
1023	ENSGALG00000005552	PTBP2	polypyrimidine tract binding protein 2 [Source:NCBI gene;Acc:424479]	protein_coding	3402.22499216639	-0.606147856174039	0.0470634908769363	-12.8793645537051	5.88178262921087e-38	7.66388107443636e-36
1024	ENSGALG00000005554		adiponectin, C1Q and collagen domain containing [Source:NCBI gene;Acc:404536]	protein_coding	2416.7768079353	0.348152587983348	0.0945412768215989	3.68254586449386	0.000230916306760727	0.0011128321190171
1025	ENSGALG00000005571		holocytochrome c synthase [Source:NCBI gene;Acc:424482]	protein_coding	2540.44434041462	0.0996823520201619	0.0370199721009002	2.69266415837569	0.00708836307054764	0.02112100306379
1026	ENSGALG00000005579	GFER	growth factor, augmenter of liver regeneration [Source:NCBI gene;Acc:416547]	protein_coding	1282.61424232399	-0.188897780706465	0.0629922217580368	-2.99874770939262	0.00271091686126176	0.00932446069071575
1027	ENSGALG00000005580		transmembrane protein 56 [Source:NCBI gene;Acc:424483]	protein_coding	733.985863081501	-0.934058493789305	0.112197861879064	-8.32510065830047	8.42571141236634e-17	2.87439314964054e-15
1028	ENSGALG00000005582		kelch like family member 18 [Source:NCBI gene;Acc:420406]	protein_coding	1435.39122322137	0.269223688705765	0.0653200528336172	4.12160855704648	3.76236104533975e-05	0.000222130837928602
1029	ENSGALG00000005587		eukaryotic translation initiation factor 4 gamma 2 [Source:NCBI gene;Acc:395905]	protein_coding	60087.469377477	0.131057649495351	0.031631371506091	4.14328065003804	3.42372534190226e-05	0.000204844893463368
1030	ENSGALG00000005589		synaptogyrin 3 [Source:NCBI gene;Acc:416548]	protein_coding	5215.63363910204	0.722970577257462	0.210581032147159	3.43321793936422	0.00059646244530786	0.00253658768388744
1031	ENSGALG00000005595	HPS4	HPS4, biogenesis of lysosomal organelles complex 3 subunit 2 [Source:NCBI gene;Acc:416907]	protein_coding	307.533453392277	0.19132738114024	0.0378706959176936	5.05212213570254	4.3692814818668e-07	4.01080373993478e-06
1032	ENSGALG00000005597		calponin 3 [Source:NCBI gene;Acc:424485]	protein_coding	12490.6896682306	-0.365711678317199	0.0734965432458143	-4.97590311280424	6.49441272611336e-07	5.76690326455584e-06
1033	ENSGALG00000005599		UDP glycosyltransferase 8-like [Source:NCBI gene;Acc:428949]	protein_coding	33.7755169625909	3.07525081399581	0.373430873454651	8.23512738929784	1.79366670476025e-16	5.89396994420605e-15
1034	ENSGALG00000005601	DNAH12	dynein, axonemal, heavy chain 12 [Source:NCBI gene;Acc:416004]	protein_coding	353.116106511889	1.43524749690012	0.162343330689446	8.84081588572102	9.50221322797076e-19	3.93576218093632e-17
1035	ENSGALG00000005608	SLC9A3R2	SLC9A3 regulator 2 [Source:NCBI gene;Acc:416550]	protein_coding	1560.65982483588	0.23178169847537	0.0559540270624923	4.14235955200337	3.43750876553769e-05	0.000205473007224542
1036	ENSGALG00000005609	OGFR	opioid growth factor receptor [Source:NCBI gene;Acc:428150]	protein_coding	2662.37635625514	-0.278552197084528	0.111430941918306	-2.49977423047133	0.0124272475978132	0.0336759743902034
1037	ENSGALG00000005610	SLC44A3	solute carrier family 44 member 3 [Source:NCBI gene;Acc:424486]	protein_coding	1875.3608646996	-0.390520444123367	0.0742433688699034	-5.26000436224379	1.44051984170588e-07	1.44924792439289e-06
1038	ENSGALG00000005613			protein_coding	12.9191150040583	0.385333998456816	0.153453918070471	2.51107305243166	0.0120364785737386	0.0328208759597525
1039	ENSGALG00000005614		SRR1 domain containing [Source:NCBI gene;Acc:416908]	protein_coding	421.637233780273	-0.435314373233702	0.0379847692719143	-11.4602347619252	2.08947660354811e-30	1.90314803458122e-28
1040	ENSGALG00000005618	CTR9	CTR9 homolog, Paf1/RNA polymerase II complex component [Source:NCBI gene;Acc:423035]	protein_coding	2688.47953695048	-0.078909692808434	0.0242411377546057	-3.25519757394397	0.00113313507145651	0.00442476864635556
1041	ENSGALG00000005622	ARF4	ADP ribosylation factor 4 [Source:NCBI gene;Acc:769725]	protein_coding	7753.81908232346	-0.22936192359239	0.0787223698172595	-2.91355461128539	0.0035733932882003	0.0118187164227926
1042	ENSGALG00000005628		collagen type IX alpha 3 chain [Source:NCBI gene;Acc:396242]	protein_coding	427.052143238264	-2.19322357057328	0.129137921724904	-16.9835749350635	1.08660891337206e-64	3.34230213796722e-62
1043	ENSGALG00000005631	TRPM2	transient receptor potential cation channel subfamily M member 2 [Source:NCBI gene;Acc:424835]	protein_coding	63.4503947985772	0.717020253885156	0.128082173626067	5.5981268398714	2.16680202189569e-08	2.49727925901897e-07
1044	ENSGALG00000005643		lymphatic vessel endothelial hyaluronan receptor 1 [Source:NCBI gene;Acc:423038]	protein_coding	2103.09288609166	-0.329605006794818	0.0648123608960515	-5.08552693094225	3.66606804456717e-07	3.41541383913673e-06
1045	ENSGALG00000005646	TSC2	tuberous sclerosis 2 [Source:NCBI gene;Acc:416552]	protein_coding	2609.83242117251	-0.259359555314269	0.0452850529898958	-5.72726624328205	1.02061926329326e-08	1.24027715266654e-07
1046	ENSGALG00000005647		ATP binding cassette subfamily D member 3 [Source:NCBI gene;Acc:424487]	protein_coding	9255.27787184349	-0.314750456820387	0.0888286565234265	-3.54334365889434	0.000395087489461682	0.00176753136975907
1047	ENSGALG00000005651	KLHL36	kelch like family member 36 [Source:NCBI gene;Acc:415816]	protein_coding	1143.71110213629	0.246435324326727	0.0896154054486822	2.74992143474536	0.00596095550058332	0.018227739253169
1048	ENSGALG00000005655			pseudogene	165.811028551083	1.00044795469863	0.180924979469515	5.52962867610661	3.20909336203052e-08	3.5947593284644e-07
1049	ENSGALG00000005657		corticotropin releasing hormone receptor 2 [Source:NCBI gene;Acc:395105]	protein_coding	83.6151816533059	0.595335165356429	0.118996098142537	5.00298055691976	5.64506363624483e-07	5.06543897689439e-06
1050	ENSGALG00000005668		WD repeat and SOCS box containing 1 [Source:NCBI gene;Acc:395685]	protein_coding	14305.2783138403	-0.227449621138087	0.0306656148658083	-7.4170898621599	1.19721721304637e-13	2.90976509953225e-12
1051	ENSGALG00000005674		ubiquitin specific peptidase 10 [Source:NCBI gene;Acc:415817]	protein_coding	4296.08734414515	0.092205421169364	0.0332041035536102	2.77692849079609	0.00548752505645667	0.0169820934577431
1052	ENSGALG00000005679		caudal type homeobox 1 [Source:NCBI gene;Acc:395397]	protein_coding	3914.48634680538	-0.46646093104912	0.136683535082718	-3.41270754203737	0.000643209289105323	0.00270837879072782
1053	ENSGALG00000005682			protein_coding	413.526200490437	-0.145758865438715	0.0386966291836652	-3.76670703659747	0.000165414915692647	0.000833202701514398
1054	ENSGALG00000005688		deoxyribonuclease 1 like 3 [Source:NCBI gene;Acc:416008]	protein_coding	1051.24873794288	0.195576073140889	0.0781374715349866	2.50297417229989	0.0123154530991487	0.0334503252025661
1055	ENSGALG00000005696	ABHD6	abhydrolase domain containing 6 [Source:NCBI gene;Acc:416009]	protein_coding	1500.00442017278	-0.817340574140672	0.126361729757364	-6.46826041167768	9.91375459070382e-11	1.65785897847929e-09
1056	ENSGALG00000005702	TMEM97	transmembrane protein 97 [Source:NCBI gene;Acc:417670]	protein_coding	1875.34019463848	-0.188580236240219	0.0638126459604274	-2.95521731471791	0.00312448882713174	0.0105421298082131
1057	ENSGALG00000005714	PKD1	polycystin 1, transient receptor potential channel interacting [Source:NCBI gene;Acc:416553]	protein_coding	2817.08989037506	-0.286237603183554	0.0815460922556398	-3.51013267792434	0.000447883150565669	0.00197546580960593
1058	ENSGALG00000005718		basic helix-loop-helix family member e23 [Source:NCBI gene;Acc:395165]	protein_coding	55.4975592255762	-0.823542061999229	0.197498700937784	-4.16986065269696	3.0478593908839e-05	0.00018429579681326
1059	ENSGALG00000005722	SEC31B	SEC31 homolog B, COPII coat complex component [Source:NCBI gene;Acc:423764]	protein_coding	3658.63445036671	-0.400073469057108	0.0815608452116285	-4.90521484934376	9.33251290763353e-07	8.03606882450334e-06
1060	ENSGALG00000005744	EMC8	ER membrane protein complex subunit 8 [Source:NCBI gene;Acc:415825]	protein_coding	972.140341400218	-0.167995690770579	0.038547791498849	-4.35811454400949	1.3118772327524e-05	8.74103427490529e-05
1061	ENSGALG00000005753		nuclear cap binding protein subunit 2, 20kDa [Source:NCBI gene;Acc:422214]	protein_coding	2023.665242301	0.114108712059191	0.0489751202847124	2.3299322471457	0.0198097323406346	0.0495058614687436
1062	ENSGALG00000005754			protein_coding	121.701372779788	-1.50043043390683	0.145924987625109	-10.2822036056055	8.47669933096537e-25	5.80468283017895e-23
1063	ENSGALG00000005763	VILL	villin like [Source:NCBI gene;Acc:420415]	protein_coding	713.189363034066	1.65209175473155	0.264183932758574	6.25356635992441	4.0118398025196e-10	6.19030840581211e-09
1064	ENSGALG00000005774		Na+/K+ transporting ATPase interacting 4 [Source:NCBI gene;Acc:419240]	protein_coding	307.770806919098	0.439737609201502	0.0792042582871853	5.55194403319914	2.82510051038956e-08	3.1912920455412e-07
1065	ENSGALG00000005776		trans-2,3-enoyl-CoA reductase [Source:NCBI gene;Acc:424491]	protein_coding	106.290766217222	-0.314113846776652	0.0886424917909577	-3.54360352952865	0.000394698308143243	0.00176672262992254
1066	ENSGALG00000005779	FBXO31	F-box protein 31 [Source:NCBI gene;Acc:100857445]	protein_coding	504.334589563394	0.365138230062188	0.0559155928415876	6.53016826802942	6.56958415623888e-11	1.12468163798823e-09
1067	ENSGALG00000005782		glutamate-cysteine ligase modifier subunit [Source:NCBI gene;Acc:424492]	protein_coding	8268.92245967433	-0.211796950244107	0.0811462579219124	-2.61006429215652	0.00905252076223751	0.0259246559822214
1068	ENSGALG00000005788	FARP2	FERM, ARH/RhoGEF and pleckstrin domain protein 2 [Source:NCBI gene;Acc:424842]	protein_coding	3445.19002582616	-0.39648986405824	0.0852202337824036	-4.65253199223337	3.27883848140623e-06	2.50288227935822e-05
1069	ENSGALG00000005790		DEP domain containing MTOR-interacting protein [Source:NCBI gene;Acc:419242]	protein_coding	205.900634872182	-1.15960036476441	0.144788752830235	-8.00891189472459	1.15727776799557e-15	3.54803966681386e-14
1070	ENSGALG00000005794		biogenesis of lysosomal organelles complex 1 subunit 2 [Source:NCBI gene;Acc:423768]	protein_coding	1101.5500992436	0.327956775729188	0.0369169834800366	8.88362874790502	6.47140046442142e-19	2.72860420031324e-17
1071	ENSGALG00000005795		cytochrome P450, family 2, subfamily C, polypeptide 23b [Source:NCBI gene;Acc:414841]	protein_coding	2952.15011335805	-2.17045158589732	0.174280183951482	-12.453805915775	1.33332115121836e-35	1.53479170308651e-33
1072	ENSGALG00000005801		cholinergic receptor nicotinic alpha 4 subunit [Source:NCBI gene;Acc:395606]	protein_coding	8.93673127751313	2.73616132495707	0.364131292207693	7.51421639257639	5.72528180944247e-14	1.46353491267805e-12
1073	ENSGALG00000005802		fms related tyrosine kinase 4 [Source:NCBI gene;Acc:395742]	protein_coding	474.72223839448	-0.470662615852	0.0699396068182943	-6.72955764642484	1.70179655768953e-11	3.17403666122551e-10
1074	ENSGALG00000005805	PLCD1	phospholipase C delta 1 [Source:NCBI gene;Acc:420416]	protein_coding	7326.38999985757	-0.369319505815917	0.0980090939115819	-3.76821671414589	0.000164417934355293	0.000829700368586934
1075	ENSGALG00000005807	IPO7	importin 7 [Source:NCBI gene;Acc:423046]	protein_coding	9734.58137875655	0.176810934990866	0.0435326502948742	4.0615706554325	4.87436608822238e-05	0.000278494917519234
1076	ENSGALG00000005808	KREMEN1	kringle containing transmembrane protein 1 [Source:NCBI gene;Acc:416920]	protein_coding	150.93638258593	0.477723918244109	0.175469955366882	2.72253969202453	0.00647822508666381	0.0195639686626546
1077	ENSGALG00000005815		transmembrane protein 41B [Source:NCBI gene;Acc:423047]	protein_coding	6705.89778933105	-0.30686485287762	0.0969222904266562	-3.16609163409973	0.00154502114130428	0.00576785349667573
1078	ENSGALG00000005820	RNF130	ring finger protein 130 [Source:NCBI gene;Acc:416281]	protein_coding	2973.27761573878	0.431582059782812	0.102950572185782	4.19212881113463	2.76349004570008e-05	0.000169062157572451
1079	ENSGALG00000005822	KCNQ2	potassium voltage-gated channel subfamily Q member 2 [Source:NCBI gene;Acc:428151]	protein_coding	20.6238449435961	0.625912815539848	0.219974428849603	2.8453889791335	0.0044357219119873	0.0141808781970295
1080	ENSGALG00000005823		high density lipoprotein binding protein [Source:NCBI gene;Acc:395984]	protein_coding	21418.6829038793	0.148729766304315	0.0410040484058772	3.62719712044329	0.000286514559881223	0.00133961442488198
1081	ENSGALG00000005839	ARID3C	AT-rich interaction domain 3C [Source:NCBI gene;Acc:100858693]	protein_coding	6.3176917915732	0.610167197896459	0.251709041758489	2.42409725782479	0.0153464948898234	0.040059304899521
1082	ENSGALG00000005843		eukaryotic translation elongation factor 1 alpha 2 [Source:NCBI gene;Acc:419244]	protein_coding	426.465721624437	0.772707252384015	0.145845534237078	5.2981207578694	1.17000582344678e-07	1.19308800355065e-06
1083	ENSGALG00000005845		solute carrier family 7 member 5 [Source:NCBI gene;Acc:415832]	protein_coding	1431.94967734434	0.219312658624488	0.0639412995617693	3.42990618156932	0.000603789978090742	0.00256134002279247
1084	ENSGALG00000005856	TBC1D9B	TBC1 domain family member 9B [Source:NCBI gene;Acc:416282]	protein_coding	3641.49832385093	0.110513601518734	0.0354276269984849	3.11941868202068	0.00181208271336876	0.00662124789696945
1085	ENSGALG00000005857	ALOX5	arachidonate 5-lipoxygenase [Source:NCBI gene;Acc:423769]	protein_coding	396.019925120641	-0.478265735523755	0.0501245735243016	-9.54154223959391	1.40723769526544e-21	7.69795943914445e-20
1086	ENSGALG00000005860		acetyl-CoA acyltransferase 1 [Source:NCBI gene;Acc:770094]	protein_coding	2107.42542101608	-0.207610452917463	0.0658997971290672	-3.15039593385774	0.00163049332193389	0.00604245431551364
1087	ENSGALG00000005867		membrane associated ring-CH-type finger 8 [Source:NCBI gene;Acc:423770]	protein_coding	1480.23173771754	0.247759459716088	0.0726462833762617	3.41049050552044	0.000648461418311827	0.00272865700645544
1088	ENSGALG00000005869		coatomer protein complex subunit gamma 1 [Source:NCBI gene;Acc:416014]	protein_coding	6087.54701186463	0.122315317404599	0.0518857024488297	2.35739927632719	0.0184034471482378	0.0465620117101384
1089	ENSGALG00000005878	MLST8	MTOR associated protein, LST8 homolog [Source:NCBI gene;Acc:416558]	protein_coding	974.775922079405	-0.219899090949795	0.0463593172865825	-4.74336344494527	2.1019865465564e-06	1.67471649991668e-05
1090	ENSGALG00000005884		mitogen-activated protein kinase kinase kinase 3-like [Source:NCBI gene;Acc:420419]	protein_coding	1437.20804894944	-0.198083314067255	0.0549571816280172	-3.60432082212658	0.000312970271428121	0.00144708260295856
1091	ENSGALG00000005885	ESS2	ess-2 splicing factor homolog [Source:HGNC Symbol;Acc:HGNC:16817]	protein_coding	691.249440883816	0.112543678440071	0.0302326097043796	3.72259224527902	0.000197187831488255	0.000970321343355396
1092	ENSGALG00000005897		5-hydroxymethylcytosine (hmC) binding, ES cell-specific [Source:NCBI gene;Acc:416015]	protein_coding	1298.37018017898	0.661338908066366	0.149785503197272	4.41523975251038	1.0089810048887e-05	6.88168324054042e-05
1093	ENSGALG00000005907	RPN1	ribophorin I [Source:NCBI gene;Acc:416017]	protein_coding	13800.1534978551	-0.151917041384503	0.0599068471085464	-2.53588777772332	0.0112162671177644	0.0309714230950129
1094	ENSGALG00000005923		neuropeptide Y receptor Y4 [Source:NCBI gene;Acc:428955]	protein_coding	137.105150984244	-1.34951921873659	0.141755160073826	-9.52007121316616	1.73060426785263e-21	9.35773137686423e-20
1095	ENSGALG00000005933	SLC5A11	solute carrier family 5 member 11 [Source:NCBI gene;Acc:416562]	protein_coding	171.062358803351	-1.41574775198721	0.447135033517679	-3.1662644298956	0.00154410356770029	0.00576557517229065
1096	ENSGALG00000005934			protein_coding	1120.77299783138	-2.0123670836188	0.462201153986517	-4.35387723778272	1.33750625016214e-05	8.88726220298198e-05
1097	ENSGALG00000005936	AGTR2	angiotensin II receptor type 2 [Source:NCBI gene;Acc:428708]	protein_coding	110.963878906967	-0.574645897473041	0.129092716030109	-4.45141999598967	8.53043142436534e-06	5.88875955906427e-05
1098	ENSGALG00000005948		ribosomal protein L27a [Source:NCBI gene;Acc:770018]	protein_coding	13172.6646710689	0.219535661028791	0.0690332950001392	3.18014171318852	0.00147203045642458	0.00553612095688404
1099	ENSGALG00000005951		VPS29 retromer complex component-like [Source:NCBI gene;Acc:416931]	protein_coding	144.540008162253	0.572392938159159	0.130955827258163	4.37088558900672	1.23743623399303e-05	8.289188167944e-05
1100	ENSGALG00000005958			pseudogene	232.387483895993	-0.368691838671482	0.125254808196501	-2.94353441580522	0.00324487742826105	0.0108930424430034
1101	ENSGALG00000005961		deoxyguanosine kinase [Source:NCBI gene;Acc:770922]	protein_coding	1486.42089032655	0.367205700793613	0.103146191355647	3.56005099138843	0.000370782789272245	0.00167517396463162
1102	ENSGALG00000005964		family with sequence similarity 162, member B [Source:NCBI gene;Acc:422224]	protein_coding	2357.6782369565	-0.413188929356617	0.162929094901834	-2.53600457061133	0.0112125270664583	0.0309702112980947
1103	ENSGALG00000005966	SEC61A1	Sec61 translocon alpha 1 subunit [Source:NCBI gene;Acc:416023]	protein_coding	11158.9159230352	-0.170905795645386	0.0518972894044333	-3.29315456754446	0.000990699947554838	0.00393824218558717
1104	ENSGALG00000005969	ANTXRL	anthrax toxin receptor-like [Source:NCBI gene;Acc:423775]	protein_coding	331.109407105547	-0.237367474362613	0.083731493013321	-2.83486494531812	0.00458450620084286	0.0145968250206032
1105	ENSGALG00000005973		leucine carboxyl methyltransferase 1 [Source:NCBI gene;Acc:416565]	protein_coding	1604.61546067192	-0.893926424729661	0.12164305710427	-7.34876651417441	2.00044270849917e-13	4.73320385114376e-12
1106	ENSGALG00000005979	OXSR1	oxidative stress responsive 1 [Source:NCBI gene;Acc:420421]	protein_coding	1182.98377684163	-0.167247767995755	0.0408275173328432	-4.09644717390677	4.1953916796115e-05	0.000244390357294476
1107	ENSGALG00000005981		growth differentiation factor 2 [Source:NCBI gene;Acc:396412]	protein_coding	139.308356631886	0.96570878379897	0.155336436262885	6.21688514962869	5.07120657404252e-10	7.68586825111146e-09
1108	ENSGALG00000005982		kelch like family member 9 [Source:NCBI gene;Acc:422226]	protein_coding	3327.21521246882	-0.672495736671667	0.0764475908080153	-8.79682053500576	1.40747133635857e-18	5.71610058097313e-17
1109	ENSGALG00000005992	PDE8A	phosphodiesterase 8A [Source:NCBI gene;Acc:415455]	protein_coding	936.113105625279	-0.21422253470879	0.0590555137297019	-3.62747728669825	0.000286203943215274	0.00133882936588088
1110	ENSGALG00000005994		derlin 3 [Source:NCBI gene;Acc:416934]	protein_coding	1184.00223906473	0.380984057092285	0.0993459818702361	3.83492165380095	0.000125604324849024	0.00065319122703499
1111	ENSGALG00000005995	SLC13A5	solute carrier family 13 member 5 [Source:HGNC Symbol;Acc:HGNC:23089]	protein_coding	28.0875306852915	0.73374434908399	0.229053063531767	3.20338151243381	0.00135823918041785	0.00516381324664944
1112	ENSGALG00000005998		related RAS viral (r-ras) oncogene homolog [Source:NCBI gene;Acc:423062]	protein_coding	5865.37291099582	0.175783430667429	0.0608971315267396	2.88656339404498	0.00389474277230926	0.012726760473152
1113	ENSGALG00000006001	PRPF6	pre-mRNA processing factor 6 [Source:NCBI gene;Acc:419254]	protein_coding	4958.38126958225	0.172907888072221	0.0277309356389112	6.23519849181005	4.51205604280313e-10	6.89973166512756e-09
1114	ENSGALG00000006002	WHAMM	WAS protein homolog associated with actin, golgi membranes and microtubules [Source:NCBI gene;Acc:415457]	protein_coding	1034.02643778733	-0.120771042621817	0.0388367931558635	-3.10970687350852	0.00187273091526934	0.00681630459033921
1115	ENSGALG00000006009		podocalyxin like 2 [Source:NCBI gene;Acc:770690]	protein_coding	222.757649160295	0.822121670196023	0.122684955555438	6.70107974098363	2.06885099574526e-11	3.80194429316046e-10
1116	ENSGALG00000006018		solute carrier family 22 member 13-like [Source:NCBI gene;Acc:420422]	protein_coding	299.47454896133	-1.49615526056159	0.342318320536124	-4.37065494542734	1.23874415136745e-05	8.29498804857509e-05
1117	ENSGALG00000006019	EPHX4	epoxide hydrolase 3 [Source:NCBI gene;Acc:424505]	protein_coding	71.3525728556627	-1.10120506493726	0.177170940490657	-6.21549483164444	5.11631576857908e-10	7.74797681725982e-09
1118	ENSGALG00000006022		proteasome subunit alpha 1 [Source:NCBI gene;Acc:395874]	protein_coding	2205.01998387353	0.140577179638755	0.0288358519175554	4.87508328315319	1.08762559714648e-06	9.24235465546165e-06
1119	ENSGALG00000006041	BNC1	basonuclin 1 [Source:NCBI gene;Acc:427504]	protein_coding	19.7871680101154	1.06248912676083	0.277762180631276	3.8251756389084	0.000130678886668125	0.000676393917394215
1120	ENSGALG00000006044	MAB21L4	chromosome 9 C2orf54 homolog [Source:NCBI gene;Acc:770366]	protein_coding	11.6222301286609	-1.40148046505423	0.206850448232747	-6.77533201899226	1.24120881883572e-11	2.35478271666477e-10
1121	ENSGALG00000006049		serine/threonine protein kinase 26 [Source:NCBI gene;Acc:422231]	protein_coding	15403.1029790853	-0.306525180900178	0.0501572016050828	-6.11128952754645	9.88292806035525e-10	1.42641060920343e-08
1122	ENSGALG00000006050	CYP2R1	cytochrome P450 family 2 subfamily R member 1 [Source:NCBI gene;Acc:423065]	protein_coding	141.79474343198	-0.200012418298751	0.0766848017717574	-2.60824066408964	0.00910089436967944	0.0260344688303545
1123	ENSGALG00000006052		WD repeat domain 48 [Source:NCBI gene;Acc:420427]	protein_coding	2422.26377364899	-0.130401256396571	0.0325900415951758	-4.00126081507897	6.30058629685892e-05	0.000351003268075902
1124	ENSGALG00000006053		solute carrier family 2 member 11 [Source:NCBI gene;Acc:427704]	protein_coding	192.066251128489	-0.35119158572674	0.0858067440359909	-4.09282032166884	4.26157941032923e-05	0.000247861173205231
1125	ENSGALG00000006056		coiled-coil-helix-coiled-coil-helix domain containing 6 [Source:NCBI gene;Acc:416029]	protein_coding	398.841532291083	0.136709012024465	0.0552880876245546	2.47266667917358	0.013410915962747	0.0358752518119505
1126	ENSGALG00000006057	CLK4	CDC like kinase 4 [Source:NCBI gene;Acc:416295]	protein_coding	4307.11357887767	-0.122865381069575	0.0399301269560402	-3.07700952728849	0.00209088617938336	0.00748831788199464
1127	ENSGALG00000006061		RAP2C, member of RAS oncogene family [Source:NCBI gene;Acc:422232]	protein_coding	3766.68717270381	-0.350274750056809	0.0531581423493452	-6.58929628794907	4.41916114318485e-11	7.69171804541534e-10
1128	ENSGALG00000006062	ZBTB46	zinc finger and BTB domain containing 46 [Source:NCBI gene;Acc:419259]	protein_coding	1107.07773286116	0.31628966153531	0.117986674123644	2.68072359768234	0.00734631672529167	0.021782386333225
1129	ENSGALG00000006064	TEKT1	tektin 1 [Source:NCBI gene;Acc:417686]	protein_coding	33.9448368291059	-0.599388571786071	0.207478400880613	-2.88892033697026	0.00386566992975582	0.0126493834830848
1130	ENSGALG00000006068	TNRC6A	trinucleotide repeat containing 6A [Source:NCBI gene;Acc:416570]	protein_coding	4693.73143911393	-0.135867644050129	0.0542121013771734	-2.5062235294081	0.0122028447672901	0.0331925161450658
1131	ENSGALG00000006069	SMTNL2	smoothelin like 2 [Source:NCBI gene;Acc:417687]	protein_coding	106.763051164459	0.228801593739389	0.0871413178665355	2.62563843812665	0.00864866312854782	0.0249231863432565
1132	ENSGALG00000006078	PALB2	partner and localizer of BRCA2 [Source:NCBI gene;Acc:416572]	protein_coding	446.410045344883	0.143172021764188	0.0507060229478302	2.82357032637905	0.00474920055445841	0.0150351975613314
1133	ENSGALG00000006080	GPC4	glypican 4 [Source:NCBI gene;Acc:422234]	protein_coding	2435.19334016993	0.216268193153577	0.0606002603012535	3.56876673595911	0.000358665578601664	0.00162905888436287
1134	ENSGALG00000006083		lamin-L(III)-like [Source:NCBI gene;Acc:415464]	protein_coding	142.367476419205	0.64709865720666	0.133054590754445	4.86340721907818	1.15382122949887e-06	9.72995403554489e-06
1135	ENSGALG00000006087	GPC3	glypican 3 [Source:NCBI gene;Acc:770863]	protein_coding	39.5109578441326	0.748784074914825	0.101447512019908	7.38099988857178	1.5710513893308e-13	3.75990270637932e-12
1136	ENSGALG00000006096		ribosomal protein S13 [Source:NCBI gene;Acc:414782]	protein_coding	6088.16005030707	0.233404200864053	0.045242059500661	5.15900919277653	2.48260122823586e-07	2.38754724989182e-06
1137	ENSGALG00000006098		hypoxanthine phosphoribosyltransferase 1 [Source:NCBI gene;Acc:395653]	protein_coding	1646.12038879183	0.0877706978709729	0.0307219359170332	2.85693903235799	0.00427747991239121	0.0137640808774132
1138	ENSGALG00000006109	MAPK8	mitogen-activated protein kinase 8 [Source:NCBI gene;Acc:423778]	protein_coding	1333.5543805038	-0.194478651785541	0.0507015878981274	-3.83575071014144	0.00012518133396865	0.000651352570508534
1139	ENSGALG00000006112		sodium voltage-gated channel alpha subunit 5 [Source:NCBI gene;Acc:395947]	protein_coding	23.1914362984584	-1.96755203851213	0.200892148933353	-9.79407134106011	1.19389429188353e-22	7.20290630180409e-21
1140	ENSGALG00000006117	UBFD1	ubiquitin family domain containing 1 [Source:NCBI gene;Acc:771251]	protein_coding	748.97458088045	0.114194099199093	0.0347694316078619	3.28432458968563	0.0010222711160161	0.00404148186890224
1141	ENSGALG00000006119	SAXO2	stabilizer of axonemal microtubules 2 [Source:NCBI gene;Acc:427505]	protein_coding	29.4482870770133	-1.03581178811612	0.238666744447547	-4.33999211123345	1.42487831175843e-05	9.41041596744927e-05
1142	ENSGALG00000006123		regulator of telomere elongation helicase 1 [Source:NCBI gene;Acc:419262]	protein_coding	1331.44997003369	-0.431564254304948	0.0743971887350263	-5.80081400443787	6.59937689184094e-09	8.26596185725044e-08
1143	ENSGALG00000006127		family with sequence similarity 122A [Source:NCBI gene;Acc:422237]	protein_coding	2787.35238840509	0.377662218972191	0.0761970493814191	4.9563890208101	7.18153564800064e-07	6.3261574349031e-06
1144	ENSGALG00000006138	HELZ2	helicase with zinc finger 2 [Source:NCBI gene;Acc:419265]	protein_coding	7443.74952314518	-0.682366777540283	0.169167617975843	-4.03367255332355	5.49118238688932e-05	0.00030977466964884
1145	ENSGALG00000006143		phosphatidylinositol 4-kinase type 2 alpha [Source:NCBI gene;Acc:425291]	protein_coding	661.050587264536	0.106530582396718	0.0394123001895799	2.70297805213824	0.00687212839243343	0.0205747159768994
1146	ENSGALG00000006144		cyclin dependent kinase 10 [Source:NCBI gene;Acc:415840]	protein_coding	317.273095267443	-0.137645246268012	0.0516500259680518	-2.66495986571532	0.00769975113943668	0.0226655837196816
1147	ENSGALG00000006147		nucleobindin 2 [Source:NCBI gene;Acc:423071]	protein_coding	13407.1888161641	0.119948802869469	0.0459544966511933	2.61016465439524	0.00904986522788783	0.0259240643161617
1148	ENSGALG00000006149		MORN repeat containing 4 [Source:NCBI gene;Acc:425290]	protein_coding	586.820922171217	0.245704462106056	0.0728914059615181	3.37082895939436	0.000749423715388217	0.00309450641985676
1149	ENSGALG00000006152		tyrosine-protein phosphatase non-receptor type substrate 1-like [Source:NCBI gene;Acc:771734]	protein_coding	296.182260787173	0.653545304307593	0.175162671794042	3.73107636241149	0.000190663415392971	0.000943411830964745
1150	ENSGALG00000006153	EXOG	exo/endonuclease G [Source:NCBI gene;Acc:420430]	protein_coding	708.136044237545	-0.264849094386922	0.0637693287367115	-4.1532363541166	3.27805845639472e-05	0.000196819874615469
1151	ENSGALG00000006160	HNRNPA0	RNA binding motif protein, X-linked like 3 [Source:NCBI gene;Acc:416302]	protein_coding	435.842675553703	0.603081422024949	0.169933913264187	3.54891740230433	0.000386818395596778	0.00173882931398714
1152	ENSGALG00000006161		charged multivesicular body protein 1A [Source:NCBI gene;Acc:415841]	protein_coding	2120.46864279381	-0.164632206188224	0.0648470511462046	-2.53877706508263	0.0111240682553029	0.0307757140481049
1153	ENSGALG00000006165			protein_coding	4272.25718718496	0.725378254230563	0.257422531578544	2.81785067446296	0.00483462886018818	0.0152688337491518
1154	ENSGALG00000006167	LRRC8B	uncharacterized LOC107056693 [Source:NCBI gene;Acc:107056693]	protein_coding	3790.64719497295	0.314752427227412	0.0669582434249679	4.7007270670133	2.59236813721345e-06	2.02584770339592e-05
1155	ENSGALG00000006172	ABCC8	ATP binding cassette subfamily C member 8 [Source:NCBI gene;Acc:423072]	protein_coding	185.186414765599	-0.801950262270048	0.119694669561081	-6.6999663828873	2.08467492091607e-11	3.82727549326303e-10
1156	ENSGALG00000006175	DPEP1	dipeptidase 1 (renal) [Source:NCBI gene;Acc:415842]	protein_coding	6961.12835551692	-0.813962099086767	0.174931261061747	-4.65303968053748	3.27077275470448e-06	2.49774152203989e-05
1157	ENSGALG00000006179		ribosomal protein L13 [Source:NCBI gene;Acc:395849]	protein_coding	11624.5705530091	0.350981914127883	0.0924997075712913	3.79441106727148	0.000147994314028918	0.000756625971151112
1158	ENSGALG00000006181		negative regulator of ubiquitin like proteins 1 [Source:NCBI gene;Acc:420433]	protein_coding	3836.9017373648	0.0876891973244486	0.0320653282917307	2.73470449223695	0.00624363000772917	0.0189776818135465
1159	ENSGALG00000006182		NSFL1 cofactor [Source:NCBI gene;Acc:419268]	protein_coding	1782.46504503946	0.0881302043772075	0.0307885914738059	2.86243053542044	0.0042040540359397	0.0135627004601679
1160	ENSGALG00000006186	RAD21L1	RAD21 cohesin complex component like 1 [Source:HGNC Symbol;Acc:HGNC:16271]	protein_coding	34.6205604135934	-0.927700630004255	0.135815383530903	-6.83060052466859	8.45599004840267e-12	1.63904691403078e-10
1161	ENSGALG00000006188	KYAT3	kynurenine aminotransferase 3 [Source:NCBI gene;Acc:424517]	protein_coding	1147.36771905697	-0.247846107515547	0.0561214998902351	-4.4162416899102	1.00431787275944e-05	6.85735671273119e-05
1162	ENSGALG00000006190	FHL1	four and a half LIM domains 1 [Source:NCBI gene;Acc:770787]	protein_coding	1421.26997428108	-0.50457617568508	0.0876179762792183	-5.75882024571205	8.47038432380476e-09	1.04284659493142e-07
1163	ENSGALG00000006192	USH1C	USH1 protein network component harmonin [Source:NCBI gene;Acc:423073]	protein_coding	6839.31806885649	-0.279602145615696	0.0720339506030704	-3.88153285048035	0.000103800126987961	0.000550635810383336
1164	ENSGALG00000006202	SCNN1B	sodium channel epithelial 1 beta subunit [Source:NCBI gene;Acc:427673]	protein_coding	120.851019936132	-1.03825687727264	0.342382541355898	-3.03244690328235	0.0024257976953849	0.00849006568895856
1165	ENSGALG00000006203		chromosome 20 C20orf96 homolog [Source:NCBI gene;Acc:419273]	protein_coding	30.0435607735522	-0.251028045707123	0.106568547957403	-2.35555471589481	0.0184950730183188	0.0467434071986417
1166	ENSGALG00000006217		S100 calcium binding protein B [Source:NCBI gene;Acc:424038]	protein_coding	672.999263265844	3.80350951591721	0.218933126025305	17.3729283684443	1.32298485082818e-67	4.59688236223873e-65
1167	ENSGALG00000006225		elongation factor like GTPase 1 [Source:NCBI gene;Acc:415467]	protein_coding	2253.72549098867	0.146331949001542	0.0402994473329316	3.63111552852396	0.000282198817448884	0.00132273205390792
1168	ENSGALG00000006231	SERGEF	secretion regulating guanine nucleotide exchange factor [Source:NCBI gene;Acc:423077]	protein_coding	171.636204412195	0.603497967470262	0.0665745733434697	9.06499189047314	1.24613521690525e-19	5.64243905397851e-18
1169	ENSGALG00000006253	ILKAP	ILK associated serine/threonine phosphatase [Source:NCBI gene;Acc:424850]	protein_coding	1076.51472342374	0.406833423552857	0.0454329207383916	8.95459541101163	3.40983771883e-19	1.47077666938867e-17
1170	ENSGALG00000006254	ERCC6	ERCC excision repair 6, chromatin remodeling factor [Source:NCBI gene;Acc:423785]	protein_coding	1429.87473713195	0.159787090055237	0.0625654806327212	2.5539177265054	0.0106518422435599	0.0296945490693234
1171	ENSGALG00000006260	KLHL30	kelch like family member 30 [Source:NCBI gene;Acc:424851]	protein_coding	2.05728231744144	3.21816446904015	0.527877573149416	6.09642203558673	1.08468813733724e-09	1.5571540566839e-08
1172	ENSGALG00000006261		selenoprotein F [Source:NCBI gene;Acc:424521]	protein_coding	2766.31512561759	-0.200602311757276	0.0449053015831506	-4.46723003041908	7.92389127273818e-06	5.50651747964394e-05
1173	ENSGALG00000006270	SCNN1G	sodium channel epithelial 1 gamma subunit [Source:NCBI gene;Acc:416579]	protein_coding	73.4878218254927	-0.401145977381049	0.166733968348428	-2.40590433583854	0.01613248857433	0.0417212069455794
1174	ENSGALG00000006283	THAP4	THAP domain containing 4 [Source:NCBI gene;Acc:429271]	protein_coding	1437.15663095087	-0.249282434715895	0.0792179394335241	-3.14679271511576	0.00165071940837442	0.0061101693153145
1175	ENSGALG00000006284		SH3 domain containing GRB2 like endophilin B1 [Source:NCBI gene;Acc:424522]	protein_coding	3467.36851324269	-0.15128130160482	0.0391358455862077	-3.8655431954723	0.000110842228595252	0.000583211647541422
1176	ENSGALG00000006292		ARP3 actin related protein 3 homolog B [Source:NCBI gene;Acc:420439]	protein_coding	2122.95383007627	0.798127848399263	0.2088380713369	3.82175454547132	0.000132505544782839	0.000684338435662099
1177	ENSGALG00000006297	TRPC7	transient receptor potential cation channel subfamily C member 7 [Source:NCBI gene;Acc:427641]	protein_coding	14.7944551282437	1.24782970991291	0.192998781639064	6.46547972642923	1.00977941933369e-10	1.68413255510738e-09
1178	ENSGALG00000006305		deoxythymidylate kinase [Source:NCBI gene;Acc:770258]	protein_coding	767.362876295962	0.380308330398216	0.0684471684183089	5.55623175050859	2.75660826069508e-08	3.1214387927231e-07
1179	ENSGALG00000006306	UROC1	urocanate hydratase 1 [Source:NCBI gene;Acc:416035]	protein_coding	23.5749857649585	0.806491535115926	0.169590480175878	4.75552362537999	1.97932710000659e-06	1.58574356863466e-05
1180	ENSGALG00000006307	NSMCE1	NSE1 homolog, SMC5-SMC6 complex component [Source:NCBI gene;Acc:416584]	protein_coding	505.353223053537	0.286920488181963	0.0422315015246967	6.79399211070376	1.09072352728829e-11	2.08829036148064e-10
1181	ENSGALG00000006317		inhibitor of growth family member 5 [Source:NCBI gene;Acc:424852]	protein_coding	1834.28458602151	0.120421323610163	0.0361353257030111	3.33250970531943	0.000860664685089955	0.00348481905186509
1182	ENSGALG00000006322	CLCA1	chloride channel accessory 1 [Source:NCBI gene;Acc:424523]	protein_coding	163823.465462165	-0.548916387243482	0.168071413576921	-3.26597114620126	0.00109089364356899	0.00428030895739963
1183	ENSGALG00000006323		leukocyte cell derived chemotaxin 2 [Source:NCBI gene;Acc:396471]	protein_coding	776.006937291164	-2.48040012135585	0.422245871433099	-5.87430283909561	4.24626507250719e-09	5.47202414529207e-08
1184	ENSGALG00000006327		F-box and leucine rich repeat protein 21 [Source:NCBI gene;Acc:416306]	protein_coding	3214.85850726565	-0.222387891948399	0.0501466878454314	-4.43474736823839	9.21803211119121e-06	6.33332688888707e-05
1185	ENSGALG00000006329		interleukin 9 [Source:NCBI gene;Acc:416307]	protein_coding	5.57535507427084	-0.93788797491048	0.303469528866345	-3.09055073309699	0.00199785671041478	0.00720049663033278
1186	ENSGALG00000006334		leucine aminopeptidase 3 [Source:NCBI gene;Acc:425306]	protein_coding	1083.10476276227	0.204468530450238	0.0783613929663979	2.60930188591614	0.00907271637544687	0.0259696990621678
1187	ENSGALG00000006341	SLC25A48	solute carrier family 25 member 48 [Source:NCBI gene;Acc:416308]	protein_coding	747.05416594569	-1.54267829981867	0.202187508718338	-7.6299387118308	2.34865341590522e-14	6.33157816704448e-13
1188	ENSGALG00000006343		actin, alpha 2, smooth muscle, aorta [Source:NCBI gene;Acc:423787]	protein_coding	17174.1278157019	-0.230228764752183	0.0930629242121066	-2.47390426102936	0.0133645505807118	0.0357767245749601
1189	ENSGALG00000006346		C-X-C motif chemokine ligand 14 [Source:NCBI gene;Acc:395451]	protein_coding	1082.97089861087	-0.351098478273394	0.0772642683670414	-4.54412480301388	5.51639687027651e-06	3.99013702686963e-05
1190	ENSGALG00000006351		Fas cell surface death receptor [Source:NCBI gene;Acc:395274]	protein_coding	3216.39933510081	-0.201096368886422	0.0565840542970779	-3.55394061780417	0.000379504892380422	0.00171005050329824
1191	ENSGALG00000006354		galactose-3-O-sulfotransferase 2 [Source:NCBI gene;Acc:424854]	protein_coding	160.051399540986	-1.93628827977414	0.415275455174818	-4.66266006248556	3.12148132986689e-06	2.39641383765518e-05
1192	ENSGALG00000006357	XPC	XPC complex subunit, DNA damage recognition and repair factor [Source:NCBI gene;Acc:416039]	protein_coding	1556.39459325596	0.345416771864711	0.0474500996770135	7.27957947856626	3.34862342099303e-13	7.66222210342589e-12
1193	ENSGALG00000006376		transmembrane channel like 3 [Source:NCBI gene;Acc:415470]	protein_coding	328.93126425579	-1.34929994610374	0.241965711983001	-5.57640971130046	2.45533258454252e-08	2.79717093404805e-07
1194	ENSGALG00000006379		sonic hedgehog [Source:NCBI gene;Acc:395615]	protein_coding	654.654707940553	-0.513030335929003	0.158572680212115	-3.23530090582278	0.00121514596722535	0.00469131353560683
1195	ENSGALG00000006385	UBXN7	UBX domain protein 7 [Source:NCBI gene;Acc:424856]	protein_coding	917.515421798312	0.157222543930752	0.0587450805525914	2.67635251244568	0.00744283159646243	0.0220372178072313
1196	ENSGALG00000006390	CRKL	CRK like proto-oncogene, adaptor protein [Source:NCBI gene;Acc:416939]	protein_coding	706.072343473668	0.185283239514393	0.0646462689100419	2.86610878923612	0.00415551415384965	0.0134407709134082
1197	ENSGALG00000006393			protein_coding	3319.39246288628	-0.650028840601187	0.107677743894061	-6.0367984793656	1.57201838948001e-09	2.2077680420519e-08
1198	ENSGALG00000006401	OSBPL5	oxysterol binding protein like 5 [Source:NCBI gene;Acc:770816]	protein_coding	1321.65672279467	0.18734150845412	0.0730538450574856	2.56443050063555	0.010334527389853	0.0289975680298807
1199	ENSGALG00000006402	NRROS	negative regulator of reactive oxygen species [Source:NCBI gene;Acc:424857]	protein_coding	268.791559660631	0.457555608553587	0.191274074726314	2.39214650081713	0.0167501549284432	0.043076090586949
1200	ENSGALG00000006405		centrosomal protein 19 [Source:NCBI gene;Acc:424858]	protein_coding	62.9154263129722	-0.516814613809652	0.0927357253046313	-5.57298292661159	2.50414120745943e-08	2.84931482568595e-07
1201	ENSGALG00000006407		Gallus gallus death domain-containing tumor necrosis factor receptor superfamily member 23 (LOC378902), mRNA. [Source:RefSeq mRNA;Acc:NM_204386]	protein_coding	2689.20886494255	-0.228028958045205	0.0549626342543187	-4.14879965523646	3.34223147115121e-05	0.000200544576569268
1202	ENSGALG00000006411		calcium modulating ligand [Source:NCBI gene;Acc:395808]	protein_coding	713.268863883792	0.150172751849149	0.0487103349808375	3.0829751408654	0.00204942274106917	0.00736230497619773
1203	ENSGALG00000006413	CEMIP	cell migration inducing hyaluronan binding protein [Source:NCBI gene;Acc:415476]	protein_coding	601.153648630851	0.523534609184266	0.166149392525338	3.15098720029582	0.00162719621023115	0.00603381076928203
1204	ENSGALG00000006417		SEC24 homolog A, COPII coat complex component [Source:NCBI gene;Acc:416313]	protein_coding	6395.52916468986	-0.0962621031200811	0.0381162267958108	-2.52548878029713	0.0115537470655386	0.0317491148492531
1205	ENSGALG00000006420		abhydrolase domain containing 17C [Source:NCBI gene;Acc:415479]	protein_coding	5323.95920721474	-0.416400380632149	0.120373420610278	-3.4592385804196	0.000541704841692465	0.00232965898336471
1206	ENSGALG00000006422		kelch like family member 22 [Source:NCBI gene;Acc:416940]	protein_coding	1141.62871881471	-0.165505536754718	0.0325939508386689	-5.07779917733585	3.81831966950971e-07	3.54603697480944e-06
1207	ENSGALG00000006427		cysteinyl-tRNA synthetase [Source:NCBI gene;Acc:423086]	protein_coding	4294.20400712353	-0.356331791191383	0.0770150437308375	-4.62678165108545	3.71391694746379e-06	2.80419411208302e-05
1208	ENSGALG00000006434		TSR3, acp transferase ribosome maturation factor [Source:NCBI gene;Acc:416590]	protein_coding	584.878516135337	-0.135650936327044	0.0465384267473978	-2.91481568690176	0.00355898660944079	0.0117856099105079
1209	ENSGALG00000006437	NOM1	nucleolar protein with MIF4G domain 1 [Source:NCBI gene;Acc:420446]	protein_coding	573.338461463004	0.124957336584561	0.0479945643499767	2.6035726811347	0.00922577039573847	0.0263515192472585
1210	ENSGALG00000006443		mono(ADP-ribosyl)transferase 1 [Source:NCBI gene;Acc:428123]	protein_coding	374.123772773452	-2.20469796822443	0.365603989168222	-6.03028969470572	1.63666027624792e-09	2.28827546670937e-08
1211	ENSGALG00000006446		nucleosome assembly protein 1 like 4 [Source:NCBI gene;Acc:423087]	protein_coding	5359.0924029414	0.229154741886815	0.0532986581505257	4.29944673728253	1.71225018765074e-05	0.000110782587141003
1212	ENSGALG00000006453		transferrin (ovotransferrin) [Source:NCBI gene;Acc:396241]	protein_coding	2633.87643288785	-0.545155911541959	0.156886944147659	-3.47483287729073	0.000511171707020998	0.0022128937628774
1213	ENSGALG00000006456		chromosome 14 C16orf45 homolog [Source:NCBI gene;Acc:416594]	protein_coding	191.566534840379	0.61761046448441	0.133790819674071	4.61623948480901	3.90756000661937e-06	2.93387548636252e-05
1214	ENSGALG00000006461		ubiquitin protein ligase E3C [Source:NCBI gene;Acc:420447]	protein_coding	2898.02882454002	-0.167499882304755	0.0451906249610421	-3.7065183862616	0.000210127988036769	0.00102350458276051
1215	ENSGALG00000006465		coiled-coil domain containing 51 [Source:NCBI gene;Acc:416045]	protein_coding	644.464409136137	-0.164619063017072	0.0367288325032583	-4.48201186363515	7.39426319896073e-06	5.17874432258679e-05
1216	ENSGALG00000006469		ATPase H+/K+ transporting non-gastric alpha2 subunit [Source:NCBI gene;Acc:419743]	protein_coding	1070.94630909888	2.64503232053665	0.445274481609271	5.94022884710844	2.84624469784829e-09	3.7848397778687e-08
1217	ENSGALG00000006473	PLXNA4	plexin A4 [Source:HGNC Symbol;Acc:HGNC:9102]	protein_coding	225.66323066255	0.280149982979318	0.109740079268728	2.55285019699407	0.0106845439241701	0.0297566307116415
1218	ENSGALG00000006477		DnaJ heat shock protein family (Hsp40) member B6 [Source:NCBI gene;Acc:420448]	protein_coding	5322.52068929988	-0.140863164605897	0.0338061449140687	-4.16679171683004	3.08916506281506e-05	0.000186432949738176
1219	ENSGALG00000006487		transmembrane 9 superfamily member 2-like [Source:NCBI gene;Acc:422249]	protein_coding	3576.52312897336	-0.216292939234762	0.0276917982268259	-7.81072205795694	5.68612827007136e-15	1.63633166765872e-13
1220	ENSGALG00000006488	RYK	receptor-like tyrosine kinase [Source:NCBI gene;Acc:395409]	protein_coding	2733.87472015787	-0.274356821745016	0.0492834021376823	-5.56692131315427	2.59279404673063e-08	2.94661385213851e-07
1221	ENSGALG00000006491		ankyrin repeat domain 1 [Source:NCBI gene;Acc:378926]	protein_coding	80.8734170986988	0.960138314043584	0.286170484685224	3.35512697998781	0.000793285621562496	0.00324703711112066
1222	ENSGALG00000006503		voltage dependent anion channel 1 [Source:NCBI gene;Acc:416320]	protein_coding	7687.17233942471	-0.203844762224174	0.0870444771637143	-2.34184601787865	0.0191886297955903	0.0482169895345736
1223	ENSGALG00000006505		zinc finger AN1-type containing 6 [Source:NCBI gene;Acc:415483]	protein_coding	5162.19966234628	-0.123366275618382	0.0432492889986572	-2.85244632859079	0.00433841380110322	0.0139290996150068
1224	ENSGALG00000006506		chromosome 13 C5orf15 homolog [Source:NCBI gene;Acc:416321]	protein_coding	6928.76787778354	-0.196803170885873	0.0596861707205926	-3.29729933265719	0.00097619402851133	0.00388964292991253
1225	ENSGALG00000006513		coagulation factor IX [Source:NCBI gene;Acc:374258]	protein_coding	6.30469522889244	-1.34679552954036	0.267817920014553	-5.02877301663451	4.93628301068948e-07	4.48348464096237e-06
1226	ENSGALG00000006516		methenyltetrahydrofolate synthetase [Source:NCBI gene;Acc:415484]	protein_coding	384.322676046734	-0.395095917526311	0.042412329411165	-9.31559107956712	1.21275376825916e-20	6.06797305435908e-19
1227	ENSGALG00000006521	TRPM5	transient receptor potential cation channel, subfamily M, member 5 [Source:NCBI gene;Acc:423091]	protein_coding	3335.24591713539	0.753318717209267	0.212155619297621	3.55078371104788	0.00038408591820055	0.00172778808036368
1228	ENSGALG00000006522	HCK	HCK proto-oncogene, Src family tyrosine kinase [Source:NCBI gene;Acc:419280]	protein_coding	724.933740457565	-0.663183078872888	0.281213733244691	-2.35828837809936	0.0183594243892853	0.0464568954573378
1229	ENSGALG00000006526		plexin B3 [Source:NCBI gene;Acc:100859325]	protein_coding	239.415466574239	0.247310212870641	0.078333278582407	3.15715386035412	0.00159317258914677	0.00592991416190454
1230	ENSGALG00000006527		cytotoxic and regulatory T-cell molecule [Source:NCBI gene;Acc:395342]	protein_coding	482.522868425515	0.357592825953086	0.112150004496548	3.18852261806279	0.00143001822106481	0.0053975924123595
1231	ENSGALG00000006530		tumor suppressing subtransferable candidate 4 [Source:NCBI gene;Acc:423092]	protein_coding	2319.53712824366	-0.144474158921298	0.0426203392363152	-3.38979373487006	0.000699452302285959	0.00291187564850043
1232	ENSGALG00000006532		FGFR1OP N-terminal like [Source:NCBI gene;Acc:416598]	protein_coding	742.779147633189	-0.180240128921556	0.0461471944677778	-3.90576569172386	9.392749151472e-05	0.00050324429562841
1233	ENSGALG00000006546		CD81 molecule [Source:NCBI gene;Acc:374256]	protein_coding	10135.2968423623	0.237445638125685	0.035923335529468	6.60978816766355	3.84870346726465e-11	6.7933417832819e-10
1234	ENSGALG00000006558	DYNC2I1	WD repeat domain 60 [Source:NCBI gene;Acc:420452]	protein_coding	667.861069493633	-0.290655038511244	0.0388613650347035	-7.47928021189393	7.47307796552833e-14	1.86707539104139e-12
1235	ENSGALG00000006561		mitochondrial ribosomal protein L23 [Source:NCBI gene;Acc:374255]	protein_coding	779.7942300842	0.167850589427936	0.0480895815409096	3.49037325860584	0.000482346342195511	0.002108635698652
1236	ENSGALG00000006571		SET domain containing 5 [Source:NCBI gene;Acc:416046]	protein_coding	4814.7338046912	-0.287608171418721	0.0529201399660022	-5.4347583283697	5.48707497287155e-08	5.94765960231016e-07
1237	ENSGALG00000006572	TNNT3	troponin T3, fast skeletal type [Source:NCBI gene;Acc:395761]	protein_coding	180.379350236631	0.406139802038999	0.16752835282094	2.42430487257937	0.0153377233052187	0.0400421547885245
1238	ENSGALG00000006575		vasoactive intestinal peptide receptor 2 [Source:NCBI gene;Acc:420453]	protein_coding	711.172977604615	0.344531166466497	0.101220406035686	3.40377182783707	0.000664622465427857	0.00278915484652715
1239	ENSGALG00000006576	GRM3	glutamate metabotropic receptor 3 [Source:NCBI gene;Acc:418644]	protein_coding	7.05665860145951	0.837469660338413	0.277554496396641	3.01731613506856	0.00255023697285521	0.00887098559912538
1240	ENSGALG00000006591		troponin I2, fast skeletal type [Source:NCBI gene;Acc:396386]	protein_coding	39.9307173874607	0.895546319456102	0.246014778241215	3.64021351017388	0.000272412057877015	0.00128134054699083
1241	ENSGALG00000006597		DAZ interacting zinc finger protein 1 like [Source:NCBI gene;Acc:424872]	protein_coding	39.8001937420409	-0.505597247118058	0.120840222773691	-4.18401452358242	2.86405800844815e-05	0.00017465528662584
1242	ENSGALG00000006598		sortilin related receptor 1 [Source:NCBI gene;Acc:395998]	protein_coding	621.406878058598	-1.0577356150844	0.0922493272090676	-11.466052350574	1.95370133502855e-30	1.78816088532393e-28
1243	ENSGALG00000006601		myotubularin related protein 14 [Source:NCBI gene;Acc:416048]	protein_coding	592.772456773452	0.157931903246558	0.0432829088679797	3.64882831069135	0.000263439082823566	0.0012453785616071
1244	ENSGALG00000006608		cytosolic 5'-nucleotidase 1A-like [Source:NCBI gene;Acc:770392]	protein_coding	559.837939655626	-0.198148281799137	0.0591875610229684	-3.34780278785678	0.000814549530563451	0.00331765635825557
1245	ENSGALG00000006613		cathepsin D [Source:NCBI gene;Acc:396090]	protein_coding	16512.1016013957	0.156847902715069	0.0440771790723376	3.55848323364017	0.000373002596471444	0.00168439174912002
1246	ENSGALG00000006617	BCCIP	BRCA2 and CDKN1A interacting protein [Source:NCBI gene;Acc:426225]	protein_coding	1159.14833595274	-0.137579197967787	0.0475260114745215	-2.89481893597451	0.00379377293479547	0.0124553913518053
1247	ENSGALG00000006622	FRA10AC1	FRA10A associated CGG repeat 1 [Source:NCBI gene;Acc:423803]	protein_coding	1240.99036039412	-0.100357993578983	0.0370751642275953	-2.70687927268264	0.00679189515491484	0.0203637470104933
1248	ENSGALG00000006629		retinol binding protein 4 A, plasma [Source:NCBI gene;Acc:396166]	protein_coding	7.78142003826031	0.650577652670564	0.238874849969678	2.72350836747002	0.00645925793576029	0.019519255379074
1249	ENSGALG00000006633	TMEM243	transmembrane protein 243 [Source:NCBI gene;Acc:418647]	protein_coding	675.236746903964	-0.979362142441142	0.0920044967701089	-10.6447203867466	1.84537474746488e-26	1.3794727644097e-24
1250	ENSGALG00000006637		XK related, X-linked [Source:NCBI gene;Acc:771005]	protein_coding	557.461519635972	0.40907731454572	0.116000969872621	3.52649908871385	0.000421092614328447	0.00187137866476661
1251	ENSGALG00000006638	GRIK4	glutamate ionotropic receptor kainate type subunit 4 [Source:NCBI gene;Acc:419751]	protein_coding	115.008252311045	0.63083853062106	0.104354768070246	6.04513375178426	1.49286104098361e-09	2.1060565196974e-08
1252	ENSGALG00000006642	ADORA2A	adenosine A2a receptor [Source:NCBI gene;Acc:427705]	protein_coding	448.671442379439	0.556034266935166	0.122915055876855	4.52372789458959	6.07598299930872e-06	4.34796601891798e-05
1253	ENSGALG00000006646		ATP binding cassette subfamily C member 1 [Source:NCBI gene;Acc:395416]	protein_coding	8486.83968988496	0.425671139998634	0.0849399819528691	5.01143431175706	5.40258259312095e-07	4.86881158476121e-06
1254	ENSGALG00000006647	DUSP8	dual specificity phosphatase 8 [Source:NCBI gene;Acc:770435]	protein_coding	499.944442911882	-0.394539168036818	0.149433008896191	-2.64024107492139	0.00828470716989705	0.0240591178809439
1255	ENSGALG00000006648		sperm antigen with calponin homology and coiled-coil domains 1 like [Source:NCBI gene;Acc:416950]	protein_coding	3749.97330322997	0.256000722949182	0.080025600007888	3.19898536123376	0.00137912171420726	0.00523285353360382
1256	ENSGALG00000006655	MAP3K13	mitogen-activated protein kinase kinase kinase 13 [Source:NCBI gene;Acc:424876]	protein_coding	3200.17324511624	-0.247034144884292	0.0963957152735664	-2.5627087696089	0.0103859125888154	0.0291035705450941
1257	ENSGALG00000006658		Fanconi anemia complementation group I [Source:NCBI gene;Acc:415491]	protein_coding	977.411870047467	-0.226570983538771	0.042975721025569	-5.27206939480944	1.34894050933505e-07	1.3636945461559e-06
1258	ENSGALG00000006662		BPI fold containing family B member 3 [Source:NCBI gene;Acc:419289]	protein_coding	10.5814974242505	-3.11573928544117	0.282768640568111	-11.0186875007827	3.10554140825949e-28	2.53053919645937e-26
1259	ENSGALG00000006672	LARP4B	La ribonucleoprotein domain family member 4B [Source:NCBI gene;Acc:420457]	protein_coding	2136.91291450421	-0.210137388955964	0.0799553783855324	-2.62818328421529	0.00858422501041278	0.0247755443578488
1260	ENSGALG00000006682		BEN domain containing 7 [Source:NCBI gene;Acc:419037]	protein_coding	3814.9574090223	-0.342654076999045	0.0721586143966015	-4.74862329140265	2.04806019110638e-06	1.63313868957624e-05
1261	ENSGALG00000006690		enoyl-CoA hydratase domain containing 3 [Source:NCBI gene;Acc:419098]	protein_coding	544.624584375092	-0.207377652466723	0.0591368128585877	-3.50674381053676	0.000453625656234598	0.00199797610045299
1262	ENSGALG00000006691		actin related protein 2/3 complex subunit 4 [Source:NCBI gene;Acc:416051]	protein_coding	3259.60234197343	0.197688788883241	0.0698242294285135	2.83123480919523	0.00463686668186023	0.0147385277912491
1263	ENSGALG00000006695	BCR	BCR, RhoGEF and GTPase activating protein [Source:NCBI gene;Acc:416952]	protein_coding	1332.65493816164	0.275279257993586	0.0776538382902032	3.54495365657044	0.000392682121100656	0.00176054830064794
1264	ENSGALG00000006702		milk fat globule-EGF factor 8 protein [Source:NCBI gene;Acc:415494]	protein_coding	3676.97527508322	0.334869677534876	0.0820659695936954	4.08049376852306	4.49401341568888e-05	0.000259689478652819
1265	ENSGALG00000006704	VPS8	VPS8, CORVET complex subunit [Source:NCBI gene;Acc:429138]	protein_coding	1925.43601513339	0.476548747233596	0.0389117747363856	12.2469034235024	1.74533642925796e-34	1.90393880361436e-32
1266	ENSGALG00000006707		NADPH oxidase 1 [Source:NCBI gene;Acc:422257]	protein_coding	3632.19074435587	-0.593960629199942	0.185431490824424	-3.20312707706338	0.00135943979849731	0.00516400678209755
1267	ENSGALG00000006710	RAB36	RAB36, member RAS oncogene family [Source:NCBI gene;Acc:416953]	protein_coding	42.798905695866	-0.440498198250189	0.14633292080942	-3.01024674293135	0.00261035537429286	0.00904316486920174
1268	ENSGALG00000006712	RSPH14	radial spoke head 14 homolog [Source:NCBI gene;Acc:416954]	protein_coding	10.3923958204349	-0.957173122117888	0.219921137117927	-4.35234709433423	1.34687804459717e-05	8.93616433902997e-05
1269	ENSGALG00000006725		aggrecan [Source:NCBI gene;Acc:395798]	protein_coding	1.90225400236851	1.55451942894611	0.501909412987353	3.09721114751296	0.00195350674887345	0.00706508233020672
1270	ENSGALG00000006738	CDK5RAP1	CDK5 regulatory subunit associated protein 1 [Source:NCBI gene;Acc:419292]	protein_coding	600.363105261557	0.256710092264233	0.0463835966736175	5.53450164873149	3.12114495604885e-08	3.50042096893871e-07
1271	ENSGALG00000006749	WDR37	WD repeat domain 37 [Source:NCBI gene;Acc:420460]	protein_coding	1261.44380592196	-0.161027098535039	0.0490989204185468	-3.2796464191545	0.00103937260496045	0.00409958969663083
1272	ENSGALG00000006755	USP2	ubiquitin specific peptidase 2 [Source:NCBI gene;Acc:395766]	protein_coding	5.55784422836392	0.834523256270577	0.258329675377088	3.23045834766142	0.00123591911016793	0.00476269259890757
1273	ENSGALG00000006757	XYLT1	xylosyltransferase 1 [Source:NCBI gene;Acc:414781]	protein_coding	635.781185277475	0.365465169369532	0.085170274459407	4.29099438377079	1.7787481393567e-05	0.000114414300098559
1274	ENSGALG00000006763		exocyst complex component 6 [Source:NCBI gene;Acc:423807]	protein_coding	1366.28174762248	0.197296778970059	0.0807427535125178	2.44352304556311	0.014544640640341	0.0383773157551283
1275	ENSGALG00000006766		DEP domain containing 5 [Source:NCBI gene;Acc:416956]	protein_coding	1904.97144284276	-0.122869840062666	0.0420261194891815	-2.92365418354402	0.00345948847394218	0.0115048532854621
1276	ENSGALG00000006776	KLHDC8B	kelch domain containing 8B [Source:NCBI gene;Acc:416054]	protein_coding	51.1810385757599	0.615477040735879	0.181691310491382	3.3874874867231	0.000705359347131685	0.00293321308294145
1277	ENSGALG00000006777		mitochondrial ribosomal protein S11 [Source:NCBI gene;Acc:415498]	protein_coding	882.019943669206	0.178704332607631	0.0472481067682891	3.78225382625426	0.000155414764334697	0.000790470919818897
1278	ENSGALG00000006779	PDZD3	PDZ domain containing 3 [Source:NCBI gene;Acc:769876]	protein_coding	995.769385843331	-0.506155380434374	0.101415959411173	-4.99088489990273	6.01033061278123e-07	5.36497779674663e-06
1279	ENSGALG00000006782		mitochondrial ribosomal protein L46 [Source:NCBI gene;Acc:415499]	protein_coding	576.563952271264	0.177147817481089	0.0412038761017828	4.29929982906206	1.71338547021617e-05	0.000110817826879235
1280	ENSGALG00000006785		interferon regulatory factor 1 [Source:NCBI gene;Acc:396384]	protein_coding	6509.0050293679	-0.320280884450776	0.0933027316877573	-3.43270640266582	0.000597588830387849	0.00254080199967533
1281	ENSGALG00000006786	SYTL4	synaptotagmin like 4 [Source:NCBI gene;Acc:422260]	protein_coding	448.392156315996	0.900511048913808	0.060615006800488	14.8562393447848	6.33847980640935e-50	1.36699881158228e-47
1282	ENSGALG00000006788		regulation of nuclear pre-mRNA domain containing 1B [Source:NCBI gene;Acc:419295]	protein_coding	3845.30462481757	0.0577791805918169	0.0231703554286974	2.49366828962214	0.012643063499695	0.0341621256400888
1283	ENSGALG00000006796	SRPX2	sushi repeat containing protein, X-linked 2 [Source:NCBI gene;Acc:422261]	protein_coding	37.9885255212272	-0.418701986688178	0.135506187101244	-3.08991047305716	0.00200216836018999	0.00721326515788112
1284	ENSGALG00000006804	ODF2L	outer dense fiber of sperm tails 2 like [Source:NCBI gene;Acc:424524]	protein_coding	1283.80094291376	-1.23332917418472	0.180722710981127	-6.82442824971521	8.82761802778083e-12	1.70755254696136e-10
1285	ENSGALG00000006805	PLSCR1	phospholipid scramblase 1 [Source:NCBI gene;Acc:424883]	protein_coding	5408.200913866	-0.293362860004908	0.111706766920632	-2.62618700810976	0.00863473633235336	0.0248906986947221
1286	ENSGALG00000006806	HINFP	histone H4 transcription factor [Source:NCBI gene;Acc:419756]	protein_coding	265.608187971753	0.28394281241952	0.0644083365035826	4.40847920988809	1.04099010979868e-05	7.07684689498284e-05
1287	ENSGALG00000006809		POU class 2 associating factor 1 [Source:NCBI gene;Acc:373994]	protein_coding	1113.94304536482	1.17971079861509	0.352870810140464	3.34318046353988	0.000828240186731792	0.00336588057692195
1288	ENSGALG00000006817	CTNNBL1	catenin beta like 1 [Source:NCBI gene;Acc:419299]	protein_coding	1450.14149526032	-0.177574770675659	0.0341894289811939	-5.19385014512336	2.05988968840976e-07	2.00777715447441e-06
1289	ENSGALG00000006819	AGBL1	ATP/GTP binding protein like 1 [Source:NCBI gene;Acc:427507]	protein_coding	41.2463942605313	0.899265879675423	0.119222763639965	7.54273640553301	4.60210794656943e-14	1.19763316784303e-12
1290	ENSGALG00000006821		tenomodulin [Source:NCBI gene;Acc:404530]	protein_coding	22.5630243907332	-0.461335775240501	0.163046349582982	-2.82947625887022	0.00466242590910026	0.0148072270366364
1291	ENSGALG00000006824	USP19	ubiquitin specific peptidase 19 [Source:NCBI gene;Acc:100858727]	protein_coding	2280.60179468098	-0.187966724681435	0.0394958171644429	-4.7591552264592	1.9440488895554e-06	1.56014496641266e-05
1292	ENSGALG00000006826	KLHL25	kelch like family member 25 [Source:NCBI gene;Acc:770701]	protein_coding	181.901642057314	0.179551089778961	0.0651664719080491	2.75526792416061	0.00586440915228409	0.0179854383552863
1293	ENSGALG00000006841		RNA polymerase II subunit L [Source:NCBI gene;Acc:770704]	protein_coding	345.879033971294	0.75974668145547	0.0768351180830219	9.88801345544297	4.69246904295833e-23	2.88671464436155e-21
1294	ENSGALG00000006842	ACOT8	acyl-CoA thioesterase 8 [Source:NCBI gene;Acc:419303]	protein_coding	1012.37283413375	0.248885551721672	0.0724198478403691	3.43670359913316	0.000588839605388129	0.00250701100882629
1295	ENSGALG00000006854	NEURL2	neuralized E3 ubiquitin protein ligase 2 [Source:NCBI gene;Acc:101751906]	protein_coding	10.9179608841188	0.74066044993331	0.183271482584968	4.04132950465945	5.31490159743643e-05	0.000300553040002109
1296	ENSGALG00000006855		melanotransferrin [Source:NCBI gene;Acc:396127]	protein_coding	1536.75410690543	-0.678340363212954	0.173262894817464	-3.91509309553901	9.03693319848641e-05	0.000485845208032093
1297	ENSGALG00000006857	SPATA20	spermatogenesis associated 20 [Source:NCBI gene;Acc:422100]	protein_coding	652.533330098883	0.187462468379679	0.074571377108183	2.5138662533712	0.0119415711429956	0.0326379751429027
1298	ENSGALG00000006868	CRACR2B	calcium release activated channel regulator 2B [Source:HGNC Symbol;Acc:HGNC:28703]	protein_coding	657.00219240506	-0.506469104576951	0.0966167871824815	-5.24204042947915	1.58810560914039e-07	1.585823605338e-06
1299	ENSGALG00000006877	KLHL4	kelch like family member 4 [Source:NCBI gene;Acc:422265]	protein_coding	197.594311915917	-0.344874471922749	0.0626885050152791	-5.50139889025417	3.76789669554596e-08	4.17337932104657e-07
1300	ENSGALG00000006899		ATP synthase, H+ transporting, mitochondrial Fo complex subunit G [Source:NCBI gene;Acc:101749042]	protein_coding	1164.66352819947	0.40097722886952	0.110868320183717	3.61669797292022	0.000298385122855994	0.00138750930858662
1301	ENSGALG00000006901	AATK	apoptosis associated tyrosine kinase [Source:NCBI gene;Acc:422076]	protein_coding	143.815298356352	0.262783069168728	0.10793439114385	2.43465559386445	0.0149059697655313	0.0391742040713376
1302	ENSGALG00000006904		ribonuclease/angiogenin inhibitor 1 [Source:NCBI gene;Acc:423111]	protein_coding	1614.68226357112	0.295453037740359	0.0549004459570736	5.38161453135322	7.38207111616167e-08	7.81217148068479e-07
1303	ENSGALG00000006906		CHM, Rab escort protein 1 [Source:NCBI gene;Acc:422266]	protein_coding	2653.94327077296	0.104794084906149	0.0379292869472086	2.7628804372728	0.00572937495212254	0.0176287737334659
1304	ENSGALG00000006908	DLG1	discs large MAGUK scaffold protein 1 [Source:NCBI gene;Acc:424890]	protein_coding	5751.0163941174	-0.291788059621018	0.0444232397242332	-6.56836514924068	5.08706717283677e-11	8.8052252180753e-10
1305	ENSGALG00000006910		inosine monophosphate dehydrogenase 2 [Source:NCBI gene;Acc:416058]	protein_coding	2575.77919822021	0.253843237237103	0.0459373475638347	5.52585751461513	3.27880157074749e-08	3.65973550695629e-07
1306	ENSGALG00000006916	GDE1	glycerophosphodiester phosphodiesterase 1 [Source:NCBI gene;Acc:416612]	protein_coding	554.468105988126	-0.217909925364451	0.0533137464824628	-4.08731218009845	4.36399718829727e-05	0.000253190102795367
1307	ENSGALG00000006925	CCP110	centriolar coiled-coil protein 110 [Source:NCBI gene;Acc:416613]	protein_coding	1227.9636279239	0.179908609984138	0.0563302518332638	3.19381866988032	0.00140404278766057	0.0053138747300067
1308	ENSGALG00000006933	MOSMO	chromosome 14 open reading frame, human C16orf52 [Source:NCBI gene;Acc:416615]	protein_coding	154.488380541102	-0.625174749547618	0.0658569489335926	-9.49292002850022	2.24651326290812e-21	1.19408862186813e-19
1309	ENSGALG00000006934	PATZ1	POZ/BTB and AT hook containing zinc finger 1 [Source:NCBI gene;Acc:416963]	protein_coding	125.182441849407	0.288037957508162	0.0851726968772705	3.38181093318214	0.000720096874237046	0.0029858956135491
1310	ENSGALG00000006939		phosphofructokinase, platelet [Source:NCBI gene;Acc:428411]	protein_coding	9114.73766258834	-0.425946314206629	0.108817180875616	-3.91432961945146	9.06557245779589e-05	0.000487245305143582
1311	ENSGALG00000006942	PIK3IP1	phosphoinositide-3-kinase interacting protein 1 [Source:NCBI gene;Acc:416964]	protein_coding	1572.12906739459	0.144449300458844	0.0608615291909496	2.37340898888101	0.0176247359704601	0.0449311033986064
1312	ENSGALG00000006947		3-hydroxybutyrate dehydrogenase, type 1 A [Source:NCBI gene;Acc:424891]	protein_coding	7558.93628605696	-0.154300180556778	0.0615451290166939	-2.50710629780181	0.0121724099519133	0.0331241374804569
1313	ENSGALG00000006949		chromodomain helicase DNA binding protein 2 [Source:NCBI gene;Acc:415507]	protein_coding	4860.94150516067	-0.105300580785606	0.0410922453957932	-2.56254141800647	0.0103909193136271	0.0291035705450941
1314	ENSGALG00000006958		collagen type XXVII alpha 1 chain [Source:NCBI gene;Acc:417231]	protein_coding	518.581253694688	0.259379321278407	0.0635722059910579	4.080074259416	4.50213159061194e-05	0.000259998445782247
1315	ENSGALG00000006963	ENDOV	endonuclease V [Source:NCBI gene;Acc:422079]	protein_coding	392.735858387189	0.28726986749545	0.0767829104451686	3.741325587034	0.000183052192599498	0.00090868687611344
1316	ENSGALG00000006964		short chain dehydrogenase/reductase family 42E, member 2 [Source:NCBI gene;Acc:416618]	protein_coding	21.1401337338393	0.449453015035994	0.138520858147915	3.24465947616394	0.00117591151267368	0.00456331493532498
1317	ENSGALG00000006965	C12orf43	chromosome 15 C12orf43 homolog [Source:NCBI gene;Acc:416966]	protein_coding	164.235786924312	0.163396534601886	0.0527317103423403	3.09863900755537	0.0019441174407029	0.0070382131882164
1318	ENSGALG00000006966	ZNF518A	zinc finger protein 518A [Source:NCBI gene;Acc:428964]	protein_coding	1372.89587336277	-0.105231490244411	0.0414739472962536	-2.53729141074346	0.0111713919368901	0.030879320405402
1319	ENSGALG00000006973		SH2 domain containing 6 [Source:NCBI gene;Acc:395733]	protein_coding	5186.58645986075	0.190885971579702	0.0670263144757314	2.84792581947523	0.00440051804256506	0.0140947285818792
1320	ENSGALG00000006976		3-hydroxybutyrate dehydrogenase, type 1 B [Source:NCBI gene;Acc:424892]	protein_coding	646.011402103346	0.512609460220346	0.0909080102461546	5.63877109214399	1.71268026989789e-08	2.00969480325792e-07
1321	ENSGALG00000006978		apolipoprotein O like [Source:NCBI gene;Acc:422271]	protein_coding	3520.3344780969	-0.357050669837739	0.0467789315197626	-7.63272392587455	2.29844742667103e-14	6.21408776176205e-13
1322	ENSGALG00000006982	EEF2K	eukaryotic elongation factor 2 kinase [Source:NCBI gene;Acc:416619]	protein_coding	2218.89133151069	-0.574406547571425	0.0627248683792285	-9.15755684170779	5.30855195945548e-20	2.48389926222601e-18
1323	ENSGALG00000006992		matrix metallopeptidase 9 [Source:NCBI gene;Acc:395387]	protein_coding	226.212953563396	1.10735722745422	0.191730861184198	5.77558156581988	7.66877384406798e-09	9.50391041190539e-08
1324	ENSGALG00000007001		toll like receptor 4 [Source:NCBI gene;Acc:417241]	protein_coding	640.541873769325	0.279475614281816	0.107013458884042	2.61159313226807	0.00901214375232514	0.0258357300572768
1325	ENSGALG00000007012	ARRDC4	arrestin domain containing 4 [Source:NCBI gene;Acc:415509]	protein_coding	1752.31233397032	0.130682308707156	0.0530546771417022	2.46316283026509	0.0137717356423337	0.0366575508380065
1326	ENSGALG00000007015		CD40 molecule [Source:NCBI gene;Acc:395385]	protein_coding	436.505038270852	0.509491468154869	0.13517146004094	3.76922368080184	0.000163756086104896	0.000826844844883251
1327	ENSGALG00000007016		family with sequence similarity 169 member B [Source:NCBI gene;Acc:415511]	protein_coding	657.622245761627	-0.436206122584813	0.0696787154270956	-6.26024920108082	3.84362759900065e-10	5.95032876568062e-09
1328	ENSGALG00000007018	SLC26A11	solute carrier family 26 member 11 [Source:NCBI gene;Acc:768556]	protein_coding	399.284936996392	0.449284359416594	0.0800478018494412	5.61270077424031	1.99192880473453e-08	2.31278218831894e-07
1329	ENSGALG00000007022	PGPEP1L	pyroglutamyl-peptidase I like [Source:HGNC Symbol;Acc:HGNC:27080]	protein_coding	43.5719636787735	-0.663419333961429	0.162784428713807	-4.07544713707103	4.59260147707556e-05	0.000264815554746062
1330	ENSGALG00000007023	PRKAR2A	protein kinase cAMP-dependent type II regulatory subunit alpha [Source:NCBI gene;Acc:100858827]	protein_coding	1789.25551131652	0.45916894258188	0.0665863564104338	6.89584124038255	5.35469703239083e-12	1.05981202973364e-10
1331	ENSGALG00000007025		copine 8 [Source:NCBI gene;Acc:417690]	protein_coding	915.990758110573	-0.25705050615608	0.0568110772244182	-4.52465467501462	6.04941976997326e-06	4.33226195206139e-05
1332	ENSGALG00000007036	PITRM1	pitrilysin metallopeptidase 1 [Source:NCBI gene;Acc:420462]	protein_coding	1827.26141249471	0.250910989972201	0.0405782783290232	6.18338185611832	6.27426949456327e-10	9.37293937312823e-09
1333	ENSGALG00000007040		ArfGAP with coiled-coil, ankyrin repeat and PH domains 2 [Source:NCBI gene;Acc:424895]	protein_coding	2809.07677780473	0.139478343047322	0.0416582119679578	3.34815961747481	0.000813501431568501	0.00331459877535717
1334	ENSGALG00000007041		highly divergent homeobox [Source:NCBI gene;Acc:422272]	protein_coding	626.810061748413	0.425443036990502	0.0945262704445789	4.50079152588529	6.77008817209366e-06	4.78986290999221e-05
1335	ENSGALG00000007052	PXK	PX domain containing serine/threonine kinase like [Source:NCBI gene;Acc:416065]	protein_coding	4244.75506562118	-0.593804494455162	0.0728713409451758	-8.14866978915492	3.67949163234234e-16	1.17412077376938e-14
1336	ENSGALG00000007059		immunoglobulin superfamily member 6 [Source:NCBI gene;Acc:771906]	protein_coding	682.581717244528	0.348823172307538	0.126111395089952	2.76599249464121	0.00567498409020776	0.0174843557445925
1337	ENSGALG00000007065	GJD4	gap junction protein delta 4 [Source:NCBI gene;Acc:420465]	protein_coding	5.37329248491457	-2.20480987359978	0.299415175630314	-7.3637211906789	1.78853051732745e-13	4.25325704646577e-12
1338	ENSGALG00000007072		acyl-CoA dehydrogenase, C-2 to C-3 short chain [Source:NCBI gene;Acc:416969]	protein_coding	2075.98488289958	-0.194615663173984	0.043349125714193	-4.48949453922353	7.13923774743776e-06	5.01987189584892e-05
1339	ENSGALG00000007077		carnitine palmitoyltransferase 1A [Source:NCBI gene;Acc:423118]	protein_coding	9020.20661446719	-0.319555063443047	0.112129204437274	-2.84988255331652	0.00437353754734421	0.0140226734451161
1340	ENSGALG00000007078		ectonucleoside triphosphate diphosphohydrolase 1 [Source:NCBI gene;Acc:423826]	protein_coding	1315.24350803475	0.360120844559244	0.0606450999544151	5.93816886821746	2.88223086952656e-09	3.82456137234278e-08
1341	ENSGALG00000007079	PAPPA	pappalysin 1 [Source:NCBI gene;Acc:417245]	protein_coding	162.981210132562	-0.547329465478315	0.0950269064927722	-5.75973148741767	8.42478471006742e-09	1.03791356214705e-07
1342	ENSGALG00000007082		cAMP responsive element modulator [Source:NCBI gene;Acc:378903]	protein_coding	1825.2288328501	-0.332218455599782	0.0774354166314158	-4.2902649724364	1.78460061945342e-05	0.000114722801802594
1343	ENSGALG00000007084		dual specificity phosphatase 12 [Source:NCBI gene;Acc:425349]	protein_coding	271.317375332498	0.318162218548393	0.0535446713718235	5.94199591475722	2.81572439094407e-09	3.74991783404468e-08
1344	ENSGALG00000007092	LYSMD4	LysM domain containing 4 [Source:NCBI gene;Acc:427510]	protein_coding	148.650039599819	-0.261540990874641	0.0609287384931743	-4.29257190191032	1.76615329615806e-05	0.000113721119752278
1345	ENSGALG00000007095		cullin 2 [Source:NCBI gene;Acc:420467]	protein_coding	3599.39459605161	-0.111054683390953	0.0387438833354544	-2.86637976966361	0.00415195836431596	0.0134315853085621
1346	ENSGALG00000007097	RPS6KA6	ribosomal protein S6 kinase A6 [Source:NCBI gene;Acc:422273]	protein_coding	697.240342427936	0.322543728046795	0.0899818280332445	3.5845429582474	0.000337668986273396	0.00154566557439564
1347	ENSGALG00000007098	KIF21A	kinesin family member 21A [Source:NCBI gene;Acc:417692]	protein_coding	3371.66966937099	-0.467577120098233	0.112942448968459	-4.13995910633044	3.47367739349096e-05	0.000207370693395071
1348	ENSGALG00000007101	ZPR1	ZPR1 zinc finger [Source:NCBI gene;Acc:428256]	protein_coding	778.706785554534	0.336750760283691	0.0375803068967158	8.96083050117723	3.2224207139478e-19	1.39314008884338e-17
1349	ENSGALG00000007109		apolipoprotein A4 [Source:NCBI gene;Acc:395780]	protein_coding	19.9995526212461	-2.2924934112657	0.451184314950742	-5.08105741999471	3.75339631996627e-07	3.49157040909901e-06
1350	ENSGALG00000007119		diacylglycerol lipase beta [Source:NCBI gene;Acc:416625]	protein_coding	1225.76774020373	-0.0867061007662095	0.0301588126204451	-2.87498390130354	0.004040480987453	0.0131177124519897
1351	ENSGALG00000007124	POP5	POP5 homolog, ribonuclease P/MRP subunit [Source:NCBI gene;Acc:416973]	protein_coding	60.1910510421258	0.48218405015518	0.140196899899276	3.4393346108338	0.000583145976485939	0.00248671999018311
1352	ENSGALG00000007130		ras-related C3 botulinum toxin substrate 1 (rho family, small GTP binding protein Rac1) [Source:NCBI gene;Acc:395871]	protein_coding	6104.55055037345	-0.150487040093637	0.048534464929155	-3.10062221378768	0.00193114502518364	0.00699769681489391
1353	ENSGALG00000007132	ACOX2	acyl-CoA oxidase 2 [Source:NCBI gene;Acc:416068]	protein_coding	1119.091335626	-0.48373404815821	0.0954342664746669	-5.06876686988124	4.00401288567011e-07	3.70450166537615e-06
1354	ENSGALG00000007139	FAM107A	family with sequence similarity 107 member A [Source:NCBI gene;Acc:427591]	protein_coding	58.4175911734164	-0.351833420177507	0.129009549425836	-2.72718896967984	0.00638764460399511	0.0193371048249049
1355	ENSGALG00000007140		neuropilin 1 [Source:NCBI gene;Acc:395560]	protein_coding	1883.4559540536	-0.462838415847716	0.0615324613626353	-7.52185766013853	5.40033608834666e-14	1.38993835426129e-12
1356	ENSGALG00000007141	LRRK1	leucine rich repeat kinase 1 [Source:HGNC Symbol;Acc:HGNC:18608]	protein_coding	2557.11436541581	0.161957453137809	0.0629218369689041	2.57394667637959	0.0100545768013724	0.0283306839651824
1357	ENSGALG00000007144	SIK3	SIK family kinase 3 [Source:NCBI gene;Acc:419764]	protein_coding	960.825974352587	-0.165615771439698	0.0460481829127283	-3.59657560763205	0.000322433894727735	0.00148729370867566
1358	ENSGALG00000007147		dynein light chain 2 cytoplasmic [Source:NCBI gene;Acc:770215]	protein_coding	5.52813231110276	0.62633539198932	0.220123097262156	2.84538696656347	0.00443574994155934	0.0141808781970295
1359	ENSGALG00000007150		OPA1, mitochondrial dynamin like GTPase [Source:NCBI gene;Acc:424900]	protein_coding	2685.35507674438	-0.199590114157763	0.0335165772529407	-5.95496707946964	2.60124186831631e-09	3.48871345069471e-08
1360	ENSGALG00000007152	FAM3D	family with sequence similarity 3, member D [Source:NCBI gene;Acc:416069]	protein_coding	450.396227445069	-0.881069332967767	0.210361988479011	-4.18834856685943	2.80991710513222e-05	0.000171566790249254
1361	ENSGALG00000007158		suppressor of cytokine signaling 1 [Source:NCBI gene;Acc:416630]	protein_coding	495.108744101882	-0.55603779775768	0.163967721407897	-3.39114182342295	0.000696020736883101	0.00289861753246892
1362	ENSGALG00000007160		Rho GTPase activating protein 36 [Source:NCBI gene;Acc:100859007]	protein_coding	349.685008682163	-0.306014643431374	0.128252120984479	-2.38603963102027	0.0170309156373036	0.0437142366761598
1363	ENSGALG00000007161		leucine rich repeat kinase 2 [Source:NCBI gene;Acc:427844]	protein_coding	834.48748283842	0.581963047131089	0.0743427351485466	7.82810917527113	4.95261788536059e-15	1.42743424551491e-13
1364	ENSGALG00000007178		fatty acid desaturase 2 [Source:NCBI gene;Acc:423122]	protein_coding	1215.88877965724	0.306815132062286	0.0697517242072396	4.39867452094384	1.0891402431657e-05	7.37745067960943e-05
1365	ENSGALG00000007186	TMEM268	transmembrane protein 268 [Source:NCBI gene;Acc:417248]	protein_coding	230.927756276463	0.501032552396919	0.111862008145468	4.47902340306072	7.49853130961774e-06	5.24198744271079e-05
1366	ENSGALG00000007191		thymidine kinase 1 [Source:NCBI gene;Acc:395719]	protein_coding	3397.65178538233	-0.208301966015609	0.0697686149321588	-2.98561131273935	0.00283012115136461	0.00969006627063034
1367	ENSGALG00000007193		HRAS like suppressor [Source:NCBI gene;Acc:424903]	protein_coding	316.156662332801	0.216099324333895	0.0883180791930473	2.44682998439698	0.0144118803680057	0.0380805677150953
1368	ENSGALG00000007195		glutamyl-tRNA amidotransferase subunit C [Source:NCBI gene;Acc:416976]	protein_coding	322.208340397069	0.118582445457382	0.0457654016487261	2.59109373424854	0.00956714290684256	0.027185870416642
1369	ENSGALG00000007203		RAB3A interacting protein like 1 [Source:NCBI gene;Acc:423123]	protein_coding	2857.00523749804	0.355250953165227	0.0596109790849451	5.95948864820686	2.53028437926338e-09	3.39597466438618e-08
1370	ENSGALG00000007205		cytochrome c oxidase subunit 6A1 [Source:NCBI gene;Acc:416978]	protein_coding	927.96968232681	0.439948881055203	0.13239860236446	3.32291182231769	0.000890830691695822	0.00359300435689783
1371	ENSGALG00000007218	MB21D2	Mab-21 domain containing 2 [Source:NCBI gene;Acc:424905]	protein_coding	754.374839629725	-0.810957787450902	0.104031974110149	-7.79527442776637	6.42686496783024e-15	1.8438420090428e-13
1372	ENSGALG00000007220		ferritin heavy chain 1 [Source:NCBI gene;Acc:395970]	protein_coding	52890.6934559945	0.482240565066658	0.0772311866851547	6.24411699165765	4.26200909851919e-10	6.54939203239275e-09
1373	ENSGALG00000007226		osteocrin [Source:NCBI gene;Acc:424907]	protein_coding	4.50032680167843	-1.71456370170077	0.379148237718101	-4.52214603981769	6.12157990671077e-06	4.37725624198225e-05
1374	ENSGALG00000007240		TNF-related apoptosis inducing ligand-like [Source:NCBI gene;Acc:395283]	protein_coding	1836.6688809515	-0.529875791123195	0.125960279521418	-4.20668954639066	2.59138743476333e-05	0.000159521661543518
1375	ENSGALG00000007247		transforming growth factor beta 1 induced transcript 1 [Source:NCBI gene;Acc:395832]	protein_coding	4432.02523663944	0.185085564996902	0.0724920430246387	2.55318456032471	0.0106742917681876	0.0297418676041735
1376	ENSGALG00000007251		phosphate cytidylyltransferase 2, ethanolamine [Source:NCBI gene;Acc:422093]	protein_coding	674.057190293308	-0.440511196752314	0.093156029002429	-4.72874597027775	2.25910823632222e-06	1.7877540210086e-05
1377	ENSGALG00000007260		zinc finger E-box binding homeobox 1 [Source:NCBI gene;Acc:396029]	protein_coding	2697.68443288615	0.293977868934361	0.0735648049196024	3.99617547080623	6.43740265862689e-05	0.000357881440248345
1378	ENSGALG00000007262		spastic paraplegia 21 (autosomal recessive, Mast syndrome) [Source:NCBI gene;Acc:415526]	protein_coding	2601.42510238272	0.20245966363623	0.0488495134307596	4.14455844935286	3.40469109341769e-05	0.000203836052922132
1379	ENSGALG00000007267	MVD	mevalonate diphosphate decarboxylase [Source:NCBI gene;Acc:425359]	protein_coding	128.456711870032	0.796465620679086	0.154667755910323	5.14952593700835	2.61145661278982e-07	2.5012128854403e-06
1380	ENSGALG00000007272		ring finger protein 166 [Source:NCBI gene;Acc:425360]	protein_coding	2091.37157271445	0.334838712990683	0.0847857986585038	3.94923110106364	7.840263016164e-05	0.000427263592716483
1381	ENSGALG00000007282	CNGA2	cyclic nucleotide gated channel alpha 2 [Source:NCBI gene;Acc:771609]	protein_coding	213.351792823318	-0.750995870989874	0.115702069530789	-6.49077301759093	8.53970582494171e-11	1.43318873339339e-09
1382	ENSGALG00000007284		synaptophysin [Source:NCBI gene;Acc:396359]	protein_coding	191.600943494551	0.487099407524503	0.151000096513373	3.22582182906991	0.00125611525892844	0.00482960873017917
1383	ENSGALG00000007289		caseinolytic mitochondrial matrix peptidase chaperone subunit [Source:NCBI gene;Acc:415527]	protein_coding	2867.87233644382	-0.159746760627212	0.0308820098887362	-5.17280971033812	2.30599827836322e-07	2.23488872401494e-06
1384	ENSGALG00000007298	BACE1	beta-secretase 1 [Source:NCBI gene;Acc:419768]	protein_coding	1904.36898603036	0.11988754566404	0.0427345381041366	2.80540169574069	0.0050253907885387	0.0157625221272738
1385	ENSGALG00000007300		pyrroline-5-carboxylate reductase 1 [Source:NCBI gene;Acc:769203]	protein_coding	827.472094006206	0.284884191571359	0.0973112065766941	2.92755789999205	0.00341635443702744	0.0113876458166541
1386	ENSGALG00000007305		NME/NM23 nucleoside diphosphate kinase 1 [Source:NCBI gene;Acc:422094]	protein_coding	19.3140683402214	-0.595292941189912	0.138505607143579	-4.2979699772935	1.72369503277872e-05	0.00011129280763946
1387	ENSGALG00000007308		RAB35, member RAS oncogene family [Source:NCBI gene;Acc:416983]	protein_coding	3928.00003518273	-0.17112335895195	0.0479165008092584	-3.57128246140389	0.000355237532616788	0.00161506769690118
1388	ENSGALG00000007311		claudin 2 [Source:NCBI gene;Acc:422292]	protein_coding	2057.02340439495	-0.451980883936257	0.154353107215057	-2.92822666217222	0.00340901427662897	0.0113712441368277
1389	ENSGALG00000007314	DSCAML1	DS cell adhesion molecule like 1 [Source:NCBI gene;Acc:428249]	protein_coding	21.4417463938047	0.645115172342195	0.194650764894113	3.3142185323193	0.000918996520563242	0.00369073880893153
1390	ENSGALG00000007330	CTNND1	catenin delta 1 [Source:NCBI gene;Acc:428852]	protein_coding	16127.9005297681	-0.299331331304369	0.10510162891341	-2.84801800313657	0.00439924358639798	0.0140930523154491
1391	ENSGALG00000007331	SVIL	supervillin [Source:NCBI gene;Acc:420475]	protein_coding	8372.4153590881	-0.351939388798375	0.0695815037176904	-5.05794456852042	4.23799575498508e-07	3.89858101622619e-06
1392	ENSGALG00000007341	MED19	mediator complex subunit 19 [Source:NCBI gene;Acc:428854]	protein_coding	218.317992638765	0.187954763559243	0.0762567047511396	2.4647637761509	0.0137103607076856	0.0365149038975593
1393	ENSGALG00000007349	RASL12	RAS like family 12 [Source:NCBI gene;Acc:415530]	protein_coding	51.5226213463386	-0.481909629672169	0.145947408547291	-3.30194029800822	0.000960185049848627	0.00383481313118557
1394	ENSGALG00000007351	MTPAP	mitochondrial poly(A) polymerase [Source:NCBI gene;Acc:420478]	protein_coding	2747.9997285543	0.120510973121062	0.0470941016662048	2.55893984293879	0.0104991908080807	0.0293367560881636
1395	ENSGALG00000007356	MAP3K8	mitogen-activated protein kinase kinase kinase 8 [Source:NCBI gene;Acc:420479]	protein_coding	587.468942015795	0.362435408283327	0.147030733270132	2.46503163129469	0.0137001156578736	0.0364927981386546
1396	ENSGALG00000007357		B-cell CLL/lymphoma 6 [Source:NCBI gene;Acc:424912]	protein_coding	2707.67923679001	0.379256904783726	0.120456496973644	3.14849687905758	0.00164112475739364	0.00607817049659142
1397	ENSGALG00000007362		zinc finger DHHC-type containing 5 [Source:NCBI gene;Acc:423130]	protein_coding	1887.58069833817	-0.308679599913525	0.0896017879518952	-3.44501607578686	0.000571025429822477	0.00244113696508525
1398	ENSGALG00000007365	PARP16	poly(ADP-ribose) polymerase family member 16 [Source:NCBI gene;Acc:415534]	protein_coding	680.237862057437	-0.217865844311144	0.0570225561559723	-3.82069586139249	0.000133075675415512	0.000686715868487694
1399	ENSGALG00000007371	IGDCC3	immunoglobulin superfamily DCC subclass member 3 [Source:NCBI gene;Acc:415535]	protein_coding	49.1167470773458	-0.60034031871188	0.133150778002185	-4.5087255795233	6.52182010426491e-06	4.62839387755999e-05
1400	ENSGALG00000007381			protein_coding	1596.91592541342	-0.537145937646005	0.133175981816032	-4.03335444065292	5.49862460518729e-05	0.000310101272819745
1401	ENSGALG00000007382		cytidine deaminase [Source:NCBI gene;Acc:771849]	protein_coding	200.426338280268	1.18558186917007	0.136612319878911	8.67844035018903	4.01232886366302e-18	1.55223353544143e-16
1402	ENSGALG00000007389		ankyrin repeat domain 40 [Source:NCBI gene;Acc:428678]	protein_coding	197.64597588722	0.165304829523833	0.0584543498541025	2.82793034113665	0.00468499996279453	0.0148713676707687
1403	ENSGALG00000007393		SDS3 homolog, SIN3A corepressor complex component [Source:NCBI gene;Acc:427713]	protein_coding	2592.57467225035	0.333521830718736	0.04039928500914	8.25563696593342	1.51094241205505e-16	5.02656249599093e-15
1404	ENSGALG00000007395		ATP binding cassette subfamily C member 2 [Source:NCBI gene;Acc:423828]	protein_coding	302.839786491476	0.643419362889312	0.253579535835175	2.53734734851605	0.0111696068739053	0.030879320405402
1405	ENSGALG00000007403		phosphatidylethanolamine binding protein 1 [Source:NCBI gene;Acc:416990]	protein_coding	3284.31431962669	0.165519612473232	0.0569500148668046	2.90640156741577	0.00365611909356827	0.012060436454399
1406	ENSGALG00000007404		Yip1 domain family member 5 [Source:NCBI gene;Acc:416344]	protein_coding	2618.83219345729	-0.14508019581624	0.0565556195647355	-2.56526578495309	0.0103096798691101	0.0289365031240259
1407	ENSGALG00000007410	IGDCC4	immunoglobulin superfamily DCC subclass member 4 [Source:NCBI gene;Acc:415537]	protein_coding	51.9577937623551	0.35766577726666	0.11931853627388	2.99757094275515	0.00272140510781931	0.00935710537621656
1408	ENSGALG00000007412		myelin protein zero like 2 [Source:NCBI gene;Acc:419779]	protein_coding	864.352646367185	-0.203777601887727	0.0636190101993361	-3.20309293164473	0.00135960099683217	0.00516400678209755
1409	ENSGALG00000007417	ARMC4	armadillo repeat containing 4 [Source:NCBI gene;Acc:420482]	protein_coding	11.341214781085	-1.20724825953923	0.259895910853649	-4.64512217823639	3.39875251046475e-06	2.58705044031846e-05
1410	ENSGALG00000007426	MKX	mohawk homeobox [Source:NCBI gene;Acc:771284]	protein_coding	22.7057068099087	-0.679577898061397	0.186755696852643	-3.63886033740436	0.000273847255255222	0.00128647873068446
1411	ENSGALG00000007434	RHBDF1	rhomboid 5 homolog 1 [Source:NCBI gene;Acc:416647]	protein_coding	830.194318288486	0.196000199033308	0.0721010456669158	2.71840993733666	0.00655965110633719	0.0197780385197179
1412	ENSGALG00000007435		RAB18, member RAS oncogene family [Source:NCBI gene;Acc:420483]	protein_coding	4759.97331629406	-0.342627604498852	0.0451600827278305	-7.58695697179721	3.27505782799214e-14	8.67539241033004e-13
1413	ENSGALG00000007438	IFT46	intraflagellar transport 46 [Source:NCBI gene;Acc:419780]	protein_coding	391.528844202331	-0.222155010055787	0.0701591172343594	-3.1664453432859	0.00154314342615672	0.00576543211966915
1414	ENSGALG00000007443		trimethyllysine hydroxylase, epsilon [Source:NCBI gene;Acc:422296]	protein_coding	1801.38756931197	0.230194641034357	0.0708681613079224	3.24820958785936	0.00116133692536299	0.00451890599970672
1415	ENSGALG00000007447		tubulin beta 1 class VI [Source:NCBI gene;Acc:396427]	protein_coding	586.618104257385	0.629193427620585	0.0753122732201175	8.35446071029647	6.57323217875372e-17	2.27552685184421e-15
1416	ENSGALG00000007456	NPRL3	nitrogen permease regulator-like 3 (S. cerevisiae) [Source:NCBI gene;Acc:416649]	protein_coding	625.586081681743	0.134378649831871	0.0331828878155657	4.04963698695432	5.12971433510463e-05	0.000291133787264271
1417	ENSGALG00000007465		COX15, cytochrome c oxidase assembly homolog [Source:NCBI gene;Acc:423830]	protein_coding	448.595870326252	-0.21325470936744	0.0557723660191123	-3.82366258756821	0.000131483818904281	0.000679810111353272
1418	ENSGALG00000007466		endothelin receptor B subtype 2 [Source:NCBI gene;Acc:373909]	protein_coding	132.349379901507	0.54304978937341	0.184872125023529	2.93743466898698	0.00330939892000024	0.0110704674515893
1419	ENSGALG00000007470	POLR1D	RNA polymerase I and III subunit D [Source:NCBI gene;Acc:428713]	protein_coding	428.987766621624	0.148192752545318	0.0533711012887041	2.77664782938783	0.00549226526635164	0.016991157987231
1420	ENSGALG00000007473		mitochondrial ribosomal protein L28 [Source:NCBI gene;Acc:426121]	protein_coding	872.089636365695	0.317278537137718	0.0479003114403705	6.62372597582561	3.50255803411836e-11	6.21157810908911e-10
1421	ENSGALG00000007474	PCYT1A	phosphate cytidylyltransferase 1, choline, alpha [Source:NCBI gene;Acc:424915]	protein_coding	1635.02657909934	-0.186954279355327	0.0607400395620848	-3.07794134977856	0.00208435933386242	0.00746686224247582
1422	ENSGALG00000007476		vesicle associated membrane protein 7 [Source:NCBI gene;Acc:422297]	protein_coding	2522.38499890908	0.108660585542832	0.0355416746615617	3.05727252802605	0.0022336109862973	0.00790740432752759
1423	ENSGALG00000007478		solute carrier family 51 alpha subunit [Source:NCBI gene;Acc:424916]	protein_coding	3987.08009408619	-0.914511645922178	0.143640119533923	-6.36668675081545	1.93155086727046e-10	3.09758024979449e-09
1424	ENSGALG00000007479	SLC25A28	solute carrier family 25 member 28 [Source:NCBI gene;Acc:423832]	protein_coding	957.400865171918	0.151441662579055	0.0547836204711455	2.76436024630426	0.00570345329292071	0.0175662991029336
1425	ENSGALG00000007494	LARS1	leucyl-tRNA synthetase [Source:NCBI gene;Acc:416347]	protein_coding	3413.74188689909	0.158159121315693	0.0412826344499417	3.83112956387201	0.000127556309784892	0.000661874734649867
1426	ENSGALG00000007510		centrin 1 [Source:NCBI gene;Acc:422303]	protein_coding	1016.40927743111	0.23362554470656	0.0571641370176503	4.08692507042352	4.37128218985552e-05	0.00025353436701162
1427	ENSGALG00000007511		integrin subunit beta 2 [Source:NCBI gene;Acc:396181]	protein_coding	10420.0431530442	0.414680764326336	0.176375496104686	2.35112458070823	0.0187167661170077	0.047227364531121
1428	ENSGALG00000007519		acyl-CoA binding domain containing 5 [Source:NCBI gene;Acc:420488]	protein_coding	5311.59004553473	-0.311393250785972	0.0878700066136397	-3.54379455273235	0.000394412460943084	0.00176661757094177
1429	ENSGALG00000007525		inner centromere protein antigens 135/155kDa-like [Source:NCBI gene;Acc:423138]	protein_coding	98.8731534199898	-0.433084735770153	0.11719856505872	-3.695307494193	0.000219620829004234	0.00106424215253265
1430	ENSGALG00000007526		putative glutamine amidotransferase like class 1 domain containing 3A-like 2 [Source:NCBI gene;Acc:422305]	protein_coding	19207.043727135	0.870700829566095	0.314526736481496	2.76828876077859	0.00563515027629539	0.0173787515835191
1431	ENSGALG00000007527		adenosine deaminase, RNA specific B1 [Source:NCBI gene;Acc:374087]	protein_coding	698.818711218184	0.157117674842285	0.0520462040401845	3.01881141458416	0.00253768442873698	0.00883387252994287
1432	ENSGALG00000007530			protein_coding	2154.21793049432	1.4067022796102	0.386315542564075	3.64132975410089	0.000271233460654803	0.00127675700508431
1433	ENSGALG00000007533	NPEPL1	aminopeptidase-like 1 [Source:NCBI gene;Acc:419314]	protein_coding	2447.00921549418	-0.107663341148278	0.0388594751034599	-2.77058145694543	0.00559563021331575	0.0172625468090173
1434	ENSGALG00000007536		deoxyribodipyrimidine photo-lyase-like [Source:NCBI gene;Acc:424919]	protein_coding	152.401090829385	0.403824706517512	0.120347778500682	3.35548118584692	0.000792270453453321	0.00324483677107227
1435	ENSGALG00000007538			protein_coding	1375.8162016152	1.27684891608382	0.401701475248852	3.17860151071843	0.00147987389070999	0.00556004681846046
1436	ENSGALG00000007546		exocyst complex component 1-like [Source:NCBI gene;Acc:422308]	protein_coding	1354.32384887808	0.72830280799007	0.226216443708131	3.21949543566223	0.001284164050771	0.00492332858288033
1437	ENSGALG00000007555		cyclin D1 [Source:NCBI gene;Acc:396341]	protein_coding	1513.7519810862	-0.148405402507303	0.0514235477717058	-2.88594250957065	0.00390243434864108	0.0127430170002702
1438	ENSGALG00000007557	RUBCN	RUN and cysteine rich domain containing beclin 1 interacting protein [Source:NCBI gene;Acc:424920]	protein_coding	1545.86568872606	0.322470962557214	0.118845803143141	2.71335591185176	0.00666055270121273	0.0200339772896528
1439	ENSGALG00000007559		prenyl (decaprenyl) diphosphate synthase, subunit 1 [Source:NCBI gene;Acc:420490]	protein_coding	1228.9566540105	-0.17989848362781	0.0598350230613599	-3.00657498608009	0.00264208880550057	0.00913460701264183
1440	ENSGALG00000007562		fibroblast growth factor 4 [Source:NCBI gene;Acc:428857]	protein_coding	0.880882700204349	2.62629763636702	0.631135033889474	4.16122936510437	3.16538966501851e-05	0.000190481739206999
1441	ENSGALG00000007564		UPF0061 protein xcc-b100_1894-like [Source:NCBI gene;Acc:420491]	protein_coding	522.369471519212	-0.182465078400031	0.076086471534534	-2.39812774492	0.0164791170297722	0.0424881960368752
1442	ENSGALG00000007569	KBTBD8	kelch repeat and BTB domain containing 8 [Source:NCBI gene;Acc:416085]	protein_coding	1853.31329494754	0.197140830789498	0.048422769202193	4.07124239355914	4.67630575659344e-05	0.000268948986917007
1443	ENSGALG00000007570		Kruppel-like factor 5-like [Source:NCBI gene;Acc:430697]	protein_coding	3840.84133366154	-0.327642653197772	0.0889996232583508	-3.68139370934954	0.000231962489540527	0.00111597748493562
1444	ENSGALG00000007575			protein_coding	2945.42809740976	-0.145925375428066	0.0532152022169682	-2.74217459201041	0.00610338908364948	0.0186026460975496
1445	ENSGALG00000007582		dihydropyrimidinase like 3 [Source:NCBI gene;Acc:395154]	protein_coding	1634.74147294908	0.350165885511314	0.0661666848290129	5.29217817722329	1.20868044583478e-07	1.22918543117605e-06
1446	ENSGALG00000007585	NIT1	nitrilase 1 [Source:NCBI gene;Acc:429566]	protein_coding	593.216234583815	-0.327440356386078	0.0831444568345231	-3.93821030111197	8.20916303934658e-05	0.000444398517331967
1447	ENSGALG00000007593	JAKMIP2	janus kinase and microtubule interacting protein 2 [Source:NCBI gene;Acc:416352]	protein_coding	207.251373113659	0.322838659688472	0.0688775755094643	4.68713739269339	2.77052981154012e-06	2.1507426915154e-05
1448	ENSGALG00000007594		ankyrin repeat and SOCS box containing 12 [Source:NCBI gene;Acc:422313]	protein_coding	32.2175504024977	-0.371700119194835	0.143003846324399	-2.59923162032752	0.00934327066483429	0.0266465705250472
1449	ENSGALG00000007595	LRCH3	leucine rich repeats and calponin homology domain containing 3 [Source:NCBI gene;Acc:424922]	protein_coding	1896.63781034851	0.243073865490578	0.0952111506981574	2.55299787585996	0.0106800147565436	0.0297489781587036
1450	ENSGALG00000007596		monocarboxylate transporter 2-like [Source:NCBI gene;Acc:416086]	protein_coding	557.376786495795	5.05998890642031	0.236364838590968	21.4075364871705	1.1366444992535e-101	7.89883731092346e-99
1451	ENSGALG00000007606		phosphoglycerate mutase 1 [Source:NCBI gene;Acc:428969]	protein_coding	5475.3629163575	0.435383208247325	0.0548298015699466	7.94063074789547	2.01155684758439e-15	6.01959188695788e-14
1452	ENSGALG00000007608	ARHGEF9	Cdc42 guanine nucleotide exchange factor 9 [Source:NCBI gene;Acc:422315]	protein_coding	425.364079751459	-0.248107277411307	0.0540604744273398	-4.58943951268457	4.44437758636096e-06	3.29734506338041e-05
1453	ENSGALG00000007609		Rho GTPase activating protein 19 [Source:NCBI gene;Acc:423846]	protein_coding	825.333375864022	0.351596621563528	0.087342866747829	4.02547608814623	5.68601584789933e-05	0.000319612688298787
1454	ENSGALG00000007615		RAB11A, member RAS oncogene family [Source:NCBI gene;Acc:415544]	protein_coding	14834.5658960097	-0.527824631541739	0.0725151350831484	-7.27882022058591	3.36752087521358e-13	7.69607724502222e-12
1455	ENSGALG00000007620	GFRA3	GDNF family receptor alpha 3 [Source:NCBI gene;Acc:416353]	protein_coding	1093.61512540976	0.345870691410258	0.141427795589334	2.44556375901219	0.0144625874217822	0.0381769172474534
1456	ENSGALG00000007625	FADD	Fas associated via death domain [Source:NCBI gene;Acc:423146]	protein_coding	1289.69983785588	-0.343254416347634	0.0511898362981883	-6.7055189305183	2.00691871298525e-11	3.70263675631684e-10
1457	ENSGALG00000007631	MEGF11	multiple EGF like domains 11 [Source:NCBI gene;Acc:415545]	protein_coding	9.32958310388841	-0.581670743001727	0.184254126583787	-3.15689397999572	0.00159459311911839	0.00593284764902209
1458	ENSGALG00000007638	HMOX2	heme oxygenase 2 [Source:NCBI gene;Acc:416663]	protein_coding	1024.2458357954	-0.23919302400523	0.0877336403049408	-2.72635471609127	0.00640381373468671	0.0193797995328914
1459	ENSGALG00000007642		C-terminal binding protein-like [Source:NCBI gene;Acc:416354]	protein_coding	9182.51609880606	0.110689603327294	0.0274180387984842	4.03710871302045	5.4113996356533e-05	0.000305641455038419
1460	ENSGALG00000007643	DIS3L	DIS3 like exosome 3'-5' exoribonuclease [Source:NCBI gene;Acc:100857630]	protein_coding	2219.94292994791	0.439445020574352	0.0724277385275633	6.06735802481416	1.30031475861135e-09	1.85112335476667e-08
1461	ENSGALG00000007645		prominin 1-like [Source:NCBI gene;Acc:423849]	protein_coding	4393.53499408431	-0.350039941287842	0.133790815257112	-2.61632265724036	0.00888825225096258	0.025543004592558
1462	ENSGALG00000007646		vascular endothelial growth factor receptor kdr-like [Source:NCBI gene;Acc:422316]	protein_coding	2255.28691610401	-0.32781249468393	0.104760834581873	-3.12915123282774	0.00175312053006413	0.00643210803785554
1463	ENSGALG00000007651		signal transducer and activator of transcription 1 [Source:NCBI gene;Acc:424044]	protein_coding	23153.1504274699	-0.262710101844636	0.103308886727682	-2.54295743731251	0.0109918617680416	0.0304818655562763
1464	ENSGALG00000007652		succinate-CoA ligase GDP-forming beta subunit [Source:NCBI gene;Acc:416087]	protein_coding	5623.13103501167	0.35984212252502	0.0665575416060867	5.40648157732004	6.42748350343416e-08	6.87957062036139e-07
1465	ENSGALG00000007658	ARMH3	chromosome 6 C10orf76 homolog [Source:NCBI gene;Acc:423850]	protein_coding	1760.80027542069	0.182166840074354	0.0325991542663926	5.58808484986237	2.29587467323569e-08	2.6330988076969e-07
1466	ENSGALG00000007668	BMP7	bone morphogenetic protein 7 [Source:NCBI gene;Acc:395494]	protein_coding	883.055598044051	-0.315962184187479	0.0849650672094779	-3.71873046846991	0.000200226558955698	0.000981926535725501
1467	ENSGALG00000007676	EME1	essential meiotic structure-specific endonuclease 1 [Source:NCBI gene;Acc:422104]	protein_coding	413.645896301794	-0.190693828121391	0.051912773135174	-3.67335082687356	0.000239390453685941	0.00114759404254198
1468	ENSGALG00000007677	THNSL1	threonine synthase like 1 [Source:NCBI gene;Acc:100859434]	protein_coding	564.11061279763	-0.890430741622875	0.0943446889767876	-9.43805900766661	3.79748492287457e-21	1.96829308309104e-19
1469	ENSGALG00000007691	ARMC9	armadillo repeat containing 9 [Source:NCBI gene;Acc:424929]	protein_coding	245.776075393334	-0.202339883176879	0.0624432295222869	-3.24038145888435	0.00119369893043372	0.00462373514280098
1470	ENSGALG00000007695		small nuclear RNA activating complex polypeptide 5 [Source:NCBI gene;Acc:415550]	protein_coding	972.015803046506	-0.146523441059879	0.0551339567379488	-2.6575897999903	0.00787016201707577	0.0230767072865124
1471	ENSGALG00000007698		caspase recruitment domain family, member 8 [Source:NCBI gene;Acc:416998]	protein_coding	1129.67827014509	-0.270917874574109	0.0452374822984631	-5.98879205493081	2.11405245762017e-09	2.88689710788409e-08
1472	ENSGALG00000007699	RPS25	ribosomal protein S25 [Source:NCBI gene;Acc:770722]	protein_coding	9622.63253286158	0.338329979644043	0.0555660309335321	6.08879155052036	1.13766126497168e-09	1.62821802552736e-08
1473	ENSGALG00000007700		cortactin [Source:NCBI gene;Acc:396455]	protein_coding	8759.62486958611	-0.290927774436117	0.0681317369136747	-4.27007717130026	1.95405343529891e-05	0.000124116129338231
1474	ENSGALG00000007701	B3GNT7	UDP-GlcNAc:betaGal beta-1,3-N-acetylglucosaminyltransferase 7 [Source:NCBI gene;Acc:424930]	protein_coding	7564.54111770008	-0.829108787505291	0.205816937942643	-4.02837976209882	5.61625715682595e-05	0.000315880794465004
1475	ENSGALG00000007712	MYO1B	myosin IB [Source:NCBI gene;Acc:424045]	protein_coding	3861.29429869198	-0.178972960887948	0.0705683303123136	-2.53616544554575	0.0112073771920514	0.0309651035568341
1476	ENSGALG00000007713		CD300 molecule like family member g [Source:NCBI gene;Acc:422107]	protein_coding	514.004209545161	1.04860839131208	0.139831369932968	7.49909259856901	6.4261121273609e-14	1.62497495748885e-12
1477	ENSGALG00000007723	NAT9	N-acetyltransferase 9 (putative) [Source:NCBI gene;Acc:422109]	protein_coding	459.942695600711	0.418526879965512	0.048321047205847	8.66137851240255	4.66093084027476e-18	1.78112108668178e-16
1478	ENSGALG00000007736	ZWILCH	zwilch kinetochore protein [Source:NCBI gene;Acc:415552]	protein_coding	968.070694936581	0.25548755308564	0.0696626017628747	3.66749944188558	0.000244934085060229	0.00116849688227437
1479	ENSGALG00000007747		transmembrane protein 104 [Source:NCBI gene;Acc:422110]	protein_coding	1125.91375206783	-0.116777623285014	0.0398562937340759	-2.9299669473575	0.00338998060053332	0.0113178302504994
1480	ENSGALG00000007748		solute carrier family 16 member 2 [Source:NCBI gene;Acc:428716]	protein_coding	237.244720052348	0.280971224206879	0.0621421946050698	4.52142422700914	6.14249476416652e-06	4.38886630845607e-05
1481	ENSGALG00000007753	POLL	DNA polymerase lambda [Source:NCBI gene;Acc:423853]	protein_coding	2362.4644092517	0.507654822345721	0.0893457927320923	5.68191077410828	1.33198150135878e-08	1.59184515350285e-07
1482	ENSGALG00000007757	CSTF1	cleavage stimulation factor subunit 1 [Source:NCBI gene;Acc:419331]	protein_coding	1857.37205827663	0.167855459955908	0.0402928567496969	4.16588630085582	3.1014525753047e-05	0.000187114323699171
1483	ENSGALG00000007758	OSBP2	oxysterol binding protein 2 [Source:NCBI gene;Acc:417002]	protein_coding	404.797147080262	0.292970767398081	0.0802739620114413	3.64963632113144	0.000262611846021252	0.0012417807628268
1484	ENSGALG00000007767	DIS3L2	DIS3 like 3'-5' exoribonuclease 2 [Source:NCBI gene;Acc:424934]	protein_coding	864.00435943379	0.200342687709529	0.0381214896817677	5.25537405232479	1.47723919677326e-07	1.48300904489335e-06
1485	ENSGALG00000007777	SLC39A10	solute carrier family 39 member 10 [Source:NCBI gene;Acc:429005]	protein_coding	648.077363733285	0.299093770092108	0.127331050697859	2.34894606188259	0.0188266338289229	0.0474280518974328
1486	ENSGALG00000007778	PES1	pescadillo ribosomal biogenesis factor 1 [Source:NCBI gene;Acc:770808]	protein_coding	2090.93578113775	0.14447783860865	0.0396425816828845	3.64451134298924	0.000267900320787761	0.00126201700199366
1487	ENSGALG00000007786	DOK5	docking protein 5 [Source:NCBI gene;Acc:419336]	protein_coding	273.75189338217	0.500552205375235	0.13723049348782	3.64752900505793	0.000264774429613599	0.00125011641239053
1488	ENSGALG00000007791	OTOP2	otopetrin 2 [Source:NCBI gene;Acc:422111]	protein_coding	1148.73950057868	-1.54073104806173	0.173712447502955	-8.86943376948002	7.35187686575138e-19	3.07223308757446e-17
1489	ENSGALG00000007792		prefoldin subunit 4 [Source:NCBI gene;Acc:419337]	protein_coding	1439.39396991569	0.206393460482218	0.0588149664237468	3.50919966518736	0.000449457354321166	0.00198147752329136
1490	ENSGALG00000007793		uracil phosphoribosyltransferase homolog [Source:NCBI gene;Acc:422327]	protein_coding	1092.55031602295	0.317901869233793	0.10371087336806	3.0652703897844	0.0021747328988834	0.00772520132180032
1491	ENSGALG00000007794		dopamine receptor D2 [Source:NCBI gene;Acc:428252]	protein_coding	22.2930228395769	1.34967011095738	0.173089368755344	7.79753326655834	6.31289988044063e-15	1.8139194556923e-13
1492	ENSGALG00000007796	BCAS1	breast carcinoma amplified sequence 1 [Source:NCBI gene;Acc:419338]	protein_coding	897.848099566069	0.434878181585927	0.131018320643762	3.31921657558378	0.000902703885683211	0.00363386247738127
1493	ENSGALG00000007798	SHQ1	SHQ1, H/ACA ribonucleoprotein assembly factor [Source:NCBI gene;Acc:416096]	protein_coding	285.806397766569	0.128650550326212	0.0424591375329862	3.02998501150109	0.00244565875428026	0.00855638545712484
1494	ENSGALG00000007804	GXYLT2	glucoside xylosyltransferase 2 [Source:NCBI gene;Acc:416097]	protein_coding	922.891935350114	0.426413556825351	0.0881860808762733	4.83538391306465	1.32888909106955e-06	1.105718226862e-05
1495	ENSGALG00000007809	TSHZ2	teashirt zinc finger homeobox 2 [Source:NCBI gene;Acc:419341]	protein_coding	803.923549495159	0.269175805488511	0.113021656242714	2.38163033914895	0.0172361899519268	0.0441204136518421
1496	ENSGALG00000007810		protein phosphatase 4 regulatory subunit 2 [Source:NCBI gene;Acc:416098]	protein_coding	4953.15568600659	0.182542211685578	0.0307207682001573	5.94198069840726	2.81598583817564e-09	3.74991783404468e-08
1497	ENSGALG00000007817		ETS homologous factor [Source:NCBI gene;Acc:425791]	protein_coding	2222.79737364339	-0.525797816705253	0.113059390736882	-4.65063373575857	3.30916572853257e-06	2.52192837386095e-05
1498	ENSGALG00000007839		neural cell adhesion molecule 1 [Source:NCBI gene;Acc:428253]	protein_coding	873.111296271255	-0.57751133309819	0.105654196971947	-5.46605198515238	4.60169434196857e-08	5.04037308455087e-07
1499	ENSGALG00000007840		SEC14 like lipid binding 2 [Source:NCBI gene;Acc:417008]	pseudogene	559.540857308935	-0.889337965806536	0.19133240785642	-4.64813031817337	3.34957279996172e-06	2.55065074860721e-05
1500	ENSGALG00000007841			protein_coding	90.0330995277102	-0.905818438056299	0.106499488262011	-8.50537831531922	1.81004380255378e-17	6.60736417652072e-16
1501	ENSGALG00000007848	PTS	6-pyruvoyltetrahydropterin synthase [Source:NCBI gene;Acc:374144]	protein_coding	786.586421533781	-0.361243847301702	0.076549336092318	-4.71909837161807	2.36892251582915e-06	1.86678257725755e-05
1502	ENSGALG00000007861		magnesium transporter 1 [Source:NCBI gene;Acc:422332]	protein_coding	4790.3341559582	-0.130126572695247	0.0368810100078413	-3.52828115790704	0.000418267637798221	0.00186058693409389
1503	ENSGALG00000007864	ARMC3	armadillo repeat containing 3 [Source:NCBI gene;Acc:420503]	protein_coding	15.3477708691155	-1.09837533660849	0.176303227721272	-6.23003532496282	4.66330012530926e-10	7.11940604159298e-09
1504	ENSGALG00000007867	SLC9A5	solute carrier family 9 member A5 [Source:NCBI gene;Acc:425403]	protein_coding	292.843552833754	2.679108548131	0.172240107718072	15.5544987960426	1.48311708362934e-54	3.43552170865893e-52
1505	ENSGALG00000007868	BCO2	beta-carotene oxygenase 2 [Source:NCBI gene;Acc:419792]	protein_coding	59.718027070312	0.348484497287668	0.131763880940085	2.64476497505509	0.00817476743041496	0.0238098667024023
1506	ENSGALG00000007874		interleukin 18 [Source:NCBI gene;Acc:395312]	protein_coding	859.733788189685	0.58643037216829	0.194246226671296	3.0190052193943	0.00253606162319715	0.00883313982477224
1507	ENSGALG00000007877		phosphatidylinositol-5-phosphate 4-kinase type 2 alpha [Source:NCBI gene;Acc:420504]	protein_coding	3816.25203447541	0.265366276360234	0.105638984326084	2.51201086467385	0.0120045392778475	0.0327528239741533
1508	ENSGALG00000007886			protein_coding	481.33492551493	-0.469107084110653	0.102123897908021	-4.59350939124121	4.35853395479007e-06	3.23877911262282e-05
1509	ENSGALG00000007892		sperm associated antigen 6 [Source:NCBI gene;Acc:420505]	protein_coding	100.692458171313	-0.54023766929373	0.105599721963633	-5.11590048958444	3.12247657122125e-07	2.94259306407957e-06
1510	ENSGALG00000007900	COMMD3	COMM domain containing 3 [Source:HGNC Symbol;Acc:HGNC:23332]	protein_coding	200.495202976998	0.565430626115046	0.0754518451930676	7.49392708247508	6.68428681512295e-14	1.68631543950314e-12
1511	ENSGALG00000007902	ATP7A	ATPase copper transporting alpha [Source:HGNC Symbol;Acc:HGNC:869]	protein_coding	2857.97771847273	-0.592100595576097	0.0844739476753131	-7.00926867833755	2.39567017166301e-12	4.95589409381621e-11
1512	ENSGALG00000007907	CCDC157	coiled-coil domain containing 157 [Source:NCBI gene;Acc:417010]	protein_coding	21.4632347996614	-1.10902223311765	0.131639052353075	-8.42472057716648	3.6161216769881e-17	1.28502445123727e-15
1513	ENSGALG00000007909	IQCH	IQ motif containing H [Source:NCBI gene;Acc:415554]	protein_coding	154.614896999737	-0.427551753689581	0.0995974658424893	-4.29279751319921	1.7643589845756e-05	0.000113644585058675
1514	ENSGALG00000007912	ATP9A	ATPase phospholipid transporting 9A (putative) [Source:NCBI gene;Acc:419345]	protein_coding	834.534088345296	-0.266712948070151	0.11358557048232	-2.34812350668842	0.0188682636408686	0.0475265445957334
1515	ENSGALG00000007917		laminin subunit beta 4 [Source:NCBI gene;Acc:396076]	protein_coding	8.76349612969111	-0.97549344596601	0.18934941968018	-5.15181640172788	2.57975530730107e-07	2.47337500413337e-06
1516	ENSGALG00000007920	PRR5L	proline rich 5 like [Source:NCBI gene;Acc:423162]	protein_coding	1151.06751932805	-0.352331374539061	0.098824529044834	-3.56522189323278	0.000363548480226298	0.00164685179490247
1517	ENSGALG00000007928	MLLT10	myeloid/lymphoid or mixed-lineage leukemia; translocated to, 10 [Source:NCBI gene;Acc:420509]	protein_coding	1974.40580799569	-0.0974785334055913	0.0296790439496734	-3.28442296089069	0.00102191432275547	0.00404092274770513
1518	ENSGALG00000007934		potassium channel tetramerization domain containing 2 [Source:NCBI gene;Acc:422116]	protein_coding	5826.48902373686	0.0741704177763662	0.0256433102274665	2.89238858472034	0.00382324757312346	0.0125389956676307
1519	ENSGALG00000007936		phosphoglycerate kinase 2 [Source:NCBI gene;Acc:395833]	protein_coding	10008.6258025617	0.132726081988193	0.0556747726225997	2.38395373229267	0.0171277556242524	0.0439027430024383
1520	ENSGALG00000007941		chromosome 5 C11orf74 homolog [Source:NCBI gene;Acc:423166]	protein_coding	115.053380013087	0.40142422071682	0.0597041795682458	6.72355308488856	1.77345830055269e-11	3.30440894670011e-10
1521	ENSGALG00000007948	LRRC4C	leucine rich repeat containing 4C [Source:NCBI gene;Acc:428862]	protein_coding	50.8560523108093	0.981884546572509	0.128935089115403	7.61534003899956	2.62998165078426e-14	7.03942164246292e-13
1522	ENSGALG00000007952	AMOT	angiomotin [Source:NCBI gene;Acc:422336]	protein_coding	1872.13320611863	-0.155012920711998	0.0565986810398315	-2.73880800513544	0.00616623714924264	0.0187637216398378
1523	ENSGALG00000007954		TBC1 domain family member 10A [Source:NCBI gene;Acc:417011]	protein_coding	578.62850645284	0.291271025101614	0.0668715989093932	4.35567609944945	1.32656816582767e-05	8.82325363184142e-05
1524	ENSGALG00000007958		general transcription factor IIIC subunit 3 [Source:NCBI gene;Acc:424052]	protein_coding	1036.75162479279	0.13916364539862	0.0427788818566852	3.25309216507426	0.00114156464318346	0.0044530514345221
1525	ENSGALG00000007959		solute carrier family 26 member 3 [Source:NCBI gene;Acc:417700]	protein_coding	11168.9847881692	-0.506874695201664	0.191700018424091	-2.64410352888085	0.00819075995038589	0.0238527439002158
1526	ENSGALG00000007964	CASTOR1	GATS protein like 3 [Source:NCBI gene;Acc:770898]	protein_coding	37.4462399552056	0.578915809799276	0.158393239055334	3.65492752880085	0.000257254636631022	0.00122013871261574
1527	ENSGALG00000007965		hematological and neurological expressed 1 [Source:NCBI gene;Acc:422119]	protein_coding	4312.43976714925	0.145099711606795	0.0379210348123708	3.82636476891342	0.000130049539441674	0.000673322160194296
1528	ENSGALG00000007967	FDXACB1	ALG9, alpha-1,2-mannosyltransferase [Source:NCBI gene;Acc:428255]	protein_coding	420.196876375415	0.206845858438231	0.0451183829355469	4.58451400471769	4.55043589035237e-06	3.36936971628578e-05
1529	ENSGALG00000007971		small ubiquitin-like modifier 2 [Source:NCBI gene;Acc:770125]	protein_coding	5936.04074868994	0.117781857313845	0.0335174929243421	3.51404138667859	0.000441344043916284	0.00194983242194519
1530	ENSGALG00000007972	TRPC5	transient receptor potential cation channel subfamily C member 5 [Source:NCBI gene;Acc:422337]	protein_coding	41.5889181469531	-0.889304715527037	0.185015846701561	-4.80664078986448	1.53487406227022e-06	1.26034319607773e-05
1531	ENSGALG00000007981		ceroid-lipofuscinosis, neuronal 6, late infantile, variant [Source:NCBI gene;Acc:415558]	protein_coding	459.172507636215	0.353714426376002	0.0733493067960494	4.82232814223479	1.41892266841808e-06	1.17231378368686e-05
1532	ENSGALG00000007992		golgi associated, gamma adaptin ear containing, ARF binding protein 3 [Source:NCBI gene;Acc:422121]	protein_coding	6484.60717877253	-0.110701847983962	0.0334586647119955	-3.30861524023322	0.000937585898953656	0.00375494647215954
1533	ENSGALG00000007993		doublecortin [Source:NCBI gene;Acc:374242]	protein_coding	45.7989252685254	-0.435686180340105	0.144238009780608	-3.02060587914934	0.00252269490492296	0.00879474628410803
1534	ENSGALG00000008007	ITGA11	integrin subunit alpha 11 [Source:NCBI gene;Acc:415560]	protein_coding	268.880644426256	-0.408662788847395	0.0713928892516652	-5.72413853999981	1.0395989135714e-08	1.26170727136741e-07
1535	ENSGALG00000008011	SLC25A19	solute carrier family 25 member 19 [Source:NCBI gene;Acc:422123]	protein_coding	366.276913633799	-0.195494922507587	0.0516410340756491	-3.78565081057838	0.000153306825044708	0.000781019809479734
1536	ENSGALG00000008014		CCAAT/enhancer binding protein beta [Source:NCBI gene;Acc:396185]	protein_coding	167.406186170711	0.334077731643072	0.128491506739655	2.59999855336717	0.00932241534664976	0.0265922876278196
1537	ENSGALG00000008018		snail family transcriptional repressor 1 [Source:NCBI gene;Acc:396047]	protein_coding	85.0100453580968	0.493432084890554	0.0996525931713812	4.95152277715399	7.36349991234661e-07	6.47429001196623e-06
1538	ENSGALG00000008021		ring finger protein 114 [Source:NCBI gene;Acc:414881]	protein_coding	7542.77074694935	-0.101818396437057	0.0311425039047923	-3.269435134321	0.00107762441889608	0.00423444334486849
1539	ENSGALG00000008023	TMEM94	transmembrane protein 94 [Source:NCBI gene;Acc:422124]	protein_coding	2176.5376659468	0.141727998744002	0.0309859639192749	4.57394190199257	4.78632612522665e-06	3.52317917173902e-05
1540	ENSGALG00000008026		spermatogenesis associated 2 [Source:NCBI gene;Acc:419355]	protein_coding	1339.71588182951	-0.133230655992915	0.0360642719203686	-3.69425608499997	0.000220531466505115	0.00106837901007887
1541	ENSGALG00000008034	CASKIN2	CASK interacting protein 2 [Source:NCBI gene;Acc:422125]	protein_coding	1338.69359460014	-0.349687769151968	0.0873601796716041	-4.00282795280963	6.25898185747978e-05	0.000348892681497009
1542	ENSGALG00000008039		major facilitator superfamily domain containing 13A [Source:NCBI gene;Acc:423861]	protein_coding	2581.77681246483	-0.186195114194627	0.0743362303654169	-2.50476938740829	0.012253125611593	0.0333051420904417
1543	ENSGALG00000008043	CORO2B	coronin 2B [Source:NCBI gene;Acc:415561]	protein_coding	103.395343830901	0.376014295810778	0.1521597139726	2.4711816682206	0.0134667387401692	0.0360010006937881
1544	ENSGALG00000008047			lncRNA	2.34032629099004	1.09058306884528	0.36854774725669	2.95913644015765	0.00308502478752718	0.0104258501600095
1545	ENSGALG00000008054		acidic nuclear phosphoprotein 32 family member A [Source:NCBI gene;Acc:415562]	protein_coding	5293.72530072189	0.263240310442249	0.0636064530731418	4.13857867753679	3.49464033281183e-05	0.000208489464434176
1546	ENSGALG00000008057	LLGL2	LLGL2, scribble cell polarity complex component [Source:NCBI gene;Acc:422127]	protein_coding	8340.77431105561	-0.255588352104008	0.0549765261640761	-4.64904514594485	3.33475222354899e-06	2.54039610111448e-05
1547	ENSGALG00000008058	PAK3	p21 (RAC1) activated kinase 3 [Source:NCBI gene;Acc:422342]	protein_coding	1116.08658102003	-0.234767872723149	0.060842097506325	-3.85864199863824	0.000114018813777471	0.000598582821182622
1548	ENSGALG00000008060	PRKAR2B	protein kinase cAMP-dependent type II regulatory subunit beta [Source:NCBI gene;Acc:769420]	protein_coding	292.224813397488	-0.507226379210666	0.0969789854452411	-5.23027104152445	1.69261691328534e-07	1.68034767957528e-06
1549	ENSGALG00000008066		ubiquinol-cytochrome c reductase, complex III subunit X [Source:NCBI gene;Acc:770937]	protein_coding	823.777092478641	0.28906943251249	0.116977174911022	2.47116099984778	0.013467517127842	0.0360010006937881
1550	ENSGALG00000008072		chordin like 1 [Source:NCBI gene;Acc:373985]	protein_coding	1508.32559150988	0.629944810990314	0.159416065541729	3.95157670495524	7.76379788356244e-05	0.000423940404573515
1551	ENSGALG00000008076		transmembrane protein 164 [Source:NCBI gene;Acc:422344]	protein_coding	3939.07209437082	-0.275866844638961	0.108409691479578	-2.54466958510742	0.0109381184358283	0.0303552604957027
1552	ENSGALG00000008080	C1QTNF4	C1q and tumor necrosis factor related protein 4 [Source:NCBI gene;Acc:428863]	protein_coding	14.3669861873414	1.3221789483748	0.231792574959057	5.70414711777697	1.16927057246767e-08	1.41359689118627e-07
1553	ENSGALG00000008096		SUFU negative regulator of hedgehog signaling [Source:NCBI gene;Acc:374118]	protein_coding	947.642058543562	0.118976375031253	0.0425518395286595	2.79603364623333	0.00517340142323157	0.0161457968902352
1554	ENSGALG00000008098		nicotinamide phosphoribosyltransferase pseudogene 1 [Source:NCBI gene;Acc:417707]	protein_coding	5660.41730007897	-0.361841010019236	0.105603997405967	-3.42639501256977	0.000611650163709344	0.00259177778267354
1555	ENSGALG00000008100		receptor associated protein of the synapse [Source:NCBI gene;Acc:395986]	protein_coding	29.4872915622513	0.6611002882254	0.113937630291957	5.80229978920377	6.54114755080168e-09	8.19850043391396e-08
1556	ENSGALG00000008103		centrosomal protein 41 [Source:NCBI gene;Acc:416684]	protein_coding	157.964081741799	0.345865172016439	0.0526401308885007	6.57037066927191	5.01901614957067e-11	8.69545706504104e-10
1557	ENSGALG00000008108		proteasome 26S subunit, ATPase 3 [Source:NCBI gene;Acc:423182]	protein_coding	4467.46470600866	-0.0963795142494265	0.0411140005606198	-2.34420180316244	0.0190678512620018	0.047977751539351
1558	ENSGALG00000008111	MEST	mesoderm specific transcript [Source:NCBI gene;Acc:427684]	protein_coding	177.98604447614	-0.35769694792239	0.101205530296104	-3.5343616784167	0.000408761321798716	0.00182348756084387
1559	ENSGALG00000008113	PLCL1	phospholipase C like 1 (inactive) [Source:HGNC Symbol;Acc:HGNC:9063]	protein_coding	136.11784379419	-0.242932200064159	0.0857586356915881	-2.83274329290651	0.00461504315545235	0.0146840859294137
1560	ENSGALG00000008114	SFXN2	sideroflexin 2 [Source:NCBI gene;Acc:423866]	protein_coding	299.636353275913	-0.636826957794574	0.0586299791972013	-10.8617974373249	1.75265008346139e-27	1.35329109119284e-25
1561	ENSGALG00000008120	TLE3	transducin like enhancer of split 3 [Source:NCBI gene;Acc:415568]	protein_coding	720.12545506501	0.259624081535803	0.0957182603211177	2.71237777060312	0.00668024130021536	0.0200867576147341
1562	ENSGALG00000008122		solute carrier family 39 member 13 [Source:NCBI gene;Acc:423183]	protein_coding	1926.06472568007	0.127501236702017	0.0423333554987464	3.01183866007958	0.0025967057124701	0.0090059129913265
1563	ENSGALG00000008123		RAD50 interactor 1 [Source:NCBI gene;Acc:427848]	protein_coding	595.272188156074	0.10744512146649	0.044818390773585	2.3973444742647	0.0165143900313644	0.0425490285487645
1564	ENSGALG00000008133	AS3MT	arsenite methyltransferase [Source:NCBI gene;Acc:423870]	protein_coding	532.694933247637	0.52844117524167	0.0507139481045801	10.4200362028991	2.00876719642731e-25	1.41693604911901e-23
1565	ENSGALG00000008144	COPG2	coatomer protein complex subunit gamma 2 [Source:NCBI gene;Acc:416685]	protein_coding	2571.01270137364	0.373982006582217	0.0391492805914692	9.5527172129878	1.26338377009374e-21	6.95157468570936e-20
1566	ENSGALG00000008146		mortality factor 4 like 2 [Source:NCBI gene;Acc:554283]	protein_coding	5384.38221009344	0.354166450644005	0.0398796309324979	8.88088586485376	6.63299849830559e-19	2.77801229517205e-17
1567	ENSGALG00000008149		EWS RNA binding protein 1 [Source:NCBI gene;Acc:417022]	protein_coding	2447.69866379111	0.129258679135328	0.0480339225492178	2.69098737465972	0.00712408908727094	0.0212207149618137
1568	ENSGALG00000008150	RASAL1	RAS protein activator like 1 [Source:NCBI gene;Acc:771057]	protein_coding	656.566845916733	1.4155582626561	0.36729455027474	3.85401379246508	0.00011619704513795	0.000608825791098398
1569	ENSGALG00000008153		interleukin 15 receptor, alpha [Source:NCBI gene;Acc:416686]	lncRNA	162.529001366423	-0.40753507390238	0.0682054102222227	-5.97511359545488	2.29929909807453e-09	3.11943231939063e-08
1570	ENSGALG00000008162		F-box protein, helicase, 18 [Source:NCBI gene;Acc:416687]	protein_coding	2034.19438770055	-0.526881510877216	0.0496275004517052	-10.6167247208017	2.49150097706523e-26	1.85508066796329e-24
1571	ENSGALG00000008163		proteasome activator subunit 4 [Source:NCBI gene;Acc:421218]	protein_coding	3776.26801609216	-0.115053519198701	0.0440759531288954	-2.61034670906013	0.00904504992816074	0.0259163797301652
1572	ENSGALG00000008166		Gallus gallus toll-like receptor 15 (TLR15), mRNA. [Source:RefSeq mRNA;Acc:NM_001037835]	protein_coding	263.444206584899	0.879160754669355	0.195901659777842	4.48776572728555	7.19740111799989e-06	5.05596545028199e-05
1573	ENSGALG00000008168		ankyrin repeat domain 16 [Source:NCBI gene;Acc:416688]	protein_coding	158.988513511924	0.306926052048969	0.119968132632291	2.55839651176129	0.0105156114029551	0.0293782633641524
1574	ENSGALG00000008169		GDP dissociation inhibitor 1 [Source:NCBI gene;Acc:395854]	protein_coding	10306.6426603914	0.0961180313722399	0.0354774718047057	2.70926947391699	0.00674315468988213	0.0202370139869255
1575	ENSGALG00000008172	ERLEC1	endoplasmic reticulum lectin 1 [Source:NCBI gene;Acc:101751309]	protein_coding	3979.36611321719	0.136550979337057	0.0425452798436135	3.20954474477513	0.00132945352782083	0.00506899746850278
1576	ENSGALG00000008175		origin recognition complex subunit 5 [Source:NCBI gene;Acc:417714]	protein_coding	801.652213828774	0.243332088545419	0.0892836593740566	2.7253821164069	0.00642271071547955	0.0194244553762964
1577	ENSGALG00000008176		ankyrin repeat and SOCS box containing 3 [Source:NCBI gene;Acc:428545]	protein_coding	546.541990010337	0.363105628316133	0.0402050413305261	9.031345729284	1.695734367267e-19	7.62999135084669e-18
1578	ENSGALG00000008178		cytochrome P450, family 2, subfamily AB, polypeptide 2 [Source:NCBI gene;Acc:770119]	protein_coding	5.09535966709751	1.12905011511282	0.2621503883413	4.30687942999681	1.65573799713556e-05	0.000107534136518707
1579	ENSGALG00000008179		5'-nucleotidase, cytosolic II [Source:NCBI gene;Acc:423871]	protein_coding	2479.35385877535	0.29817430636935	0.0602554897845721	4.94850025176784	7.47874936705697e-07	6.57254212525012e-06
1580	ENSGALG00000008180	SPG11	spastic paraplegia 11 (autosomal recessive) [Source:NCBI gene;Acc:415572]	protein_coding	3370.84555701492	0.198201999057557	0.0290226196792611	6.82922497169292	8.53746006863286e-12	1.65313068387779e-10
1581	ENSGALG00000008185		aldehyde oxidase 1 [Source:NCBI gene;Acc:424071]	protein_coding	233.883515811538	-0.557989897347486	0.128486318932054	-4.342796197956	1.40680626703906e-05	9.29760689977242e-05
1582	ENSGALG00000008188	TRIM36	tripartite motif containing 36 [Source:NCBI gene;Acc:426811]	protein_coding	763.480085609435	-0.370073619064144	0.137600194745002	-2.68948470421832	0.00715624265316325	0.021299584533836
1583	ENSGALG00000008195		nephrocystin 1 [Source:NCBI gene;Acc:421223]	protein_coding	1430.02575628934	-0.36289731365682	0.0423908192831579	-8.56075253541987	1.12133161661295e-17	4.18281215159221e-16
1584	ENSGALG00000008198		two-pore calcium channel 3 [Source:NCBI gene;Acc:421224]	protein_coding	223.980443720318	0.411746284982613	0.0613027189343745	6.71660722623728	1.86004449574718e-11	3.45202916653851e-10
1585	ENSGALG00000008199		CTD small phosphatase like 2 [Source:NCBI gene;Acc:415574]	protein_coding	2339.21858559365	0.131987052140478	0.0385794205065734	3.42117767471362	0.00062350584168116	0.00263606131308328
1586	ENSGALG00000008201	FBXO21	F-box protein 21 [Source:NCBI gene;Acc:427722]	protein_coding	784.474889818029	0.105723915791319	0.0407408240012332	2.59503626603426	0.00945809386697087	0.026912680501361
1587	ENSGALG00000008206		tescalcin [Source:NCBI gene;Acc:771113]	protein_coding	78.6905740502897	0.588931532645079	0.131001341455301	4.49561451892484	6.93693105541342e-06	4.89231364291086e-05
1588	ENSGALG00000008217	RNFT2	ring finger protein, transmembrane 2 [Source:NCBI gene;Acc:427723]	protein_coding	534.165210317021	-0.287675759416448	0.0566754533972806	-5.07584398840029	3.85779738639486e-07	3.57981465682131e-06
1589	ENSGALG00000008222		solute carrier family 26 member 5 [Source:NCBI gene;Acc:417715]	protein_coding	5978.66702223889	-0.398829833808988	0.0815193160531276	-4.89245804698684	9.95843481367019e-07	8.53976747755456e-06
1590	ENSGALG00000008226	NIF3L1	NGG1 interacting factor 3 like 1 [Source:NCBI gene;Acc:424076]	protein_coding	436.178682232171	0.631400508564789	0.129081432952182	4.89148976831307	1.00075596869464e-06	8.57405673087556e-06
1591	ENSGALG00000008228		peptidylprolyl isomerase like 3 [Source:NCBI gene;Acc:424075]	protein_coding	682.347191025254	0.187903204257192	0.0576173346152824	3.2612269469222	0.00110931215612852	0.00434530772138611
1592	ENSGALG00000008230	PCGF6	polycomb group ring finger 6 [Source:NCBI gene;Acc:770712]	protein_coding	1597.25423489968	0.105623241230026	0.0344066356881657	3.06985089118595	0.00214165664547356	0.00762937224967161
1593	ENSGALG00000008239		NADH:ubiquinone oxidoreductase subunit B3 [Source:NCBI gene;Acc:424078]	protein_coding	1331.90501989489	0.202738135956181	0.0734769722442898	2.75920645290248	0.00579419169393458	0.0177990207520129
1594	ENSGALG00000008254	ANAPC1	anaphase promoting complex subunit 1 [Source:NCBI gene;Acc:421228]	protein_coding	2906.83382151576	0.123201153731964	0.0497551681374164	2.47614787255268	0.0132808559488066	0.0355780554208251
1595	ENSGALG00000008255	C11orf49	chromosome 5 C11orf49 homolog [Source:NCBI gene;Acc:423188]	protein_coding	229.71990658782	-0.223660173683297	0.0643878846142626	-3.47363754879057	0.000513454113753748	0.00222184952406863
1596	ENSGALG00000008256		Bloom syndrome RecQ like helicase [Source:NCBI gene;Acc:415577]	protein_coding	757.083207247083	0.361495995126632	0.0737857829445711	4.89926352612118	9.6196550451893e-07	8.27193343780416e-06
1597	ENSGALG00000008257		MER proto-oncogene, tyrosine kinase [Source:NCBI gene;Acc:395836]	protein_coding	1134.68169447939	0.422997625515906	0.0609287889751928	6.94249192591256	3.85242976656574e-12	7.7473890364494e-11
1598	ENSGALG00000008262	RASGRF1	Ras protein specific guanine nucleotide releasing factor 1 [Source:NCBI gene;Acc:415578]	protein_coding	48.1909345758414	0.922845702120156	0.120046281304325	7.6874159873448	1.50136367990977e-14	4.14265981266869e-13
1599	ENSGALG00000008270	CALHM2	calcium homeostasis modulator 2 [Source:NCBI gene;Acc:770753]	protein_coding	296.601537275282	0.238760710954007	0.0559221569376942	4.26951898904799	1.95894972032844e-05	0.000124385020651514
1600	ENSGALG00000008274	CRBN	cereblon [Source:NCBI gene;Acc:416106]	protein_coding	723.984060402825	0.175947477839243	0.0630109838695859	2.79233027377262	0.00523299127481159	0.0163100689849319
1601	ENSGALG00000008281		neuralized E3 ubiquitin protein ligase 1 [Source:NCBI gene;Acc:423875]	protein_coding	2407.77467695836	-0.481145313425605	0.118679729814615	-4.0541490461529	5.03171288099073e-05	0.000286525125299026
1602	ENSGALG00000008282		autophagy related 4A cysteine peptidase [Source:NCBI gene;Acc:772074]	protein_coding	1264.39065591106	0.173262049223705	0.0408477288940984	4.24165685374831	2.21875743463913e-05	0.000138814757406249
1603	ENSGALG00000008283		cytochrome P450, family 2, subfamily AB, polypeptide 1 [Source:NCBI gene;Acc:424944]	protein_coding	1.78840447157551	2.06160930669049	0.796739772212808	2.58755666353234	0.00966592963946662	0.0274194718739559
1604	ENSGALG00000008285		N-acyl phosphatidylethanolamine phospholipase D [Source:NCBI gene;Acc:417719]	protein_coding	8320.48219294124	-0.271830481614933	0.0944860525060853	-2.87693764746312	0.00401554932620094	0.0130510569907342
1605	ENSGALG00000008286	SUMF1	sulfatase modifying factor 1 [Source:NCBI gene;Acc:100859261]	protein_coding	733.393282984984	-0.16954840638656	0.0346844710457306	-4.88830883893298	1.01705889593082e-06	8.70578287607211e-06
1606	ENSGALG00000008288	ARMC10	armadillo repeat containing 10 [Source:NCBI gene;Acc:417720]	protein_coding	150.106829866529	0.637852271402704	0.0687475845521894	9.27817719789822	1.72402614711873e-20	8.41874159691397e-19
1607	ENSGALG00000008289		RNA binding motif protein 19 [Source:NCBI gene;Acc:417029]	protein_coding	1743.50080566938	0.16463721405303	0.0470776459594334	3.49714202351784	0.00047027139620398	0.00206016862175468
1608	ENSGALG00000008290		V-set and immunoglobulin domain containing 1 [Source:NCBI gene;Acc:414795]	protein_coding	40.3268079732828	0.816816324793817	0.171946153924631	4.75041928039781	2.02995313463635e-06	1.62076641128433e-05
1609	ENSGALG00000008302		calcium and integrin binding family member 4 [Source:NCBI gene;Acc:770162]	protein_coding	5239.17672124649	0.368278014152019	0.0712185625090533	5.171095865705	2.32725129403268e-07	2.25315872187488e-06
1610	ENSGALG00000008309			protein_coding	79.4198633954546	1.15792579658826	0.145433169387857	7.96190993747908	1.69403766500361e-15	5.10196287455261e-14
1611	ENSGALG00000008313		NSF attachment protein beta [Source:NCBI gene;Acc:421231]	protein_coding	760.309328975717	0.138564635230732	0.0380013863402644	3.64630474241189	0.000266038455902495	0.00125545260264047
1612	ENSGALG00000008325		cytoskeleton associated protein 5 [Source:NCBI gene;Acc:423190]	protein_coding	4900.63492782941	0.137718470243131	0.0516954907409239	2.66403255427669	0.00772100903351656	0.0227139060043699
1613	ENSGALG00000008326		synaptotagmin-like protein 2-like [Source:NCBI gene;Acc:422353]	protein_coding	894.709341678457	0.761260651858884	0.133800108020125	5.68953690040654	1.27384361442729e-08	1.52333510117905e-07
1614	ENSGALG00000008330		transmembrane protein 60 [Source:NCBI gene;Acc:417727]	protein_coding	530.775090702234	1.00255085766631	0.0589554376025331	17.0052313821386	7.51080616727073e-65	2.38856366299154e-62
1615	ENSGALG00000008332		coagulation factor II, thrombin [Source:NCBI gene;Acc:395306]	protein_coding	1565.05230767531	-0.487924765972466	0.134891121205606	-3.61717481188959	0.000297836161279481	0.00138529992416631
1616	ENSGALG00000008346		initiator caspase [Source:NCBI gene;Acc:693266]	protein_coding	2637.43480790475	-0.360711193136225	0.0623297828813775	-5.78714021550036	7.15948152782825e-09	8.90214393019492e-08
1617	ENSGALG00000008354	HARBI1	harbinger transposase derived 1 [Source:NCBI gene;Acc:423193]	protein_coding	85.9806692533793	0.290110141803303	0.0814553751320673	3.56158376697589	0.000368624458640841	0.00166662667891038
1618	ENSGALG00000008355		caspase 8 [Source:NCBI gene;Acc:395284]	protein_coding	2357.17089064782	-0.168901039557986	0.0549691511940555	-3.07265140336115	0.00212166174634722	0.00756820139671348
1619	ENSGALG00000008357	TPCN1	cation channel sperm associated 4 [Source:NCBI gene;Acc:417033]	protein_coding	1076.20346160884	-0.102145755726885	0.0345040411335657	-2.96039977843397	0.00307240067781192	0.0103888004897793
1620	ENSGALG00000008365		Gallus gallus cholinergic receptor muscarinic 4 (CHRM4), mRNA. [Source:RefSeq mRNA;Acc:NM_001031191]	protein_coding	170.981764901097	-0.285419898351404	0.0898326953298911	-3.17723850212065	0.00148684707033348	0.00558400952375241
1621	ENSGALG00000008369	ABCC5	ATP binding cassette subfamily C member 5 [Source:NCBI gene;Acc:424947]	protein_coding	6249.00338802945	0.290876237547455	0.0569380758839187	5.10864185401124	3.24482746370003e-07	3.04718206713732e-06
1622	ENSGALG00000008370	TRAK2	trafficking kinesin protein 2 [Source:NCBI gene;Acc:424082]	protein_coding	2676.21812983774	-0.607906640396479	0.113235200210231	-5.36853062711812	7.93807123135316e-08	8.3581386371425e-07
1623	ENSGALG00000008372		5'-3' exoribonuclease 2 [Source:NCBI gene;Acc:421236]	protein_coding	5422.01107548554	-0.144702219392643	0.0312103090468184	-4.63635970972205	3.54598667996345e-06	2.69039013652059e-05
1624	ENSGALG00000008373	STRADB	STE20-related kinase adaptor beta [Source:NCBI gene;Acc:424083]	protein_coding	2093.70440943595	-0.123633345204047	0.0463383388665221	-2.66805734146348	0.00762912362386822	0.022489433865615
1625	ENSGALG00000008376	EIF2B5	eukaryotic translation initiation factor 2B subunit epsilon [Source:NCBI gene;Acc:424948]	protein_coding	2192.96758045592	0.131379590541935	0.0363919370748697	3.61012908633156	0.000306044657913589	0.00141855630346657
1626	ENSGALG00000008380		diacylglycerol kinase zeta [Source:NCBI gene;Acc:423197]	protein_coding	3148.26607637363	0.230551063484095	0.0806817343622671	2.85753727663938	0.00426942483208533	0.013742874957011
1627	ENSGALG00000008385	PPIP5K1	diphosphoinositol pentakisphosphate kinase 1 [Source:NCBI gene;Acc:415587]	protein_coding	789.168484134825	-0.110654911241894	0.0448547491778995	-2.46696087415456	0.0136265245957023	0.0363483765978338
1628	ENSGALG00000008386		kizuna centrosomal protein [Source:NCBI gene;Acc:421237]	protein_coding	399.120981130171	-0.210424924072137	0.0646566868589384	-3.2544959275631	0.00113593788767738	0.00443262459208758
1629	ENSGALG00000008389	VBP1	LOC772071 [Source:NCBI gene;Acc:772071]	protein_coding	2830.3120517276	0.192009160453901	0.0447220616991511	4.29338794229931	1.75967145330251e-05	0.00011342052723571
1630	ENSGALG00000008393	CREB3L1	cAMP responsive element binding protein 3 like 1 [Source:NCBI gene;Acc:100859610]	protein_coding	491.619731046765	0.293995473061629	0.120121761764557	2.4474788643033	0.0143859562430159	0.0380267542616066
1631	ENSGALG00000008401		ankyrin repeat and SOCS box containing 13 [Source:NCBI gene;Acc:416691]	protein_coding	552.662571587102	-0.469852704864746	0.0792203590955652	-5.93095903917771	3.01170345678142e-09	3.98228273147215e-08
1632	ENSGALG00000008404		LOC772071 [Source:NCBI gene;Acc:772071]	protein_coding	6753.43306106603	-0.313333970481838	0.0321387780497477	-9.74940521997532	1.85552189140932e-22	1.10174548254788e-20
1633	ENSGALG00000008405		ralA binding protein 1 [Source:NCBI gene;Acc:429466]	protein_coding	4614.51580082934	0.108069314654808	0.0248085756733687	4.3561273358719	1.32383781388035e-05	8.81134051147111e-05
1634	ENSGALG00000008408	GAB3	GRB2 associated binding protein 3 [Source:NCBI gene;Acc:428717]	protein_coding	326.792029832262	0.43415571371004	0.124627432931819	3.48362879260744	0.000494665053081023	0.00215245834669741
1635	ENSGALG00000008411		ghrelin/obestatin prepropeptide [Source:NCBI gene;Acc:408185]	protein_coding	24.6908980040982	1.57429290351175	0.145619384757685	10.8110119139112	3.05283727641846e-27	2.33797493132406e-25
1636	ENSGALG00000008417	CFAP58	cilia and flagella associated protein 58 [Source:NCBI gene;Acc:423882]	protein_coding	54.4284207971877	1.15263370216293	0.118987068853297	9.68705014142378	3.42271459101211e-22	2.0006353230891e-20
1637	ENSGALG00000008418		LARGE xylosyl- and glucuronyltransferase 2 [Source:NCBI gene;Acc:423200]	protein_coding	854.527393716142	-0.160656787503948	0.0683398347790945	-2.35085127178408	0.018730518873724	0.0472493581107399
1638	ENSGALG00000008420	CAND2	cullin associated and neddylation dissociated 2 (putative) [Source:NCBI gene;Acc:416121]	protein_coding	936.864505054979	0.270717883872623	0.0592264963629178	4.57089141680381	4.856538917916e-06	3.56606278557973e-05
1639	ENSGALG00000008427		G protein subunit alpha transducin 3 [Source:NCBI gene;Acc:427851]	protein_coding	21.8214552847828	-1.00918546510881	0.175739652251929	-5.74250291369707	9.32872732990815e-09	1.14178024064623e-07
1640	ENSGALG00000008428	CDK15	cyclin dependent kinase 15 [Source:HGNC Symbol;Acc:HGNC:14434]	protein_coding	27.1293655799906	-2.20061198003786	0.199866557862692	-11.010406160843	3.40465364722725e-28	2.74169598209978e-26
1641	ENSGALG00000008431	SMARCA1	SWI/SNF related, matrix associated, actin dependent regulator of chromatin, subfamily a, member 1 [Source:NCBI gene;Acc:422358]	protein_coding	1575.98635937105	0.165645487650471	0.0582382165386542	2.84427473050326	0.00445126491321839	0.0142232771741684
1642	ENSGALG00000008432		adaptor related protein complex 2 mu 1 subunit [Source:NCBI gene;Acc:770246]	protein_coding	10726.3505088242	-0.0811308887012766	0.0315426246451532	-2.57210329241715	0.0101082728238524	0.0284563425347252
1643	ENSGALG00000008434	SORCS3	sortilin related VPS10 domain containing receptor 3 [Source:NCBI gene;Acc:423884]	protein_coding	20.8016463133254	0.597008708465818	0.134182295955313	4.44923605022112	8.61762637400834e-06	5.9423933721249e-05
1644	ENSGALG00000008436		cryptochrome circadian regulator 2 [Source:NCBI gene;Acc:374092]	protein_coding	3020.0092977885	-0.158215962896865	0.0464190235959772	-3.40842936021121	0.000653379994489071	0.00274688972363846
1645	ENSGALG00000008438		solute carrier family 35 member C1 [Source:NCBI gene;Acc:423203]	protein_coding	2865.72955144229	-0.360117639264119	0.0973258445984911	-3.70012344356991	0.000215494618115212	0.00104668017595023
1646	ENSGALG00000008439		CD36 molecule [Source:NCBI gene;Acc:417730]	protein_coding	519.902359123362	-0.490114328750817	0.15327421376137	-3.19763068244387	0.00138561612482213	0.00525430787187503
1647	ENSGALG00000008440	CHST1	carbohydrate sulfotransferase 1 [Source:NCBI gene;Acc:428866]	protein_coding	101.453828744571	-2.40116744249256	0.260577112202047	-9.2148056373836	3.11842745490145e-20	1.48505214051563e-18
1648	ENSGALG00000008445	SLC24A3	solute carrier family 24 member 3 [Source:NCBI gene;Acc:421244]	protein_coding	999.636566615872	0.336628351496542	0.0752500068376809	4.4734660585835	7.69617791988553e-06	5.36217550355782e-05
1649	ENSGALG00000008454	NOP58	NOP58 ribonucleoprotein [Source:NCBI gene;Acc:424087]	protein_coding	3298.20340330502	0.251516863220306	0.0726686642297005	3.46114609214887	0.000537880831268685	0.00231580037565267
1650	ENSGALG00000008456		calcium voltage-gated channel subunit alpha1 B [Source:NCBI gene;Acc:374169]	protein_coding	232.123487206683	-0.438419295309824	0.144094386794576	-3.04258413573627	0.00234556236775954	0.00825235077934977
1651	ENSGALG00000008462		cyclin dependent kinase 3 [Source:NCBI gene;Acc:429642]	protein_coding	17.9475623360294	-0.737823773417305	0.211859300122717	-3.4826121533958	0.000496547180207825	0.00215964644001841
1652	ENSGALG00000008465	SORCS1	sortilin related VPS10 domain containing receptor 1 [Source:NCBI gene;Acc:423885]	protein_coding	81.3930255805852	0.476552587262775	0.11783011941422	4.04440383861024	5.24564329910314e-05	0.00029726368233486
1653	ENSGALG00000008469		serine peptidase inhibitor, Kunitz type 1 [Source:NCBI gene;Acc:423206]	protein_coding	18556.7541670842	-0.324529390240354	0.107787076990937	-3.01083765605447	0.00260528103867305	0.0090316561744447
1654	ENSGALG00000008470	WDR12	WD repeat domain 12 [Source:NCBI gene;Acc:424089]	protein_coding	1649.9463125586	0.169518987689165	0.0396614499963631	4.27415002993359	1.91867813491893e-05	0.00012224162256531
1655	ENSGALG00000008474	CARF	calcium responsive transcription factor [Source:NCBI gene;Acc:424090]	protein_coding	296.024018704467	0.203161438234437	0.0500377453328307	4.06016372006952	4.90383182340875e-05	0.000280007901712168
1656	ENSGALG00000008475		arrestin domain containing 1 [Source:NCBI gene;Acc:427772]	protein_coding	2051.0769637914	-0.452015259406923	0.0834264118024052	-5.41813137639813	6.02251568090844e-08	6.47567115878997e-07
1657	ENSGALG00000008485	CCNYL1	cyclin Y like 1 [Source:NCBI gene;Acc:424093]	protein_coding	1694.48655199158	-0.163519480642158	0.0592856344431606	-2.75816362898048	0.0058127093561556	0.0178471388724509
1658	ENSGALG00000008490		thyrotropin releasing hormone [Source:NCBI gene;Acc:414344]	protein_coding	21.7943836186434	-2.08144255771872	0.364126037802623	-5.71626948262069	1.08888010756741e-08	1.31895787335618e-07
1659	ENSGALG00000008491		baculoviral IAP repeat containing 8 [Source:NCBI gene;Acc:395280]	protein_coding	4158.81677096387	-0.394409499133707	0.0746363900285477	-5.28441285789477	1.26108559688427e-07	1.27901346239673e-06
1660	ENSGALG00000008496		VPS18, CORVET/HOPS core subunit [Source:NCBI gene;Acc:423207]	protein_coding	1355.11995964146	0.155836507539279	0.0436725007429352	3.5682982400427	0.000359307380290474	0.00163157898750972
1661	ENSGALG00000008497		solute carrier family 38 member 2 [Source:NCBI gene;Acc:417807]	protein_coding	13041.1066942068	-0.343446101816202	0.0921518860030706	-3.72695683954594	0.000193805630483353	0.000956437413140228
1662	ENSGALG00000008498		MAM and LDL receptor class A domain containing 1 [Source:NCBI gene;Acc:420512]	protein_coding	588.25577011505	-0.540504404558231	0.22769725318245	-2.37378535315547	0.0176067824827224	0.0448914335811007
1663	ENSGALG00000008501		Kruppel like factor 7 [Source:NCBI gene;Acc:429011]	protein_coding	670.657267665589	-0.235996820171155	0.100831035891971	-2.34051765989985	0.0192570276620142	0.0483629514151215
1664	ENSGALG00000008506		mitochondrial ribosomal protein S25 [Source:NCBI gene;Acc:416129]	protein_coding	1061.58476362509	-0.276500581477402	0.0495492117409766	-5.58032250690154	2.40073025832927e-08	2.73829190498675e-07
1665	ENSGALG00000008508		phosphorylase, glycogen; brain [Source:NCBI gene;Acc:421248]	protein_coding	3913.62418238279	-0.452004078877404	0.0993233510120687	-4.55083396071163	5.34337030069177e-06	3.88595569580929e-05
1666	ENSGALG00000008514	DLL4	delta like canonical Notch ligand 4 [Source:NCBI gene;Acc:423208]	protein_coding	1172.20011454023	-0.685577733471265	0.142283646529033	-4.81838742677551	1.44723142858156e-06	1.19360014481212e-05
1667	ENSGALG00000008516	CPO	carboxypeptidase O [Source:NCBI gene;Acc:424095]	protein_coding	3955.0300427822	-0.937574327842523	0.303773135291843	-3.08642937415045	0.00202576063971932	0.00728706803739524
1668	ENSGALG00000008517		MCTS1, re-initiation and release factor [Source:NCBI gene;Acc:422363]	protein_coding	1300.9403649828	0.177063027711965	0.0534160018991065	3.31479372129734	0.000917107738903078	0.00368551991969125
1669	ENSGALG00000008518		glutamine synthetase-like [Source:NCBI gene;Acc:417253]	protein_coding	1932.62038305324	0.363751402419104	0.132203938030953	2.75144150648477	0.00593336151562052	0.0181581572529094
1670	ENSGALG00000008523	XPNPEP1	X-prolyl aminopeptidase (aminopeptidase P) 1, soluble [Source:NCBI gene;Acc:423886]	protein_coding	3379.9468021255	-0.21590833315019	0.046861151402634	-4.60740563745633	4.0772413241598e-06	3.04664591657548e-05
1671	ENSGALG00000008525		abhydrolase domain containing 12 [Source:NCBI gene;Acc:421249]	protein_coding	4110.00125151077	0.157856676305148	0.0430086074704729	3.67035078765392	0.000242217831723716	0.00115840983245126
1672	ENSGALG00000008529	FASTKD2	FAST kinase domains 2 [Source:NCBI gene;Acc:424096]	protein_coding	1265.89410125392	0.232027828569996	0.0414845752478996	5.59311086550762	2.23036770095046e-08	2.56423953265524e-07
1673	ENSGALG00000008530		eukaryotic translation initiation factor 4A3 [Source:NCBI gene;Acc:416704]	protein_coding	5018.07187165974	0.112300813620028	0.0284754886869961	3.94377125023011	8.02101718416373e-05	0.000435848089853646
1674	ENSGALG00000008532		negative elongation factor complex member B [Source:NCBI gene;Acc:417254]	protein_coding	1843.13561546024	-0.165603891005524	0.033420842589199	-4.95510819523875	7.22900520609616e-07	6.36498473402075e-06
1675	ENSGALG00000008534		RNA polymerase II subunit H [Source:NCBI gene;Acc:424954]	protein_coding	795.978285723363	0.124965703976328	0.0411323875680711	3.03813397093759	0.00238048098984818	0.00834859155374232
1676	ENSGALG00000008536	KLHDC3	kelch domain containing 3 [Source:NCBI gene;Acc:421251]	protein_coding	622.886763927329	-0.299988963051658	0.0698723080822727	-4.29338848658655	1.75966713757996e-05	0.00011342052723571
1677	ENSGALG00000008538		GINS complex subunit 1 [Source:NCBI gene;Acc:425297]	protein_coding	399.362906484139	-0.31529306021738	0.0899703983227154	-3.5044088510807	0.000457622193540519	0.00201180066012201
1678	ENSGALG00000008548	MDH1B	malate dehydrogenase 1B [Source:NCBI gene;Acc:424097]	protein_coding	101.499211634501	-0.359558151879474	0.100008281764149	-3.59528376587277	0.000324038180282782	0.00149368160758301
1679	ENSGALG00000008549	TUBGCP4	tubulin gamma complex associated protein 4 [Source:NCBI gene;Acc:415590]	protein_coding	2246.37493394675	0.221595348213622	0.0371546922779229	5.96412820636634	2.4594358121776e-09	3.31505106750096e-08
1680	ENSGALG00000008551		cysteine rich with EGF like domains 2 [Source:NCBI gene;Acc:417735]	protein_coding	2719.13815902163	-0.22929440428588	0.0688325124939885	-3.33119329772985	0.000864745325523369	0.0035005860933754
1681	ENSGALG00000008555		MAX interactor 1, dimerization protein [Source:NCBI gene;Acc:423888]	protein_coding	6879.92398317302	-0.586915323139633	0.104653344892231	-5.60818503932218	2.0445936640715e-08	2.36953124885569e-07
1682	ENSGALG00000008557		ADP ribosylation factor like GTPase 5B [Source:NCBI gene;Acc:420513]	protein_coding	1246.1022191645	-0.316950074616915	0.0660083938787963	-4.80166318239608	1.57353204119263e-06	1.28926557593438e-05
1683	ENSGALG00000008563		ectonucleoside triphosphate diphosphohydrolase 6 (putative) [Source:NCBI gene;Acc:416708]	protein_coding	3329.30201418232	-0.519826926024561	0.123165179198706	-4.22056728538437	2.4368830634484e-05	0.000150901772011493
1684	ENSGALG00000008564	NSUN6	NOP2/Sun RNA methyltransferase family member 6 [Source:NCBI gene;Acc:428419]	protein_coding	462.833756304797	-0.391654589688295	0.0461183256006554	-8.49238528474956	2.02438591594513e-17	7.34691546245233e-16
1685	ENSGALG00000008572		lysosomal associated membrane protein 2 [Source:NCBI gene;Acc:414800]	protein_coding	3348.69014256429	0.159404587034946	0.0428351299137991	3.72135178195397	0.000198159162349835	0.000974079214872926
1686	ENSGALG00000008579		Opa interacting protein 5 [Source:NCBI gene;Acc:423212]	protein_coding	389.662404912152	0.548584562201372	0.0751293602490324	7.30186654568826	2.83802697216821e-13	6.57406173812249e-12
1687	ENSGALG00000008589	GPR1	G protein-coupled receptor 1 [Source:NCBI gene;Acc:424101]	protein_coding	480.026023926333	-0.542393977525648	0.0925351725257074	-5.86148988240082	4.58732432230125e-09	5.88325128225142e-08
1688	ENSGALG00000008590		eukaryotic translation elongation factor 1 beta 2 [Source:NCBI gene;Acc:395723]	protein_coding	16366.1227065666	0.147053561139343	0.0605261344262989	2.42958785544789	0.0151160009024224	0.0396064132009707
1689	ENSGALG00000008597		mitochondrial ribosomal protein L2 [Source:NCBI gene;Acc:421256]	protein_coding	643.236933832134	0.252918510988713	0.0798544339881525	3.16724442660551	0.00153890911421628	0.00575190273108367
1690	ENSGALG00000008599		carbohydrate sulfotransferase 9-like [Source:NCBI gene;Acc:101747844]	protein_coding	1306.18286829437	1.48831994273346	0.204251278139855	7.28671054736011	3.17614267529704e-13	7.32112592341503e-12
1691	ENSGALG00000008606		NADH:ubiquinone oxidoreductase core subunit S1 [Source:NCBI gene;Acc:424102]	protein_coding	4491.65292960802	-0.185001955456476	0.0450560628867782	-4.10603909004143	4.02501396565029e-05	0.000235856767762325
1692	ENSGALG00000008611	ZBTB33	zinc finger and BTB domain containing 33 [Source:NCBI gene;Acc:422367]	protein_coding	2564.3919012065	0.245465626532459	0.0506578103063126	4.84556330106259	1.26252948254128e-06	1.05659414277083e-05
1693	ENSGALG00000008613		NADH:ubiquinone oxidoreductase subunit A1 [Source:NCBI gene;Acc:772150]	protein_coding	721.677441731693	0.205773948846202	0.0765604177219632	2.6877328385732	0.00719389282291891	0.0213878959018266
1694	ENSGALG00000008614		tubulin tyrosine ligase [Source:NCBI gene;Acc:416711]	protein_coding	3123.48305987924	0.154153835354761	0.0319904558833247	4.81874456297184	1.44464366988668e-06	1.19198984951996e-05
1695	ENSGALG00000008616		discoidin domain receptor tyrosine kinase 1 [Source:NCBI gene;Acc:417256]	protein_coding	1148.32866126038	0.254799844544456	0.0637217138019062	3.99863452098229	6.37089682257988e-05	0.00035428908441632
1696	ENSGALG00000008620		ribosomal protein L39 like [Source:NCBI gene;Acc:374132]	protein_coding	11176.740792245	0.287953432914733	0.0539302785779933	5.33936483376956	9.32727787556801e-08	9.68498698280479e-07
1697	ENSGALG00000008621		neuropilin 2 [Source:NCBI gene;Acc:374157]	protein_coding	2428.79795361518	0.309222765884632	0.0500611438214939	6.17690173015715	6.5371733274042e-10	9.75015764245509e-09
1698	ENSGALG00000008623	TOR4A	torsin family 4 member A [Source:NCBI gene;Acc:417257]	protein_coding	1596.60243351124	-0.170118203558004	0.0467998861576439	-3.63501319180492	0.000277966411809133	0.00130354505992871
1699	ENSGALG00000008624	RPAP1	RNA polymerase II associated protein 1 [Source:NCBI gene;Acc:423217]	protein_coding	1010.62025618527	-0.23497191655469	0.0405119595827157	-5.80006296844105	6.62900223662116e-09	8.29199793104819e-08
1700	ENSGALG00000008627		tau tubulin kinase 1 [Source:NCBI gene;Acc:416713]	protein_coding	305.56557490502	0.451087308910643	0.0755576287582328	5.97010938966891	2.37094567348524e-09	3.20967198207818e-08
1701	ENSGALG00000008628			protein_coding	5.34687536603116	1.37604824217122	0.272011379211081	5.05878925419296	4.21926856611213e-07	3.88831709754233e-06
1702	ENSGALG00000008629		mannose receptor C-type 1 [Source:NCBI gene;Acc:420516]	protein_coding	479.932679548302	0.520008517581094	0.0616100516157496	8.44031945995258	3.16471517451729e-17	1.13536426041048e-15
1703	ENSGALG00000008631		AXL receptor tyrosine kinase [Source:NCBI gene;Acc:395336]	protein_coding	2697.49995789034	-0.212839593555639	0.0698872560626657	-3.04547074168705	0.00232316380771938	0.00818582582614814
1704	ENSGALG00000008635		secreted frizzled-related protein 2-like [Source:NCBI gene;Acc:417741]	protein_coding	2.81135121922627	1.04449992717918	0.334055822774385	3.12672270911027	0.00176766563907695	0.00647407971618208
1705	ENSGALG00000008638		macrophage mannose receptor 1-like 3 [Source:NCBI gene;Acc:420515]	protein_coding	132.037999882806	-0.38021222148874	0.103134539022719	-3.6865653843179	0.000227301061254968	0.0010966443333317
1706	ENSGALG00000008645		NFKB repressing factor [Source:NCBI gene;Acc:422370]	protein_coding	914.806297255509	0.155124551518434	0.0376497682890161	4.12019936823063	3.78544701204491e-05	0.000223423536605847
1707	ENSGALG00000008648		ubiquitin conjugating enzyme E2 A [Source:NCBI gene;Acc:395672]	protein_coding	5150.41846484894	0.0817775137246882	0.022726444262053	3.5983417723306	0.000320252594085032	0.00147820404005349
1708	ENSGALG00000008652	CXorf56	chromosome 4 CXorf56 homolog [Source:NCBI gene;Acc:428719]	protein_coding	1571.80863063307	-0.122080823522242	0.03482000865045	-3.50605379647613	0.000454803286962023	0.00200189247019798
1709	ENSGALG00000008658	ZNHIT6	zinc finger HIT-type containing 6 [Source:NCBI gene;Acc:424527]	protein_coding	609.64915036357	0.133499943921668	0.0520945104980609	2.5626489748212	0.0103877012468586	0.0291035705450941
1710	ENSGALG00000008663		dimethylarginine dimethylaminohydrolase 1 [Source:NCBI gene;Acc:378898]	protein_coding	414.586795686133	0.252674170506042	0.0930053776748511	2.71676946885154	0.00659225069295461	0.0198603724714045
1711	ENSGALG00000008666		cytotoxic T-lymphocyte associated protein 4 [Source:NCBI gene;Acc:424106]	protein_coding	512.150099263547	0.527885885896603	0.223069019800544	2.36646884613833	0.0179586856419368	0.0456460063261529
1712	ENSGALG00000008670		chromosome 8 C1orf52 homolog [Source:NCBI gene;Acc:424529]	protein_coding	293.244604759185	0.140844461597407	0.0552759590644362	2.5480238422136	0.0108335066708596	0.0301094779536867
1713	ENSGALG00000008671		ST8 alpha-N-acetyl-neuraminide alpha-2,8-sialyltransferase 6 [Source:NCBI gene;Acc:414335]	protein_coding	46.6208187343052	0.861212075993406	0.118958090009651	7.23962595501942	4.49923865670329e-13	1.01587502907008e-11
1714	ENSGALG00000008675	SLC25A5	solute carrier family 25 member 5 [Source:NCBI gene;Acc:772225]	protein_coding	1780.30042982466	0.284051361708026	0.076996898270895	3.68912732963165	0.000225024584752311	0.00108789906820603
1715	ENSGALG00000008677		vimentin [Source:NCBI gene;Acc:420519]	protein_coding	5772.80665790403	0.202171306266105	0.0702811883921587	2.87660625682677	0.00401976832605299	0.0130625065988452
1716	ENSGALG00000008681	NSMF	NMDA receptor synaptonuclear signaling and neuronal migration factor [Source:NCBI gene;Acc:417260]	protein_coding	314.109998414964	-0.294391451132128	0.0596331951342652	-4.93670430486411	7.94537975244284e-07	6.93391443232953e-06
1717	ENSGALG00000008686		tRNA aspartic acid methyltransferase 1 [Source:NCBI gene;Acc:420520]	protein_coding	917.814921460272	0.289762922282408	0.0702400446762168	4.12532371837345	3.70213656473196e-05	0.000219283479590826
1718	ENSGALG00000008691		sorting nexin 5 [Source:NCBI gene;Acc:416718]	protein_coding	1275.82871037472	-0.220213135249153	0.0417938050416615	-5.26903772053388	1.37140783777149e-07	1.38342608925303e-06
1719	ENSGALG00000008696	DNAI3	WD repeat domain 63 [Source:NCBI gene;Acc:429090]	protein_coding	11.0395867986903	0.637486768871341	0.221132371580748	2.88282879758543	0.00394121580342191	0.0128433830872614
1720	ENSGALG00000008701		xanthine dehydrogenase [Source:NCBI gene;Acc:396025]	protein_coding	4507.56010265169	-0.559149219564205	0.107126603084278	-5.21951787385918	1.79389502708799e-07	1.77245141617967e-06
1721	ENSGALG00000008704	CUBN	cubilin [Source:NCBI gene;Acc:420523]	protein_coding	43.4369963422415	0.654530470761806	0.129548484509989	5.05239774311168	4.36297951823942e-07	4.00697918261019e-06
1722	ENSGALG00000008707		lysine acetyltransferase 14 [Source:NCBI gene;Acc:416721]	protein_coding	2298.37728956138	0.211133940872164	0.0299081291472658	7.0594165162439	1.67203193408887e-12	3.50920975160061e-11
1723	ENSGALG00000008709	MCOLN3	mucolipin 3 [Source:NCBI gene;Acc:429091]	protein_coding	200.311059807044	0.327177601124858	0.0751560796064219	4.35330851260769	1.34098228049884e-05	8.90649576247781e-05
1724	ENSGALG00000008725	KIF16B	kinesin family member 16B [Source:NCBI gene;Acc:421260]	protein_coding	2593.53021494974	-0.282534521952802	0.0381919929883778	-7.39774229741767	1.38519334107814e-13	3.3492761158053e-12
1725	ENSGALG00000008727		phospholipase A2 group IVB [Source:NCBI gene;Acc:101749229]	protein_coding	40.4856033417037	-0.383656198421458	0.105358856889186	-3.64142331977823	0.000271134885819395	0.00127661326540259
1726	ENSGALG00000008728	PTER	phosphotriesterase related [Source:NCBI gene;Acc:420525]	protein_coding	243.969186477946	0.712489468258815	0.0989976984545885	7.19703063183477	6.15379421984865e-13	1.36967545607379e-11
1727	ENSGALG00000008730	CYP20A1	cytochrome P450 family 20 subfamily A member 1 [Source:NCBI gene;Acc:431682]	protein_coding	1226.81154445425	-0.24751904525018	0.0474431383624081	-5.21717267857438	1.81674877837936e-07	1.79314346810794e-06
1728	ENSGALG00000008733		lysophosphatidic acid receptor 3 [Source:NCBI gene;Acc:771215]	protein_coding	207.409309201017	-1.02188003694606	0.085009225355382	-12.0208134196503	2.76238627316489e-33	2.84783811227433e-31
1729	ENSGALG00000008734	PCSK2	proprotein convertase subtilisin/kexin type 2 [Source:NCBI gene;Acc:395136]	protein_coding	506.390103145836	0.168963709139481	0.0696412167285508	2.42620271552795	0.0152577450628558	0.0398998007824896
1730	ENSGALG00000008736		patatin like phospholipase domain containing 7 [Source:NCBI gene;Acc:427774]	protein_coding	2289.62170628342	-0.191657305053588	0.0760635829643978	-2.51969862034103	0.0117455353057232	0.0322006836559447
1731	ENSGALG00000008738		alpha-aspartyl dipeptidase [Source:NCBI gene;Acc:424109]	protein_coding	849.49092651694	-0.554406833708567	0.0860756003048357	-6.44092904080996	1.18744383056464e-10	1.95954341186318e-09
1732	ENSGALG00000008739	MINDY3	family with sequence similarity 188 member A [Source:NCBI gene;Acc:420526]	protein_coding	2123.00018218032	-0.716978645523233	0.120462883260661	-5.95186356258646	2.65106340040066e-09	3.55045700083637e-08
1733	ENSGALG00000008740		protection of telomeres 1 [Source:NCBI gene;Acc:404538]	protein_coding	825.288276741245	0.213670360279983	0.0811227225891162	2.63391505438267	0.00844066019902655	0.0244234738667288
1734	ENSGALG00000008744	MCF2L2	MCF.2 cell line derived transforming sequence-like 2 [Source:NCBI gene;Acc:424959]	protein_coding	525.346131805558	-0.300039635345329	0.110320313358382	-2.71971340736344	0.00653385183755807	0.0197065844764671
1735	ENSGALG00000008747		integrin subunit alpha 8 [Source:NCBI gene;Acc:396225]	protein_coding	879.926426792741	-0.751880273410104	0.0785561616390295	-9.57124505223463	1.05625896118562e-21	5.88088631712931e-20
1736	ENSGALG00000008749		RNA polymerase III subunit F [Source:NCBI gene;Acc:416723]	protein_coding	1284.6700284626	-0.225450936206048	0.0311135124877725	-7.24607793140199	4.29013324770359e-13	9.70998433373491e-12
1737	ENSGALG00000008750	DPH7	diphthamide biosynthesis 7 [Source:NCBI gene;Acc:417262]	protein_coding	1158.95427118233	0.155207073898578	0.0379467927715458	4.09012363266071	4.31143308154344e-05	0.000250295231772895
1738	ENSGALG00000008752		acyl-CoA thioesterase 1-like [Source:NCBI gene;Acc:423222]	protein_coding	146.334436424879	-0.268064906567389	0.0902093421381699	-2.97158697994721	0.00296264940758129	0.0100648543969668
1739	ENSGALG00000008753	FBXO48	F-box protein 48 [Source:NCBI gene;Acc:421265]	protein_coding	552.023720670984	-0.231691214477157	0.0649488554112598	-3.56728710629425	0.000360696214047364	0.00163678207533911
1740	ENSGALG00000008760		WD repeat domain 92 [Source:NCBI gene;Acc:769534]	protein_coding	1106.37749593637	-0.153191341886128	0.0300748719986045	-5.09366563200123	3.51205944093755e-07	3.27681607609703e-06
1741	ENSGALG00000008765		C1D nuclear receptor corepressor [Source:NCBI gene;Acc:421267]	protein_coding	1238.43032235687	0.428375700845462	0.066203072736387	6.47063169637465	9.75940501631851e-11	1.63357219011507e-09
1742	ENSGALG00000008776		hyaluronoglucosaminidase 6 [Source:NCBI gene;Acc:105667218]	protein_coding	4.90908332249089	1.29780360679157	0.336879549795307	3.85242620865568	0.000116953226857357	0.000612104154958043
1743	ENSGALG00000008778	SPRED2	sprouty related EVH1 domain containing 2 [Source:NCBI gene;Acc:421271]	protein_coding	1392.99030869716	-0.671509246997369	0.104741495663299	-6.41110996883216	1.44463939808675e-10	2.35089063541211e-09
1744	ENSGALG00000008787	CEP68	centrosomal protein 68 [Source:NCBI gene;Acc:421274]	protein_coding	213.869792617831	-0.214817937940255	0.0818650212454103	-2.62405035352384	0.00868909381781238	0.025035851858663
1745	ENSGALG00000008793		Sec23 homolog B, coat complex II component [Source:NCBI gene;Acc:416724]	protein_coding	3563.86252790024	0.133851279399243	0.0355216405914377	3.76816152549856	0.00016445428080663	0.000829700368586934
1746	ENSGALG00000008794		ribonuclease P/MRP subunit p38 [Source:NCBI gene;Acc:420530]	protein_coding	359.024423709137	0.415779871093812	0.0889056341847491	4.67664254247157	2.91609922741342e-06	2.25163661744683e-05
1747	ENSGALG00000008795	GPAM	glycerol-3-phosphate acyltransferase, mitochondrial [Source:NCBI gene;Acc:423895]	protein_coding	430.182756440458	-0.348867913945098	0.0720962619693108	-4.83891819653008	1.30547761620901e-06	1.08865228946354e-05
1748	ENSGALG00000008806		ribosomal protein L12 [Source:NCBI gene;Acc:417264]	protein_coding	8536.03317857915	0.295473695064827	0.067818720824036	4.35681610438319	1.31968053185547e-05	8.78990621909982e-05
1749	ENSGALG00000008807		defective in cullin neddylation 1 domain containing 1 [Source:NCBI gene;Acc:424963]	protein_coding	4169.18344669199	-0.121064002614929	0.0355382595967836	-3.40658220150672	0.000657817383907303	0.00276368732070146
1750	ENSGALG00000008813	CROT	carnitine O-octanoyltransferase [Source:NCBI gene;Acc:420533]	protein_coding	4281.38124298222	-0.192321583697806	0.0670304372313174	-2.86916797266467	0.00411553173502904	0.0133293741657241
1751	ENSGALG00000008815	LRRN4	leucine rich repeat neuronal 4 [Source:NCBI gene;Acc:427686]	protein_coding	302.218634181194	0.384002187272453	0.0965541501932546	3.97706557930308	6.97709281460299e-05	0.000385032919059988
1752	ENSGALG00000008827	FERMT1	fermitin family member 1 [Source:NCBI gene;Acc:416727]	protein_coding	3743.56577195809	-0.277605023309336	0.0783073056434282	-3.54507182986742	0.000392506108000698	0.00176017975726986
1753	ENSGALG00000008835		THAP domain containing 10 [Source:NCBI gene;Acc:424541]	protein_coding	189.735344844559	-0.328809098455357	0.0732403668509858	-4.48945182271341	7.14066945052538e-06	5.01987189584892e-05
1754	ENSGALG00000008836		ATPase H+ transporting accessory protein 1 [Source:NCBI gene;Acc:427854]	protein_coding	10984.5533782658	-0.225228975334368	0.0623220292779876	-3.61395445468781	0.000301562058248194	0.00140158753998288
1755	ENSGALG00000008840		acyl-CoA synthetase long-chain family member 5 [Source:NCBI gene;Acc:423896]	protein_coding	3931.64501130438	-0.470751405530818	0.0732025125605958	-6.43080939525318	1.2692624129602e-10	2.08539147586447e-09
1756	ENSGALG00000008842	PIKFYVE	phosphoinositide kinase, FYVE-type zinc finger containing [Source:NCBI gene;Acc:424114]	protein_coding	2548.16145634479	0.290913802580206	0.0689816373708491	4.21726438611826	2.47283981901168e-05	0.000152976899189305
1757	ENSGALG00000008844		solute carrier family 31 member 1 [Source:NCBI gene;Acc:417268]	protein_coding	3799.93969593696	-0.295045223935521	0.104914560771709	-2.81224285518892	0.00491973428486393	0.0154906820585504
1758	ENSGALG00000008845		hydroxyacid oxidase 1 [Source:NCBI gene;Acc:416728]	protein_coding	26.1615348548048	0.759204502841307	0.166629772416379	4.55623561042974	5.20785181103768e-06	3.80213710235408e-05
1759	ENSGALG00000008850	TTLL7	tubulin tyrosine ligase like 7 [Source:NCBI gene;Acc:424543]	protein_coding	374.127896156657	-0.229944460731607	0.0804132199609685	-2.85953554456866	0.00424261869963616	0.0136636207794839
1760	ENSGALG00000008855		UDP-glucose pyrophosphorylase 2 [Source:NCBI gene;Acc:373900]	protein_coding	7093.26652251737	-0.197503416992728	0.0734598308634613	-2.68859068515724	0.00717543428014475	0.0213397802184746
1761	ENSGALG00000008857	PRPF4	pre-mRNA processing factor 4 [Source:NCBI gene;Acc:417270]	protein_coding	1255.82321098093	0.10719608321396	0.0325113151253209	3.29719307880205	0.000976563428024989	0.00389028866242736
1762	ENSGALG00000008883		transcription factor 7-like 2 (T-cell specific, HMG-box) [Source:NCBI gene;Acc:395508]	protein_coding	1037.18065600787	-0.359807977189981	0.0798027683628042	-4.50871548157578	6.52213047607985e-06	4.62839387755999e-05
1763	ENSGALG00000008890	ADGRL4	adhesion G protein-coupled receptor L4 [Source:NCBI gene;Acc:424546]	protein_coding	603.866745499738	-0.173808766899853	0.0685812838674843	-2.53434693983994	0.0112657130997342	0.0310805138788873
1764	ENSGALG00000008902	GIPC2	GIPC PDZ domain containing family member 2 [Source:NCBI gene;Acc:424549]	protein_coding	1624.4165323805	-0.578868039283274	0.122771675690943	-4.71499664743909	2.41714729189297e-06	1.90079357241357e-05
1765	ENSGALG00000008903	ITPRID2	sperm specific antigen 2 [Source:NCBI gene;Acc:424118]	protein_coding	6831.81783334052	-0.282793645795687	0.0782966949661863	-3.61182098322051	0.000304054437625057	0.00141095519670056
1766	ENSGALG00000008905		hyaluronan binding protein 2 [Source:NCBI gene;Acc:423898]	protein_coding	9.51635231945279	-1.00912960913513	0.272766189898159	-3.69961397896091	0.000215927649501617	0.00104851203095208
1767	ENSGALG00000008907		phospholipase C beta 4 [Source:NCBI gene;Acc:416730]	protein_coding	1743.7896429394	-0.490901336525424	0.0818610777519849	-5.99676122042652	2.01291700479802e-09	2.75480392130017e-08
1768	ENSGALG00000008910			protein_coding	22.2342795438322	-0.35530058463547	0.138519150666618	-2.56499251493818	0.0103178030779933	0.0289549714556368
1769	ENSGALG00000008912	ABCB1	ATP-binding cassette, sub-family B (MDR/TAP), member 1-like A [Source:NCBI gene;Acc:420534]	protein_coding	85.4670835412637	-1.35086776002025	0.163582061091905	-8.25804340037808	1.480797154758e-16	4.93502611273966e-15
1770	ENSGALG00000008920	NDOR1	NADPH dependent diflavin oxidoreductase 1 [Source:NCBI gene;Acc:417280]	protein_coding	502.543585715179	-0.151571367104938	0.0508122711324291	-2.98296776992917	0.00285468053940908	0.00974896429740739
1771	ENSGALG00000008930		UDP-GlcNAc:betaGal beta-1,3-N-acetylglucosaminyltransferase 2 [Source:NCBI gene;Acc:421286]	protein_coding	4476.30874585764	-0.545639026410008	0.104218495276946	-5.23552969134746	1.64512374471356e-07	1.63927014455977e-06
1772	ENSGALG00000008933	CASP7	caspase 7 [Source:NCBI gene;Acc:423901]	protein_coding	9263.39677909759	-0.420258079336827	0.0887129139089569	-4.73728187722617	2.16603791147444e-06	1.72282193018207e-05
1773	ENSGALG00000008934		phosphatidylinositol-4,5-bisphosphate 3-kinase catalytic subunit alpha [Source:NCBI gene;Acc:424971]	protein_coding	3176.41643405186	-0.263772957524155	0.0688266747565663	-3.83242338028237	0.000126887124485077	0.000658949105096457
1774	ENSGALG00000008937		protein phosphatase 1 regulatory subunit 21 [Source:NCBI gene;Acc:421287]	protein_coding	3514.64672049501	0.213908570819114	0.0315947245357292	6.77038885327875	1.28436721888602e-11	2.42440464063968e-10
1775	ENSGALG00000008938		DNA cross-link repair 1A [Source:NCBI gene;Acc:423902]	protein_coding	914.838547444312	0.695198360945167	0.0576886598793435	12.0508668843961	1.91920788844233e-33	2.01173729669516e-31
1776	ENSGALG00000008940		spectrin beta, non-erythrocytic 5 [Source:NCBI gene;Acc:423225]	protein_coding	31789.2309783658	-0.492502451336272	0.125291149674666	-3.93086385283491	8.46411946204994e-05	0.000457013736594081
1777	ENSGALG00000008944	FBXO11	F-box protein 11 [Source:NCBI gene;Acc:421289]	protein_coding	3117.38258759981	-0.11406732926395	0.0387992424889568	-2.93993701800793	0.00328278967865895	0.0110049995963334
1778	ENSGALG00000008950	EHD4	EH domain containing 4 [Source:NCBI gene;Acc:100859860]	protein_coding	1152.84643100453	-0.346603899542914	0.112853238835531	-3.07128003696946	0.00213143144384802	0.00760016118983662
1779	ENSGALG00000008952	NOXA1	NADPH oxidase activator 1 [Source:NCBI gene;Acc:417282]	protein_coding	2131.22481593506	-0.424985723913875	0.130775779915655	-3.24972807799711	0.00115515405813579	0.00450138226226415
1780	ENSGALG00000008953	AASS	aminoadipate-semialdehyde synthase [Source:NCBI gene;Acc:417757]	protein_coding	615.5142727463	-0.32948052632385	0.0682429090346769	-4.82805511934474	1.37872936678069e-06	1.1416195546737e-05
1781	ENSGALG00000008954		RUN domain containing 3B [Source:NCBI gene;Acc:420535]	protein_coding	475.911899258044	-0.36655379653863	0.0608651691464582	-6.02239017288528	1.71859984747072e-09	2.38683115751985e-08
1782	ENSGALG00000008956	CCDC186	coiled-coil domain containing 186 [Source:NCBI gene;Acc:423905]	protein_coding	3027.76271951406	-0.329509596643698	0.0923176685539255	-3.56930154113697	0.000357934248998091	0.00162652465825895
1783	ENSGALG00000008962	MSH2	mutS homolog 2 [Source:NCBI gene;Acc:378799]	protein_coding	2355.82638910736	-0.158909025496326	0.0524919438762711	-3.02730312047293	0.00246746390229975	0.00861821020082841
1784	ENSGALG00000008963	DBF4	DBF4 zinc finger [Source:NCBI gene;Acc:420536]	protein_coding	1706.30761894714	0.270862260430249	0.0701993775961061	3.85847096805704	0.000114098618066769	0.00059883422959071
1785	ENSGALG00000008969		epithelial cell adhesion molecule [Source:NCBI gene;Acc:421292]	protein_coding	75989.7267715834	-0.262817514355035	0.107817949202236	-2.43760446474514	0.0147849415990612	0.0389128712614932
1786	ENSGALG00000008974	USP33	ubiquitin specific peptidase 33 [Source:NCBI gene;Acc:424553]	protein_coding	4354.9250976616	-0.194021158363439	0.0387035189146153	-5.01301080120063	5.35848876493064e-07	4.83243465776039e-06
1787	ENSGALG00000008975		family with sequence similarity 3, member C [Source:NCBI gene;Acc:417758]	protein_coding	12873.1561284763	-0.574475074464109	0.119440076961328	-4.80973463078152	1.5113080189815e-06	1.2431684506861e-05
1788	ENSGALG00000008991		VPS39, HOPS complex subunit [Source:NCBI gene;Acc:423230]	protein_coding	5565.43737479333	-0.403311701025621	0.0526049542424277	-7.66680071931963	1.76339428477274e-14	4.83015576134174e-13
1789	ENSGALG00000008998		family with sequence similarity 179 member A [Source:NCBI gene;Acc:421296]	protein_coding	77.5707680196641	-0.363117051643833	0.076107646445427	-4.77109815640149	1.83224219062809e-06	1.48054953586369e-05
1790	ENSGALG00000009002	CPED1	cadherin-like and PC-esterase domain containing 1 [Source:NCBI gene;Acc:417761]	protein_coding	563.594528784036	-0.409076972133534	0.110951466582804	-3.68699021953205	0.000226922074937416	0.00109594308675695
1791	ENSGALG00000009006		STEAP family member 1 [Source:NCBI gene;Acc:420540]	protein_coding	312.599925258897	-1.45039620954781	0.265644534284139	-5.45991361522399	4.76366308316506e-08	5.20866028143508e-07
1792	ENSGALG00000009012	ZNF385B	zinc finger protein 385B [Source:NCBI gene;Acc:424124]	protein_coding	192.576299910217	0.672163286751241	0.0968856817141961	6.9376947641661	3.9854966132845e-12	7.99784737487242e-11
1793	ENSGALG00000009013		McKusick-Kaufman syndrome [Source:NCBI gene;Acc:416737]	protein_coding	3067.51606387257	0.272232741709177	0.0351879719062084	7.73652833515948	1.0216822157035e-14	2.86544445638935e-13
1794	ENSGALG00000009015		phosphatidylinositol glycan anchor biosynthesis class K [Source:NCBI gene;Acc:424556]	protein_coding	3153.35774509555	-0.502369010927179	0.0600078164235083	-8.37172623282412	5.67802358109893e-17	1.97290289726221e-15
1795	ENSGALG00000009017	STEAP2	STEAP2 metalloreductase [Source:NCBI gene;Acc:420541]	protein_coding	38.6525170591976	-0.504356153478299	0.180297290844866	-2.79735846897591	0.00515223346408933	0.0160957969508339
1796	ENSGALG00000009018	TMEM87A	transmembrane protein 87B [Source:NCBI gene;Acc:423231]	protein_coding	6236.54458191639	0.216026619793177	0.0350531958576579	6.16282237632214	7.14596509955117e-10	1.05824580239052e-08
1797	ENSGALG00000009020	JAG1	jagged 1 [Source:NCBI gene;Acc:396043]	protein_coding	2414.06788559949	-0.173805980813534	0.065875432564844	-2.6384036361727	0.00832973704383779	0.0241599715803878
1798	ENSGALG00000009024	CLIP4	CAP-Gly domain containing linker protein family member 4 [Source:NCBI gene;Acc:428556]	protein_coding	546.989069600224	-0.262258918658564	0.0560640764004241	-4.67784248839565	2.89909098326819e-06	2.24127087429176e-05
1799	ENSGALG00000009026	CFAP69	cilia and flagella associated protein 69 [Source:NCBI gene;Acc:420542]	protein_coding	142.432878649737	-0.343155609509475	0.125843048308984	-2.72685391939107	0.00639413397971018	0.0193536273368773
1800	ENSGALG00000009027	ST6GALNAC3	ST6 N-acetylgalactosaminide alpha-2,6-sialyltransferase 3 [Source:NCBI gene;Acc:404746]	protein_coding	280.165684401967	-1.79796179977204	0.114992288132788	-15.6354989449017	4.17194244154443e-55	9.78476950383726e-53
1801	ENSGALG00000009032	PIF1	PIF1 5'-to-3' DNA helicase [Source:NCBI gene;Acc:429092]	protein_coding	130.387608551253	0.624868721881783	0.0999248017208088	6.25338966023345	4.01638359661559e-10	6.19222723281005e-09
1802	ENSGALG00000009033		family with sequence similarity 183 member A [Source:NCBI gene;Acc:424557]	protein_coding	5.06040254644079	0.942568658608617	0.265339626913593	3.55231018288709	0.000381864421227794	0.00171944375701874
1803	ENSGALG00000009035	GTPBP10	GTP binding protein 10 [Source:NCBI gene;Acc:420544]	protein_coding	897.710374291816	0.141814867529819	0.0528845135567436	2.68159538572016	0.0073272022283025	0.021736015084528
1804	ENSGALG00000009037	SPTLC3	serine palmitoyltransferase long chain base subunit 3 [Source:NCBI gene;Acc:768538]	protein_coding	28.4534368346327	0.615007258772813	0.114812248741865	5.35663455347475	8.47863652774298e-08	8.88741101508612e-07
1805	ENSGALG00000009040	TBC1D8B	TBC1 domain family member 8B [Source:NCBI gene;Acc:422383]	protein_coding	1758.50556499837	-0.146947080015507	0.051506633318017	-2.85297388994953	0.00433121800900166	0.013908376433835
1806	ENSGALG00000009044		PTTG1 interacting protein [Source:NCBI gene;Acc:420545]	protein_coding	1729.59204148712	0.129308210857051	0.0442677588713518	2.92104714929975	0.00348857027610273	0.0115851405469939
1807	ENSGALG00000009050		calpain 3 [Source:NCBI gene;Acc:423233]	protein_coding	117.997601231273	-1.18284430543588	0.0828218562010967	-14.2817893692682	2.84209048818515e-46	5.22805331664881e-44
1808	ENSGALG00000009052		limb bud and heart development [Source:NCBI gene;Acc:421301]	protein_coding	8949.42373825313	-0.406055639418003	0.0557797591653368	-7.27962338837666	3.34753372491142e-13	7.66222210342589e-12
1809	ENSGALG00000009062	CDK14	cyclin dependent kinase 14 [Source:NCBI gene;Acc:420546]	protein_coding	492.381197160251	0.339770513048717	0.119068873136296	2.85356285063509	0.00432319753126907	0.0138897526163016
1810	ENSGALG00000009063		PAS domain containing 1 [Source:NCBI gene;Acc:422384]	protein_coding	567.0617483314	0.759034802432836	0.10374024402864	7.31668610904066	2.54169436921918e-13	5.92420018008192e-12
1811	ENSGALG00000009065		VMA21 vacuolar H+-ATPase homolog (S. cerevisiae) [Source:NCBI gene;Acc:422385]	protein_coding	3737.40557248739	-0.100669621510268	0.0286623679207385	-3.51225766791686	0.000444316997723157	0.0019620427931936
1812	ENSGALG00000009066		potassium voltage-gated channel subfamily D member 2 [Source:NCBI gene;Acc:374143]	protein_coding	68.1738338366184	0.420890115194548	0.131128927754844	3.20974267387769	0.00132853848901989	0.0050665381442033
1813	ENSGALG00000009068	ITPKB	inositol-trisphosphate 3-kinase C [Source:NCBI gene;Acc:416743]	protein_coding	698.735275452741	0.231081248446805	0.0501114958813859	4.611342055998	4.00077580127209e-06	2.99666891653766e-05
1814	ENSGALG00000009069	CAPN14	calpain 14 [Source:NCBI gene;Acc:768684]	protein_coding	78.44603352464	2.52406202769749	0.321443877674308	7.852263499182	4.0859489596417e-15	1.18859938495748e-13
1815	ENSGALG00000009075	CD99L2	CD99 molecule like 2 [Source:NCBI gene;Acc:422386]	protein_coding	999.228341892521	-0.610697544757102	0.0699399327769517	-8.73174337620115	2.50776709345712e-18	9.88513318792773e-17
1816	ENSGALG00000009091	TRUB1	TruB pseudouridine synthase family member 1 [Source:NCBI gene;Acc:423914]	protein_coding	1218.59878712565	0.276189008830287	0.0419003985613691	6.59156042217043	4.35227624356243e-11	7.58233604066499e-10
1817	ENSGALG00000009093		partner of NOB1 homolog [Source:NCBI gene;Acc:769547]	protein_coding	707.565066168149	0.420114525731113	0.0410679415380379	10.2297439315773	1.45904659387134e-24	9.8830654298946e-23
1818	ENSGALG00000009096	MTM1	myotubularin 1 [Source:NCBI gene;Acc:422388]	protein_coding	1602.21587873091	0.125543165560632	0.0375364248714436	3.34456906832756	0.000824105072257167	0.00335197994163478
1819	ENSGALG00000009098	MAMLD1	mastermind like domain containing 1 [Source:NCBI gene;Acc:422389]	protein_coding	784.200015518242	-0.294225135043377	0.0734562758246934	-4.00544584843312	6.1900614004066e-05	0.000345564183444894
1820	ENSGALG00000009100		follicle stimulating hormone receptor [Source:NCBI gene;Acc:395962]	protein_coding	53.0232885027753	-1.34199361415793	0.225017939892667	-5.96394054091001	2.46226369168786e-09	3.31505106750096e-08
1821	ENSGALG00000009107		neurexin 1 [Source:NCBI gene;Acc:395398]	protein_coding	7984.79844418441	-0.208102197262983	0.047867354387178	-4.34747647801329	1.37712834263757e-05	9.11752261570525e-05
1822	ENSGALG00000009112		leucine rich repeat containing 57 [Source:NCBI gene;Acc:423236]	protein_coding	1048.73716057895	-0.106100182954697	0.0284184385500594	-3.73349798117163	0.00018883870817615	0.000935122903538954
1823	ENSGALG00000009130		glycerophosphocholine phosphodiesterase 1 [Source:NCBI gene;Acc:421311]	protein_coding	3676.54010132792	-0.123624022387282	0.0495426025835267	-2.49530739082303	0.0125848057129338	0.0340418565558993
1824	ENSGALG00000009134		cortactin binding protein 2 [Source:NCBI gene;Acc:417766]	protein_coding	1380.91360200701	-0.318490833152793	0.051646707468435	-6.16672095404039	6.97206343926227e-10	1.0341251091769e-08
1825	ENSGALG00000009135		pleckstrin homology domain containing A3 [Source:NCBI gene;Acc:424128]	protein_coding	1574.63069105396	0.0961798130946409	0.0271160336166543	3.5469720407622	0.000389685944782457	0.00174920511529982
1826	ENSGALG00000009139	TMEM185A	transmembrane protein 185B [Source:NCBI gene;Acc:422391]	protein_coding	2702.77499275786	-0.24015461364169	0.0318086665283225	-7.54997426339314	4.35344261645467e-14	1.13607293202419e-12
1827	ENSGALG00000009172	OSBPL6	oxysterol binding protein like 6 [Source:NCBI gene;Acc:424130]	protein_coding	396.735339522481	-0.557031836714872	0.126933082021711	-4.38838975500175	1.1419299497581e-05	7.70581857302903e-05
1828	ENSGALG00000009173		GDNF family receptor alpha 1 [Source:NCBI gene;Acc:395994]	protein_coding	181.133455761735	-0.691894475292477	0.108010179020647	-6.40582657640275	1.49556887023333e-10	2.42839763251129e-09
1829	ENSGALG00000009176		tau tubulin kinase 2 [Source:NCBI gene;Acc:423241]	protein_coding	62.5113704278738	0.475865522505237	0.12678826444271	3.75323003747132	0.000174570519317259	0.000871556815876081
1830	ENSGALG00000009177	FMR1	fragile X mental retardation 1 [Source:NCBI gene;Acc:422395]	protein_coding	4735.11964610814	-0.210176414445627	0.0502499590248955	-4.18261862345995	2.88170572023346e-05	0.000175436224622779
1831	ENSGALG00000009195		minichromosome maintenance 8 homologous recombination repair factor [Source:NCBI gene;Acc:421314]	protein_coding	1030.11970450771	-0.204483297279706	0.0394940148786186	-5.1775768533072	2.24786355539054e-07	2.18079958065113e-06
1832	ENSGALG00000009205		ankyrin repeat and fibronectin type-III domain-containing 1-like [Source:NCBI gene;Acc:416752]	protein_coding	64.0516146327328	0.189747098626007	0.0742266690320227	2.55631973117569	0.0105785867630623	0.0295366106302586
[truncated: 5,684 more rows]
