# Supplementary material for: Comparative analysis of the caecal tonsil transcriptome in two chicken lines experimentally infected with Salmonella Enteritidis
Source: PLoS One. 2022 Aug 17;17(8):e0270012. doi: 10.1371/journal.pone.0270012 (PMC9384989; doi:10.1371/journal.pone.0270012)
Supplement: S2 Table — (XLSX) [file pone.0270012.s008.xlsx]

## Sheet: S2_Table
DGEs between L6H1 and L6L1 groups (within line 6 in experiment 1, p-adj < 0.05)
	id	hgnc_symbol	description	gene_biotype	baseMean	log2FoldChange	lfcSE	stat	pvalue	padj
1	ENSGALG00000000498		angiotensin I converting enzyme [Source:NCBI gene;Acc:419953]	protein_coding	2131.18911682405	-2.27613931442826	0.623902079298899	-3.64823165357301	0.000264051504586924	0.0396510813819248
2	ENSGALG00000000751		aryl hydrocarbon receptor nuclear translocator [Source:NCBI gene;Acc:374026]	protein_coding	2702.50838408809	-0.231717158103833	0.0471624778945882	-4.91316759525949	8.96166085211016e-07	0.00146075071889396
3	ENSGALG00000001048	OLFML2A	olfactomedin like 2A [Source:NCBI gene;Acc:417098]	protein_coding	789.951373526023	-0.329412616824704	0.0775540177618657	-4.24752483921833	2.16145207342761e-05	0.00967805396680452
4	ENSGALG00000001806		fucosyltransferase 6 [Source:NCBI gene;Acc:428341]	protein_coding	291.002794830037	1.11335230178088	0.313002243297702	3.55701061452763	0.000375099005545698	0.0475542183697379
5	ENSGALG00000002175	KIF14	kinesin family member 14 [Source:NCBI gene;Acc:424347]	protein_coding	723.264572292543	0.432610129572605	0.107216377643515	4.03492581153036	5.46195527140318e-05	0.0159797204222334
6	ENSGALG00000002227	DMXL1	Dmx like 1 [Source:NCBI gene;Acc:427385]	protein_coding	6047.06015361707	0.473640758144664	0.132646043430017	3.5707115410084	0.000356012796977758	0.0461602956081389
7	ENSGALG00000002439		B double prime 1, subunit of RNA polymerase III transcription initiation factor IIIB-like [Source:NCBI gene;Acc:427394]	protein_coding	1900.79058286721	0.290751960057533	0.0776121578394857	3.74621667727439	0.000179521546140892	0.0341390140244597
8	ENSGALG00000002466	SLC2A5	solute carrier family 2 member 5 [Source:NCBI gene;Acc:419438]	protein_coding	746.150517873829	-0.917056173916959	0.245892659945521	-3.72949796110278	0.000191861658752545	0.0354069025431422
9	ENSGALG00000003081	SUCO	SUN domain containing ossification factor [Source:NCBI gene;Acc:424385]	protein_coding	3341.64895786568	0.453703513206299	0.119249970448302	3.80464256301843	0.000142009104759757	0.0283668318853385
10	ENSGALG00000003387			protein_coding	382.60038030468	0.504203132064715	0.119196933584863	4.23000086412242	2.33690414215955e-05	0.00980026376567285
11	ENSGALG00000003661	SETX	senataxin [Source:NCBI gene;Acc:417170]	protein_coding	7739.44639245742	0.312949338748005	0.0861178243540845	3.63396708051139	0.000279096487899772	0.0408268067555948
12	ENSGALG00000003775	RICTOR	RPTOR independent companion of MTOR complex 2 [Source:NCBI gene;Acc:427447]	protein_coding	2933.95390521124	0.590625723919515	0.144167828457707	4.09679281596991	4.1891350917877e-05	0.0149368848116555
13	ENSGALG00000004052		G protein-coupled receptor 107 [Source:NCBI gene;Acc:417186]	protein_coding	2927.61562407284	0.185315195830292	0.0449681260246108	4.12103443512122	3.77175038909314e-05	0.0143452239798509
14	ENSGALG00000004465		phosphatase domain containing, paladin 1 [Source:NCBI gene;Acc:373898]	protein_coding	1513.64450682419	-0.442877228245728	0.109723873075762	-4.03628869298054	5.43033894896953e-05	0.0159797204222334
15	ENSGALG00000004833		prolyl 3-hydroxylase 1 [Source:NCBI gene;Acc:414142]	protein_coding	875.476713639905	-0.374385473335507	0.0848853668078173	-4.41048307163619	1.03140269360329e-05	0.009536444909798
16	ENSGALG00000005824	SUSD2	sushi domain containing 2 [Source:NCBI gene;Acc:416922]	protein_coding	470.458614740312	-2.34602449334556	0.444175946104555	-5.28174592505584	1.27958572038568e-07	0.000573499137577745
17	ENSGALG00000006246		mitochondrial E3 ubiquitin protein ligase 1-like [Source:NCBI gene;Acc:770265]	protein_coding	591.914823233733	-0.39878623224365	0.0979362817386528	-4.07189475814314	4.66322493235509e-05	0.0152021132794776
18	ENSGALG00000006413	CEMIP	cell migration inducing hyaluronan binding protein [Source:NCBI gene;Acc:415476]	protein_coding	469.442178413908	0.846681574267745	0.164272275529946	5.15413554439624	2.5480359570332e-07	0.000581461805394977
19	ENSGALG00000006760		cleavage stimulation factor subunit 2 [Source:NCBI gene;Acc:422258]	protein_coding	1075.68010810988	-0.290959817473685	0.0759696035646355	-3.8299504515136	0.000128169063777879	0.0273662058987121
20	ENSGALG00000006939		phosphofructokinase, platelet [Source:NCBI gene;Acc:428411]	protein_coding	9852.47188826657	0.408114268053245	0.115716582879387	3.52684341256973	0.000420545399434842	0.0494682784283665
21	ENSGALG00000007382		cytidine deaminase [Source:NCBI gene;Acc:771849]	protein_coding	119.599164143123	-0.546835436476734	0.148961469626712	-3.67098577804764	0.000241616785895244	0.0379131198471585
22	ENSGALG00000007485		transferrin receptor [Source:NCBI gene;Acc:396191]	protein_coding	4172.57951470067	-0.422831393675836	0.114881400721693	-3.68059051351723	0.000232694438922694	0.0379131198471585
23	ENSGALG00000007592	ZDHHC16	zinc finger DHHC-type containing 16 [Source:NCBI gene;Acc:423843]	protein_coding	630.432606933001	-0.290200230810542	0.078062878301714	-3.71751896834901	0.00020118888531104	0.0356861812408206
24	ENSGALG00000007720	AIFM3	apoptosis inducing factor, mitochondria associated 3 [Source:NCBI gene;Acc:416999]	protein_coding	575.397629238474	-0.862963107170882	0.200016336184838	-4.31446312651885	1.59991234060108e-05	0.009536444909798
25	ENSGALG00000007814		alkaline phosphatase, placental [Source:NCBI gene;Acc:100859876]	protein_coding	1664.97316670049	-1.31583540086151	0.364188554414332	-3.61306083047438	0.000302603676641418	0.0421061945180315
26	ENSGALG00000008120	TLE3	transducin like enhancer of split 3 [Source:NCBI gene;Acc:415568]	protein_coding	675.762531034428	-0.532632368978015	0.136554449437698	-3.90051273445339	9.59891765801673e-05	0.0238094892343415
27	ENSGALG00000008414	DVL3	dishevelled segment polarity protein 2 [Source:NCBI gene;Acc:424949]	protein_coding	882.633948420017	-0.252096856362666	0.0691021671904886	-3.6481758331505	0.000264108868100463	0.0396510813819248
28	ENSGALG00000008953	AASS	aminoadipate-semialdehyde synthase [Source:NCBI gene;Acc:417757]	protein_coding	665.52275554143	0.338165876392565	0.0900511853998959	3.75526290843203	0.000173159613457974	0.0334873082975505
29	ENSGALG00000009177	FMR1	fragile X mental retardation 1 [Source:NCBI gene;Acc:422395]	protein_coding	4973.80327486263	0.328674405194715	0.0817312135312447	4.02140615554506	5.78517555999713e-05	0.0162710846322991
30	ENSGALG00000009443	TMEM168	transmembrane protein 168 [Source:NCBI gene;Acc:417777]	protein_coding	2263.90942970278	0.330888108685678	0.0748799975972467	4.41891184966925	9.91990950653131e-06	0.009536444909798
31	ENSGALG00000009885	HELB	DNA helicase B [Source:NCBI gene;Acc:417836]	protein_coding	5216.257354235	0.240725059355269	0.0560752418495077	4.29289382293376	1.76359355167759e-05	0.009536444909798
32	ENSGALG00000009907		G2/M-phase specific E3 ubiquitin protein ligase [Source:NCBI gene;Acc:423305]	protein_coding	2647.10666615951	0.409221406339253	0.0991000274505991	4.12937732578579	3.63747020470962e-05	0.0143115638054265
33	ENSGALG00000010294	RPS6KL1	ribosomal protein S6 kinase like 1 [Source:NCBI gene;Acc:423358]	protein_coding	238.188357440753	-0.554611976506439	0.149314383624753	-3.71439082453203	0.00020369378465398	0.0356861812408206
34	ENSGALG00000010469		cytochrome P450, family 4, subfamily B, polypeptide 7 [Source:NCBI gene;Acc:424618]	protein_coding	190.065150739012	-2.50923719374182	0.482459934071698	-5.20092346853599	1.98300750552769e-07	0.000573499137577745
35	ENSGALG00000010763	TRIP11	thyroid hormone receptor interactor 11 [Source:NCBI gene;Acc:423414]	protein_coding	3294.64127464403	0.325082554319792	0.0885152760285669	3.67261526942397	0.000240080798096287	0.0379131198471585
36	ENSGALG00000011099		fibroblast activation protein alpha [Source:NCBI gene;Acc:424186]	protein_coding	524.409371304966	0.304916777479116	0.0784236000224956	3.88807421989875	0.000101042732158988	0.024320679800523
37	ENSGALG00000011469		insulin like growth factor binding protein 2 [Source:NCBI gene;Acc:396315]	protein_coding	883.94846685431	-0.391198359981217	0.099192998290615	-3.9438102156675	8.01971334750482e-05	0.0203344287322289
38	ENSGALG00000011531	APAF1	apoptotic peptidase activating factor 1 [Source:NCBI gene;Acc:417926]	protein_coding	4075.34461600762	0.372063881589113	0.0978894483674325	3.80085788401376	0.000144195990302334	0.0283668318853385
39	ENSGALG00000011894		cytochrome P450 family 2 subfamily D member 6 [Source:NCBI gene;Acc:417981]	protein_coding	2644.46544728332	-0.829867188810788	0.233909111118433	-3.54781900047754	0.000388435055610906	0.0476554937343911
40	ENSGALG00000012639	MTERF2	mitochondrial transcription termination factor 2 [Source:NCBI gene;Acc:418067]	protein_coding	220.069329082348	-0.441033423742471	0.107250544434243	-4.11217888047997	3.91942421089618e-05	0.0144260097568792
41	ENSGALG00000012837		exocyst complex component 2 [Source:NCBI gene;Acc:420889]	protein_coding	2238.28654102921	0.214142331923354	0.0577043895961048	3.71102325875412	0.00020642313425891	0.0356861812408206
42	ENSGALG00000013352	SF3B4	splicing factor 3b subunit 4 [Source:NCBI gene;Acc:426042]	protein_coding	1306.56783178953	-0.31445787033684	0.0741118461423587	-4.24301763759615	2.20534095650234e-05	0.00967805396680452
43	ENSGALG00000013892	MAP3K5	mitogen-activated protein kinase kinase kinase 5 [Source:NCBI gene;Acc:421688]	protein_coding	2929.83174348016	0.177660592287686	0.0500418578894247	3.55023973490861	0.000384880489486449	0.0476554937343911
44	ENSGALG00000013993		vanin 1 [Source:NCBI gene;Acc:421702]	protein_coding	1808.14501118096	0.580669061273249	0.163928210649271	3.54221557701015	0.000396781060891074	0.0476554937343911
45	ENSGALG00000014372		solute carrier family 34 member 2 [Source:NCBI gene;Acc:395131]	protein_coding	4436.21935984511	-2.65501152600906	0.734180803227462	-3.61629112929352	0.000298854251250191	0.0420978642810455
46	ENSGALG00000014589		AN1-type zinc finger protein 5-like [Source:NCBI gene;Acc:426626]	protein_coding	2298.49387115197	-0.490604265213912	0.116159560195739	-4.22353755805549	2.4049727032326e-05	0.00980026376567285
47	ENSGALG00000014784	MAST4	microtubule associated serine/threonine kinase family member 4 [Source:NCBI gene;Acc:427169]	protein_coding	2244.3840920816	0.427105541559852	0.118537745797925	3.60311847238896	0.000314422130359838	0.0423441824340763
48	ENSGALG00000014811	SMCHD1	structural maintenance of chromosomes flexible hinge domain containing 1 [Source:NCBI gene;Acc:421057]	protein_coding	11936.5766790071	0.432582173732228	0.112700924851892	3.83831964378919	0.000123879154838744	0.0271819453213476
49	ENSGALG00000014903	ITGA2	integrin subunit alpha 2 [Source:NCBI gene;Acc:100857227]	protein_coding	781.838918325088	0.551231576842912	0.112923658210897	4.88145341353918	1.05306802644558e-06	0.00150193827271801
50	ENSGALG00000015027		Janus kinase 2 [Source:NCBI gene;Acc:374199]	protein_coding	3275.00040923372	0.341115304536396	0.093602188831751	3.64430905723313	0.000268111093935499	0.0397291893740785
51	ENSGALG00000015301	LNPEP	leucyl and cystinyl aminopeptidase [Source:NCBI gene;Acc:427279]	protein_coding	4736.88950983551	0.384618444955446	0.107891677668394	3.56485739463217	0.000364054073668289	0.0466725503433166
52	ENSGALG00000015433		ATP-binding cassette, sub-family A (ABC1), member 1 [Source:NCBI gene;Acc:373945]	protein_coding	1780.57530892856	0.451937769895999	0.103256227426365	4.3768572720545	1.20402760525795e-05	0.009536444909798
53	ENSGALG00000016050	TTC3	tetratricopeptide repeat domain 3 [Source:NCBI gene;Acc:418518]	protein_coding	10227.3605633526	0.424766493919865	0.110090025952052	3.85835583420485	0.000114152370144975	0.0258494512760496
54	ENSGALG00000016127			protein_coding	127.737856512947	1.33966541559641	0.335283510744979	3.99561974467446	6.45252322433032e-05	0.0171216953464207
55	ENSGALG00000016483		B(0,+)-type amino acid transporter 1-like [Source:NCBI gene;Acc:421965]	protein_coding	464.19566615429	-1.67472435105169	0.380184583919516	-4.40502961426291	1.05769427388759e-05	0.009536444909798
56	ENSGALG00000016595	TRIM35	tripartite motif containing 44 [Source:NCBI gene;Acc:771180]	protein_coding	630.378498868091	-0.298383227556105	0.081380806721484	-3.66650614041325	0.000245887017413649	0.0379131198471585
57	ENSGALG00000016690		cytochrome P450, family 2, subfamily AC, polypeptide 1 [Source:NCBI gene;Acc:422046]	protein_coding	1348.78887946133	-2.90508627568341	0.57843189625839	-5.02234799718873	5.10435904674275e-07	0.000970678945388912
58	ENSGALG00000016761		lysozyme g2 [Source:NCBI gene;Acc:395708]	protein_coding	2649.90869568252	1.48792237358423	0.389214718447546	3.82288311068779	0.000131900316071504	0.0273662058987121
59	ENSGALG00000017302	SLCO2B1	solute carrier organic anion transporter family member 2B1 [Source:NCBI gene;Acc:419051]	protein_coding	1234.38274009309	-0.36330078534211	0.102502469441301	-3.54431251580879	0.000393638353803381	0.0476554937343911
60	ENSGALG00000020679	PLEKHS1	pleckstrin homology domain containing S1 [Source:NCBI gene;Acc:101750407]	protein_coding	1641.22141834412	-0.906628611266314	0.222436694416794	-4.07589500304076	4.58376997031521e-05	0.0152021132794776
61	ENSGALG00000025945		avidin [Source:NCBI gene;Acc:396260]	protein_coding	1983.39223106077	1.29734217243678	0.334652837272031	3.87668063122441	0.000105891204171946	0.0246575232571818
62	ENSGALG00000026328	MIEN1	migration and invasion enhancer 1 [Source:NCBI gene;Acc:100858225]	protein_coding	853.176112803571	-0.299883374342027	0.0680393082454723	-4.40750181145445	1.04569726520617e-05	0.009536444909798
63	ENSGALG00000027700	FLAD1	flavin adenine dinucleotide synthetase 1 [Source:NCBI gene;Acc:100857898]	protein_coding	294.579085180174	-0.350409603006389	0.0973137618645315	-3.60082270269427	0.000317211843198774	0.0423441824340763
64	ENSGALG00000031629	RPS6KB2	ribosomal protein S6 kinase B2 [Source:NCBI gene;Acc:429557]	protein_coding	987.710967414084	-0.378987239909608	0.104722807567256	-3.61895606805814	0.000295793842969998	0.0420978642810455
65	ENSGALG00000031642		integrin linked kinase [Source:NCBI gene;Acc:374018]	protein_coding	2876.41254879423	-0.398666570591226	0.076690793584973	-5.19836282759945	2.01051406688079e-07	0.000573499137577745
66	ENSGALG00000031813	CASC3	cancer susceptibility candidate 3 [Source:NCBI gene;Acc:426135]	protein_coding	1638.59887896181	-0.2744164442981	0.0719021301882696	-3.8165273209509	0.000135343095091545	0.0275761556249024
67	ENSGALG00000032382		ubiquitin like modifier activating enzyme 5 [Source:NCBI gene;Acc:414879]	protein_coding	642.545494441935	0.351131902430444	0.0865266514075528	4.05807802241836	4.94782388494432e-05	0.0154134637800667
68	ENSGALG00000033033		meprin A subunit alpha [Source:NCBI gene;Acc:422060]	protein_coding	3046.6660739589	-2.31134639252776	0.654236583811863	-3.53289077639294	0.000411042252674567	0.0488540844064251
69	ENSGALG00000033039		endoglin [Source:NCBI gene;Acc:771557]	protein_coding	1614.11117351813	-0.461807837193066	0.107783894695217	-4.28457181380328	1.83091463199031e-05	0.009536444909798
70	ENSGALG00000033185	TAZ	tafazzin [Source:NCBI gene;Acc:107049523]	protein_coding	843.982259103649	-0.375124407064697	0.0868879437858584	-4.31733553263981	1.57923999783174e-05	0.009536444909798
71	ENSGALG00000033647			protein_coding	654.566351871477	0.427577129268101	0.118887428494769	3.5964873215078	0.000322543296555215	0.0423441824340763
72	ENSGALG00000033696	RALY	RALY heterogeneous nuclear ribonucleoprotein [Source:NCBI gene;Acc:419148]	protein_coding	183.682988506833	-0.483877098022992	0.113941236733348	-4.24672499523058	2.16917938452792e-05	0.00967805396680452
73	ENSGALG00000034232			protein_coding	442.155831691198	0.450238961218502	0.11042631676028	4.07727953288444	4.55657004841138e-05	0.0152021132794776
74	ENSGALG00000034510		VPS16, CORVET/HOPS core subunit [Source:NCBI gene;Acc:426571]	protein_coding	1229.99526520837	-0.32792913779233	0.0769297268613967	-4.26271028341432	2.01962293483251e-05	0.00967805396680452
75	ENSGALG00000036883		MET proto-oncogene, receptor tyrosine kinase [Source:NCBI gene;Acc:396134]	protein_coding	1113.62358512001	0.819390655035492	0.219746576564476	3.72879827229106	0.000192395088315059	0.0354069025431422
76	ENSGALG00000037733		death-associated protein kinase 3 [Source:NCBI gene;Acc:101748881]	protein_coding	1678.9174991359	-0.281511083433474	0.0736389236630202	-3.82285711727265	0.000131914226505624	0.0273662058987121
77	ENSGALG00000038096		nitric oxide synthase 2 [Source:NCBI gene;Acc:395807]	protein_coding	1708.53511114212	0.763051260533498	0.175322056737816	4.35228330497285	1.3472700974831e-05	0.009536444909798
78	ENSGALG00000039786		fibroblast growth factor receptor 1 [Source:NCBI gene;Acc:396516]	protein_coding	1262.40593099517	-0.299264556644062	0.0826602604642965	-3.62041632778696	0.000294129358858913	0.0420978642810455
79	ENSGALG00000040016	PPP1CA	protein phosphatase 1 catalytic subunit alpha [Source:NCBI gene;Acc:100858156]	protein_coding	3796.95992611779	-0.225183042588576	0.0626165222108675	-3.59622404179921	0.000322869752126612	0.0423441824340763
80	ENSGALG00000040464	STRN3	striatin 3 [Source:NCBI gene;Acc:423308]	protein_coding	4019.04187568896	0.2555921070565	0.0709608051975841	3.60187721017012	0.000315927589799874	0.0423441824340763
81	ENSGALG00000040546			protein_coding	3845.83509922855	0.385346713290513	0.089958154799521	4.28362180337391	1.83875361976824e-05	0.009536444909798
82	ENSGALG00000041112		translocation associated membrane protein 1-like 1 [Source:NCBI gene;Acc:378918]	protein_coding	6445.81070873416	0.196536825195495	0.0535332310664169	3.67130511796791	0.000241315045917588	0.0379131198471585
83	ENSGALG00000041163	ABHD17A	abhydrolase domain containing 17A [Source:NCBI gene;Acc:769919]	protein_coding	687.223974381889	-0.301694672475592	0.0690843530184867	-4.36704780885564	1.25937168988644e-05	0.009536444909798
84	ENSGALG00000041384	SHKBP1	SH3KBP1 binding protein 1 [Source:HGNC Symbol;Acc:HGNC:19214]	protein_coding	443.246935012797	-0.394633150841312	0.0985134255684676	-4.00588192486555	6.17865100408498e-05	0.0167853352277642
85	ENSGALG00000041618		zinc finger protein 777 [Source:NCBI gene;Acc:420374]	protein_coding	1353.98601709116	-0.353670061945619	0.0958378497594444	-3.69029629560075	0.000223992998585579	0.0375847075567861
86	ENSGALG00000043929		heterogeneous nuclear ribonucleoprotein L-like [Source:NCBI gene;Acc:101749377]	protein_coding	2083.25925393877	-0.310260872969769	0.0798604098474201	-3.88503982840244	0.000102313113972402	0.024320679800523
87	ENSGALG00000045122		aldo-keto reductase family 1, member B10 (aldose reductase) [Source:NCBI gene;Acc:418169]	protein_coding	5726.09813002328	-0.454069268537355	0.122282099293237	-3.71329304257754	0.000204579770196766	0.0356861812408206
88	ENSGALG00000046811	STIP1	stress induced phosphoprotein 1 [Source:NCBI gene;Acc:101748085]	protein_coding	1442.56578581569	-0.351862306422288	0.0820094445634364	-4.29050956625018	1.78263606329146e-05	0.009536444909798
89	ENSGALG00000046867	GET3	arsA arsenite transporter, ATP-binding, homolog 1 (bacterial) [Source:NCBI gene;Acc:100859771]	protein_coding	852.677162363497	-0.308825187519866	0.0768429851568536	-4.01891190053959	5.84675258478758e-05	0.0162710846322991
90	ENSGALG00000047359	MAF1	MAF1 homolog, negative regulator of RNA polymerase III [Source:NCBI gene;Acc:100857613]	protein_coding	3104.98329913518	-0.215891657617767	0.0588738857275315	-3.66701900086762	0.000245394566899152	0.0379131198471585
91	ENSGALG00000049865	RPL18A	ribosomal protein L18a [Source:NCBI gene;Acc:417823]	protein_coding	4521.89325600663	-0.483649426794465	0.112359926695466	-4.30446548888661	1.67389382191928e-05	0.009536444909798
92	ENSGALG00000050687			protein_coding	182.252998730926	0.553489012886276	0.143562049928669	3.85539920307131	0.000115540930331159	0.0258494512760496
93	ENSGALG00000051796		ankyrin repeat domain 31 [Source:NCBI gene;Acc:427208]	protein_coding	149.528593833896	0.445174885597332	0.125393787818401	3.55021483394414	0.000384916898398365	0.0476554937343911
94	ENSGALG00000052748	U2AF2	U2 small nuclear RNA auxiliary factor 2 [Source:NCBI gene;Acc:112531333]	protein_coding	1985.59913964812	-0.288500582695547	0.0780137387971112	-3.69807404623748	0.000217241523986339	0.0369959072937929
95	ENSGALG00000053250	ESYT1	extended synaptotagmin 1 [Source:NCBI gene;Acc:107055399]	protein_coding	1916.49459892944	-0.326512802242598	0.0825775485718526	-3.95401423134391	7.68508353360244e-05	0.0199288188905463
96	ENSGALG00000053507		ZFP2 zinc finger protein [Source:NCBI gene;Acc:427922]	protein_coding	133.494481703848	-0.870993846769887	0.214757444394556	-4.05570968319814	4.99823102421094e-05	0.0154134637800667
97	ENSGALG00000054212		polyamine oxidase [Source:NCBI gene;Acc:100857693]	protein_coding	427.787838307135	-0.455044135682416	0.0859521860752721	-5.29415430206643	1.19568444020274e-07	0.000573499137577745
