# Supplementary material for: Comparative analysis of the caecal tonsil transcriptome in two chicken lines experimentally infected with Salmonella Enteritidis
Source: PLoS One. 2022 Aug 17;17(8):e0270012. doi: 10.1371/journal.pone.0270012 (PMC9384989; doi:10.1371/journal.pone.0270012)
Supplement: S3 Table — (XLSX) [file pone.0270012.s009.xlsx]

## Sheet: S3_Table
DGEs between LNH1 and LNL1 groups (within line N in experiment 1, p-adj < 0.05)
	id	hgnc_symbol	description	gene_biotype	baseMean	log2FoldChange	lfcSE	stat	pvalue	padj
1	ENSGALG00000000280		ephrin A5 [Source:NCBI gene;Acc:396100]	protein_coding	268.423460048027	0.666768056476149	0.199678000332597	3.33921641525624	0.000840150835709302	0.0233155235107352
2	ENSGALG00000000309		ladinin 1 [Source:NCBI gene;Acc:421160]	protein_coding	1995.36005214228	0.64054314948123	0.171892584467087	3.72641525791869	0.000194222329187596	0.011884989365773
3	ENSGALG00000000329		adenosylhomocysteinase like 1 [Source:NCBI gene;Acc:419803]	protein_coding	2925.01188046002	0.319021944275381	0.108505723563187	2.94013931983601	0.00328064699899825	0.0455699648500597
4	ENSGALG00000000378	SLC25A37	solute carrier family 25 (mitochondrial iron transporter), member 37 [Source:NCBI gene;Acc:419530]	protein_coding	234.357207558836	0.6060709262356	0.183683500474036	3.29953928726043	0.000968436710798831	0.0251473354792085
5	ENSGALG00000000424		CKLF like MARVEL transmembrane domain containing 3 [Source:NCBI gene;Acc:414829]	protein_coding	3191.99933554153	-0.552843366536092	0.190090829226272	-2.90831161495972	0.00363386041414586	0.0482215121556351
6	ENSGALG00000000452		tumor necrosis factor receptor superfamily, member 10b [Source:NCBI gene;Acc:373904]	protein_coding	1144.74687881038	0.652935612926398	0.180654436067098	3.61427943393478	0.000301184092090899	0.0148557632744156
7	ENSGALG00000000497		chromosome 26 open reading frame, human C6orf222 [Source:NCBI gene;Acc:419812]	protein_coding	1963.24572231118	1.03081595512471	0.238279964933228	4.32607061786991	1.51792777131996e-05	0.00342083343084883
8	ENSGALG00000000505		potassium voltage-gated channel subfamily H member 6 [Source:NCBI gene;Acc:414871]	protein_coding	63.7025063276101	0.99860155428029	0.267517933443975	3.73283966956713	0.000189333119496426	0.0117287829617905
9	ENSGALG00000000521	SPIRE2	spire-type actin nucleation factor 2 [Source:NCBI gene;Acc:415855]	protein_coding	3003.45044580076	0.848770488504605	0.181974767198201	4.66422076847695	3.09788664818596e-06	0.00155740293763226
10	ENSGALG00000000608		cadherin 1 [Source:NCBI gene;Acc:415860]	protein_coding	24587.8035275413	0.796001783884258	0.179331728551169	4.43871137759726	9.0499078002789e-06	0.00257155097516186
11	ENSGALG00000000660		cytochrome b5 type B [Source:NCBI gene;Acc:415865]	protein_coding	4300.57446423616	0.271168112549547	0.0882062847720752	3.07424933779089	0.00211032977505613	0.0372758384996739
12	ENSGALG00000000667		endothelin 2 [Source:NCBI gene;Acc:419559]	protein_coding	2441.85920679716	0.578612441124761	0.168207214614024	3.43987885687585	0.000581974619414205	0.0197072286278836
13	ENSGALG00000000669	ETV3	ETS variant 3 [Source:NCBI gene;Acc:426718]	protein_coding	1202.49932470034	0.27887928106043	0.0829018793996295	3.36396814016833	0.000768304119475956	0.02251682319657
14	ENSGALG00000000674	MYO1D	myosin ID [Source:NCBI gene;Acc:419963]	protein_coding	5000.85772666424	0.595361070989027	0.158448750227456	3.75743620656127	0.00017166310994418	0.0113613367968136
15	ENSGALG00000000703	SLC45A3	solute carrier family 45 member 3 [Source:NCBI gene;Acc:771751]	protein_coding	5032.61029824418	0.555681334253637	0.141902814165293	3.9159289230611	9.00567791926342e-05	0.00831972342279168
16	ENSGALG00000000737		sphingomyelin phosphodiesterase acid like 3B [Source:NCBI gene;Acc:769013]	protein_coding	541.508989157288	0.351673635578622	0.0915838198291914	3.83991010895278	0.000123079367660121	0.00980957569930145
17	ENSGALG00000000748	TJP3	tight junction protein 3 [Source:NCBI gene;Acc:420070]	protein_coding	1620.40487753172	0.7609993554846	0.207708505301242	3.6637852377827	0.000248515180025109	0.0138523124256199
18	ENSGALG00000000755	ACER3	alkaline ceramidase 3 [Source:NCBI gene;Acc:419087]	protein_coding	1290.17731836306	-0.258483751946079	0.0634232712352277	-4.07553484567833	4.59087067406758e-05	0.00564714635755249
19	ENSGALG00000000761		tsukushi, small leucine rich proteoglycan [Source:NCBI gene;Acc:419088]	protein_coding	4094.85299289864	0.783245374696494	0.186665337159035	4.19598724978696	2.71685531164913e-05	0.00455282253571357
20	ENSGALG00000000835		pleckstrin homology domain containing J1 [Source:NCBI gene;Acc:428324]	protein_coding	2602.65932399695	0.417093668501469	0.13798134561526	3.02282650340627	0.00250425771935921	0.0404112995675854
21	ENSGALG00000000866		selenium binding protein 1 [Source:NCBI gene;Acc:425664]	protein_coding	5321.19966041142	0.610731278259233	0.170627619242351	3.57932250928134	0.000344486124115142	0.0153155718649967
22	ENSGALG00000000868	RNF121	ring finger protein 175 [Source:NCBI gene;Acc:419092]	protein_coding	982.958223933449	0.259567947126128	0.0866087032472918	2.99701920700729	0.00272633535477724	0.0418106234425934
23	ENSGALG00000000887		nuclear receptor subfamily 0 group B member 2 [Source:NCBI gene;Acc:768353]	protein_coding	2022.52141081367	0.560516589576175	0.139893869682204	4.00672732014273	6.15658705046429e-05	0.00671098206149319
24	ENSGALG00000000901			protein_coding	1301.23251979882	0.942142825122004	0.322615899441985	2.92032360076359	0.00349668090094205	0.0471186763466119
25	ENSGALG00000000902	KDF1	keratinocyte differentiation factor 1 [Source:NCBI gene;Acc:769268]	protein_coding	860.793410096048	0.585803625484289	0.168017626550211	3.48656053244048	0.000489274642475815	0.0185390726867176
26	ENSGALG00000000913		carbohydrate sulfotransferase 6 [Source:NCBI gene;Acc:770257]	protein_coding	2467.57572205733	0.30585200162676	0.104707989313618	2.92099966422507	0.003489102035167	0.0471136908075081
27	ENSGALG00000000920		cingulin [Source:NCBI gene;Acc:425665]	pseudogene	2639.23066376147	0.77430774038286	0.251860806932952	3.07434789005893	0.00210963269867285	0.0372758384996739
28	ENSGALG00000001028		ring finger protein 43 [Source:NCBI gene;Acc:100857874]	protein_coding	593.265952798549	0.389405555640698	0.11371093701193	3.42452156207141	0.000615882969894588	0.0200253888047069
29	ENSGALG00000001030	SCAMP4	secretory carrier membrane protein 4 [Source:NCBI gene;Acc:420081]	protein_coding	1990.0196643156	0.234061972738744	0.0732563239575749	3.19510944712837	0.00139777822480922	0.0303736824582995
30	ENSGALG00000001058	ARHGEF16	Rho guanine nucleotide exchange factor 16 [Source:NCBI gene;Acc:419386]	protein_coding	1799.44700902741	0.609163548982208	0.170072063450352	3.58179666091979	0.000341239352884828	0.0153016778326803
31	ENSGALG00000001091		chromosome 26 C1orf116 homolog [Source:NCBI gene;Acc:419849]	protein_coding	1620.07078790963	0.469753481303966	0.149097898214307	3.15063784889014	0.00162914357531322	0.0328674887880836
32	ENSGALG00000001094	ADGRD2	adhesion G protein-coupled receptor D2 [Source:NCBI gene;Acc:100858563]	protein_coding	84.3949108904394	-0.726768529166168	0.192769663744285	-3.77013952843871	0.000163156305035996	0.011292604659622
33	ENSGALG00000001203		transmembrane protein 45B [Source:NCBI gene;Acc:419725]	protein_coding	1496.86083221043	0.646369268393746	0.182671798862783	3.53841847738784	0.000402531556516048	0.016841179980984
34	ENSGALG00000001250		amyloid beta precursor like protein 2 [Source:NCBI gene;Acc:419727]	protein_coding	26211.7474326658	0.351321040525744	0.116750054600137	3.00917238736205	0.00261960431930272	0.0411548654538531
35	ENSGALG00000001270	PRKCZ	protein kinase C zeta [Source:NCBI gene;Acc:419399]	protein_coding	1972.30217590528	0.378639804243148	0.122038247887984	3.10263225501804	0.00191807822258065	0.0355043779252289
36	ENSGALG00000001316		copine 2 [Source:NCBI gene;Acc:415646]	protein_coding	1397.56704666742	0.222932551581344	0.0760239531127598	2.93239883554447	0.00336354485180005	0.0461698082763449
37	ENSGALG00000001328		basigin (Ok blood group) [Source:NCBI gene;Acc:770363]	protein_coding	14817.7361657352	0.400380799112869	0.11274267464022	3.55127994249337	0.000383362423681853	0.0163755890194297
38	ENSGALG00000001331	ST14	suppression of tumorigenicity 14 [Source:NCBI gene;Acc:419731]	protein_coding	10489.1109952109	0.683783068468483	0.164893149881565	4.14682519534384	3.37117242486946e-05	0.00501423267008755
39	ENSGALG00000001343	LAMB3	laminin subunit beta 3 [Source:NCBI gene;Acc:428268]	protein_coding	1226.06753958739	1.13363598250371	0.25050802224139	4.5253480202376	6.02961993207235e-06	0.00197032905330294
40	ENSGALG00000001350	RSPRY1	ring finger and SPRY domain containing 1 [Source:NCBI gene;Acc:415648]	protein_coding	2641.03038113125	0.351732737643066	0.0848262098916629	4.14651011865656	3.37581267667129e-05	0.00501423267008755
41	ENSGALG00000001383	HTR4	5-hydroxytryptamine receptor 4 [Source:NCBI gene;Acc:416150]	protein_coding	482.273966798191	0.700867770259144	0.17206650568035	4.07323765591634	4.63640709270807e-05	0.00564714635755249
42	ENSGALG00000001405	IRF6	interferon regulatory factor 6 [Source:NCBI gene;Acc:419863]	protein_coding	3224.85006622727	0.539481856502939	0.141640322932576	3.80881549359178	0.000139634100260718	0.0104078256644653
43	ENSGALG00000001434	STOM	stomatin [Source:NCBI gene;Acc:417118]	protein_coding	10977.6754618084	0.193611375345305	0.0637905014749307	3.03511292228033	0.00240445643248475	0.0396325977667189
44	ENSGALG00000001536		Rho GTPase activating protein 39 [Source:NCBI gene;Acc:419132]	protein_coding	1765.83689984763	0.315830051483707	0.10538997045598	2.99677521605933	0.00272851823093353	0.0418106234425934
45	ENSGALG00000001546	ZZEF1	zinc finger ZZ-type and EF-hand domain containing 1 [Source:HGNC Symbol;Acc:HGNC:29027]	protein_coding	6681.01032805559	0.408843303646916	0.112189135162702	3.64423259929753	0.000268190800322658	0.0146063414625727
46	ENSGALG00000001569		ras homolog family member C [Source:NCBI gene;Acc:395869]	protein_coding	1157.93461208739	0.80359234259504	0.256716942896624	3.13026609591029	0.00174648022556089	0.0340445186246715
47	ENSGALG00000001583	TRAF1	TNF receptor associated factor 1 [Source:NCBI gene;Acc:417123]	protein_coding	990.090435137035	-0.691331875262409	0.227540746123741	-3.03827726259827	0.00237934926361414	0.0394942456084497
48	ENSGALG00000001662	ATP10B	ATPase phospholipid transporting 10B (putative) [Source:NCBI gene;Acc:416159]	protein_coding	4261.95279592018	0.538847081610703	0.165674864175714	3.25243714121416	0.00114419900652548	0.0271463818984867
49	ENSGALG00000001753	SFMBT1	Scm-like with four mbt domains 1 [Source:NCBI gene;Acc:415902]	protein_coding	530.594802668458	-0.243416953739175	0.0844470364308382	-2.88248071249406	0.00394557290225741	0.0498767731193488
50	ENSGALG00000001826		WW and C2 domain containing 1 [Source:NCBI gene;Acc:416167]	protein_coding	2074.08118709404	0.486296720499908	0.13448607239164	3.6159634365985	0.000299232613466475	0.0148154147371981
51	ENSGALG00000001933	CORO2A	coronin 2A [Source:NCBI gene;Acc:427373]	protein_coding	7710.11238348963	1.02741817174722	0.216274378426396	4.75053115039644	2.02883037005268e-06	0.00139572851405045
52	ENSGALG00000001936	MYO7B	myosin VIIB [Source:HGNC Symbol;Acc:HGNC:7607]	protein_coding	2878.19279590589	0.669810058120612	0.173868160164769	3.85240205846691	0.00011696476558265	0.00973787548363577
53	ENSGALG00000001943	RHBDF2	rhomboid 5 homolog 2 [Source:NCBI gene;Acc:417358]	protein_coding	746.467727864323	0.338209534511976	0.0918332176068579	3.68286708584976	0.000230625420900617	0.0135179590878563
54	ENSGALG00000001944	TBC1D2	TBC1 domain family member 2 [Source:NCBI gene;Acc:427374]	protein_coding	816.342712332845	0.5387826907432	0.158181545292349	3.40610334630015	0.000658972292812597	0.020768832121094
55	ENSGALG00000001983		fibronectin type III domain containing 7 [Source:NCBI gene;Acc:424339]	protein_coding	61.9505268984385	0.708716070172489	0.203746565179528	3.47841971985154	0.000504379492956871	0.0187133740062336
56	ENSGALG00000002001		syntaxin binding protein 3 [Source:NCBI gene;Acc:424341]	protein_coding	3820.50426481527	0.416755544530004	0.142492283672402	2.92475868720126	0.00344723427404592	0.0468874081124394
57	ENSGALG00000002022		beta-1,4-galactosyltransferase 1 [Source:NCBI gene;Acc:396121]	protein_coding	1534.54078043613	0.534012906514243	0.155834289479645	3.42679976465639	0.00061073924476792	0.0200074502966453
58	ENSGALG00000002028	GPRC5B	G protein-coupled receptor class C group 5 member B [Source:NCBI gene;Acc:101747453]	protein_coding	128.382549791829	-0.464925234910736	0.134656320006013	-3.4526803858146	0.000555046227464772	0.0193900679367753
59	ENSGALG00000002038		DENN domain containing 2C [Source:NCBI gene;Acc:100858235]	protein_coding	438.837203541468	-0.344120182499241	0.108193066599369	-3.18061215302725	0.00146964240412267	0.0310836502658372
60	ENSGALG00000002053		cytochrome p450 oxidoreductase [Source:NCBI gene;Acc:417520]	protein_coding	5563.15643367132	0.461496369990361	0.133329434314534	3.46132399318259	0.000537525476252317	0.0191967090166504
61	ENSGALG00000002055		hes family bHLH transcription factor 4 [Source:NCBI gene;Acc:395128]	protein_coding	836.202019562261	0.752749398003164	0.23894926413703	3.15024781817904	0.0016313202300258	0.0328674887880836
62	ENSGALG00000002099		6-phosphofructo-2-kinase/fructose-2,6-biphosphatase 4-like [Source:NCBI gene;Acc:100859653]	protein_coding	3986.75259622867	0.535098582352389	0.155153179237079	3.44884059085081	0.000562998960310187	0.019432139375186
63	ENSGALG00000002102		uncharacterized LOC112533211 [Source:NCBI gene;Acc:112533211]	lncRNA	823.307196169345	-0.697580937569374	0.231151399449762	-3.01785297095285	0.00254572383390453	0.0406137426415333
64	ENSGALG00000002121	PLEKHN1	pleckstrin homology domain containing N1 [Source:NCBI gene;Acc:771179]	protein_coding	551.583194143304	0.988242882450966	0.237889173221736	4.15421546540844	3.26405498394428e-05	0.00501423267008755
65	ENSGALG00000002155		heparan sulfate 6-O-sulfotransferase 1 [Source:NCBI gene;Acc:395141]	protein_coding	758.473558811792	0.404828288734563	0.117859273279951	3.43484460296114	0.000592893711794722	0.0197438049178279
66	ENSGALG00000002159		acyl-CoA oxidase 1 [Source:NCBI gene;Acc:417366]	protein_coding	11021.4734614582	0.492285385394	0.147025661884008	3.34829565863389	0.00081310217379534	0.023054356862644
67	ENSGALG00000002169		pleckstrin homology domain containing B2 [Source:NCBI gene;Acc:424758]	protein_coding	14543.9978005081	0.264594468273954	0.0720519490198287	3.67227357307348	0.000240402126110373	0.0137763135987116
68	ENSGALG00000002182		nuclear receptor subfamily 5 group A member 2 [Source:NCBI gene;Acc:395961]	protein_coding	3569.35496201715	0.444444087933643	0.125790279033487	3.53321489823014	0.000410538617429067	0.0169814881911878
69	ENSGALG00000002326		ATPase phospholipid transporting 8B4 (putative) [Source:NCBI gene;Acc:431656]	protein_coding	6023.22257921774	0.482827963487571	0.144155042645771	3.34936575665974	0.000809967951358816	0.0230154154178502
70	ENSGALG00000002412	GBA2	glucosylceramidase beta 2 [Source:NCBI gene;Acc:100859407]	protein_coding	3616.06045744144	0.609909837852635	0.154968783016428	3.93569482821569	8.29563333941251e-05	0.00809195696861649
71	ENSGALG00000002442	ANKS4B	ankyrin repeat and sterile alpha motif domain containing 4B [Source:NCBI gene;Acc:427007]	protein_coding	1850.70985827125	0.471051235319876	0.135272268865137	3.48224539494862	0.000497227805793649	0.0187133740062336
72	ENSGALG00000002470		cytochrome P450 family 27 subfamily A member 1 [Source:NCBI gene;Acc:431683]	pseudogene	235.680506618491	0.633707886506336	0.180886769836924	3.50334016731929	0.000459462300935183	0.0179056908789558
73	ENSGALG00000002492	H6PD	hexose-6-phosphate dehydrogenase (glucose 1-dehydrogenase) [Source:NCBI gene;Acc:428188]	protein_coding	1460.60331688899	0.324804692721484	0.112390673192931	2.88996127075351	0.00385289290831826	0.0493474456893608
74	ENSGALG00000002497		ras homolog family member T2 [Source:NCBI gene;Acc:427651]	protein_coding	1185.70332436296	0.129207278705459	0.0436283284548787	2.96154547472721	0.00306099287621415	0.0439672943791156
75	ENSGALG00000002525	RASGEF1A	RasGEF domain family member 1A [Source:NCBI gene;Acc:423631]	protein_coding	1835.54197621182	-0.625450619601882	0.206239852181931	-3.03263706303547	0.00242426975947718	0.0398109231569124
76	ENSGALG00000002539		potassium calcium-activated channel subfamily N member 2 [Source:NCBI gene;Acc:395579]	protein_coding	91.7064159115418	0.43483745948533	0.140029572588047	3.1053259068681	0.00190069472558956	0.0353399441794896
77	ENSGALG00000002553	PCDH1	protocadherin 1 [Source:NCBI gene;Acc:416194]	protein_coding	1870.31793848751	0.862655444829	0.210495215616825	4.09821877566727	4.16341677031826e-05	0.0056103114025598
78	ENSGALG00000002578		aph-1 homolog B, gamma-secretase subunit [Source:NCBI gene;Acc:769986]	protein_coding	839.208996543613	0.483509622174961	0.126719639838061	3.81558551454891	0.000135860394002239	0.0103246000581585
79	ENSGALG00000002588		peroxisome proliferator activated receptor delta [Source:NCBI gene;Acc:395479]	protein_coding	2564.14866807869	0.38976294247409	0.104347823794537	3.73522828076933	0.00018754498257913	0.0116733355585324
80	ENSGALG00000002631	LRRC75A	leucine rich repeat containing 75A [Source:NCBI gene;Acc:417550]	protein_coding	294.049520765607	0.598691010413092	0.182951713389672	3.27239903535601	0.00106638952449657	0.0263991997626793
81	ENSGALG00000002647		plastin 1 [Source:NCBI gene;Acc:396291]	protein_coding	13299.2665042124	0.593898752881373	0.143804976154223	4.12989013846396	3.62936624936018e-05	0.00521312596103153
82	ENSGALG00000002695	SLC15A4	solute carrier family 15 member 4 [Source:NCBI gene;Acc:416808]	protein_coding	1811.20563617856	-0.266567291153456	0.0844513440594118	-3.15646001993675	0.00159696778412213	0.0324894008403645
83	ENSGALG00000002708	LINGO1	leucine rich repeat and Ig domain containing 1 [Source:HGNC Symbol;Acc:HGNC:21205]	protein_coding	408.179953580312	0.558016045400684	0.185596797716631	3.00660384374014	0.00264183803217584	0.0412069987095112
84	ENSGALG00000002710	IPMK	inositol polyphosphate multikinase [Source:NCBI gene;Acc:101751177]	protein_coding	5367.43171488839	0.531148030429414	0.144142573963108	3.68487960098006	0.000228810775837515	0.0134925460409703
85	ENSGALG00000002722		macrophage stimulating 1 (hepatocyte growth factor-like) [Source:NCBI gene;Acc:396135]	protein_coding	695.451587453775	0.642398652647068	0.177199518631919	3.62528441164373	0.000288643608428946	0.0147606797840431
86	ENSGALG00000002759		pseudopodium enriched atypical kinase 1 [Source:NCBI gene;Acc:100857260]	protein_coding	2617.00236249174	0.434111182055042	0.149573211562556	2.90233242650863	0.00370395263645329	0.0482744981197369
87	ENSGALG00000002764		ATPase Na+/K+ transporting subunit beta 3 [Source:NCBI gene;Acc:396549]	protein_coding	5468.04380574479	-0.371332928026164	0.128438776222923	-2.89112788945968	0.0038386187623218	0.0492390440061906
88	ENSGALG00000002771		cysteine rich protein 1 [Source:NCBI gene;Acc:101747696]	protein_coding	14439.1528684456	0.539165559810859	0.186935161711682	2.88423833629778	0.00392361676769069	0.0498631910227649
89	ENSGALG00000002775	FA2H	fatty acid 2-hydroxylase [Source:NCBI gene;Acc:415687]	protein_coding	1534.45258842204	0.815346770733812	0.190600319892401	4.27778280327177	1.88764065263821e-05	0.00397957273719905
90	ENSGALG00000002792	SPDEF	SAM pointed domain containing ETS transcription factor [Source:NCBI gene;Acc:428271]	protein_coding	1437.74694481223	0.988934567489829	0.29992021059551	3.29732553043437	0.000976102969856467	0.0252147073497903
91	ENSGALG00000002802	PACSIN1	protein kinase C and casein kinase substrate in neurons 1 [Source:NCBI gene;Acc:419903]	protein_coding	933.820527533589	0.697090917602939	0.204952558935079	3.40123061270853	0.000670832098819575	0.020927079626899
92	ENSGALG00000002843	RILP	Rab interacting lysosomal protein [Source:NCBI gene;Acc:417558]	protein_coding	506.556710655504	0.68717210285665	0.208228471374422	3.30008715100743	0.000966548080702272	0.0251473354792085
93	ENSGALG00000002846	NEURL1B	neuralized E3 ubiquitin protein ligase 1B [Source:NCBI gene;Acc:427626]	protein_coding	2458.76429915342	0.806612511816637	0.180364665106755	4.47212047514526	7.74477719119579e-06	0.00235423215502605
94	ENSGALG00000002861		transmembrane protein 170A [Source:NCBI gene;Acc:770531]	protein_coding	1495.99586734694	0.196656555624203	0.0609370272956886	3.22720953665748	0.00125003883639533	0.0285651357176983
95	ENSGALG00000002888	CASZ1	castor zinc finger 1 [Source:NCBI gene;Acc:419452]	protein_coding	1693.47661845502	0.509076686152896	0.14075333832744	3.61680008589645	0.00029826748546082	0.0148154147371981
96	ENSGALG00000002931		regenerating family member 4 [Source:NCBI gene;Acc:424379]	protein_coding	1196.16655324322	1.03522510926152	0.274799460592369	3.7672021154261	0.000165087343760264	0.011292604659622
97	ENSGALG00000002987	SERPINF2	serpin family F member 2 [Source:NCBI gene;Acc:100857105]	protein_coding	198.967437849268	-0.381883621088828	0.116596295830359	-3.2752637497545	0.00105563367318359	0.0263935295380385
98	ENSGALG00000003011	TOM1L1	target of myb1 like 1 membrane trafficking protein [Source:NCBI gene;Acc:417391]	protein_coding	2771.85815930745	0.444587954798902	0.141879376690329	3.13356292626854	0.00172697884672305	0.0338430892136686
99	ENSGALG00000003022		dimethylaniline monooxygenase [N-oxide-forming] 5-like [Source:NCBI gene;Acc:100857724]	protein_coding	762.711760575107	0.599132888875843	0.159096661342215	3.76584199706814	0.000165988742530096	0.011292604659622
100	ENSGALG00000003053		peroxiredoxin 6 [Source:NCBI gene;Acc:429062]	protein_coding	3671.82232116327	0.386417888101109	0.122518389010778	3.15395828512826	0.00161072107701003	0.0326414499187567
101	ENSGALG00000003072		replication protein A1 [Source:NCBI gene;Acc:417563]	protein_coding	2096.78217004187	-0.238236535260936	0.0764887712688432	-3.11466024762746	0.00184156894239967	0.0349363536227956
102	ENSGALG00000003078		monocyte to macrophage differentiation associated [Source:NCBI gene;Acc:417397]	protein_coding	9534.98926966218	-0.239315496571913	0.0828600464082676	-2.88818926546044	0.003874666520242	0.049507102723444
103	ENSGALG00000003103		macrophage stimulating 1 receptor [Source:NCBI gene;Acc:427573]	protein_coding	598.34381580336	0.898096148087227	0.297764247770256	3.01613156989944	0.00256022142163222	0.0407355791747961
104	ENSGALG00000003135		ankyrin 3 [Source:NCBI gene;Acc:396309]	protein_coding	4383.72057842097	0.473218672524904	0.139606196565817	3.38966811048251	0.000699772879278142	0.0214712002465836
105	ENSGALG00000003144		tripartite motif containing 25 [Source:NCBI gene;Acc:417401]	protein_coding	5682.62261865719	0.413514108787561	0.136152328620271	3.03714312474855	0.00238832024892742	0.039516118954089
106	ENSGALG00000003149		inositol 1,4,5-trisphosphate receptor type 3 [Source:NCBI gene;Acc:419910]	pseudogene	5918.85274129353	0.254874660463491	0.0863827472702902	2.95052737401361	0.00317231932177649	0.044638785677324
107	ENSGALG00000003183		chromosome 11 open reading frame, human C16orf70 [Source:NCBI gene;Acc:415699]	protein_coding	3115.64882735414	0.319052340881748	0.0956325980024856	3.33622998377034	0.000849228789447938	0.0234182900988903
108	ENSGALG00000003238		G protein subunit alpha 11 [Source:NCBI gene;Acc:374077]	protein_coding	4058.90912923923	0.425156577219708	0.121497685045455	3.49929776078158	0.000466485329473665	0.0180397329631665
109	ENSGALG00000003256		ATPase H+ transporting V0 subunit a1 [Source:NCBI gene;Acc:395474]	protein_coding	3498.82863482423	0.337361343601994	0.107796002949296	3.1296275777561	0.00175028050767189	0.0340445186246715
110	ENSGALG00000003285	CDHR2	cadherin related family member 2 [Source:NCBI gene;Acc:416223]	protein_coding	15449.9375574228	1.0162968479882	0.203781745088967	4.98718296648459	6.1266039035808e-07	0.000826370331069678
111	ENSGALG00000003323	NECAB2	N-terminal EF-hand calcium binding protein 2 [Source:NCBI gene;Acc:415705]	protein_coding	4207.60136444315	0.560856320867039	0.142574449301238	3.93377862313909	8.36208046220159e-05	0.00809635212751385
112	ENSGALG00000003336	DAPK2	death associated protein kinase 2 [Source:NCBI gene;Acc:100857587]	protein_coding	1118.24417115261	0.611917042688166	0.181632345096649	3.36898718321649	0.000754449369442975	0.0224633432983807
113	ENSGALG00000003340		globoside alpha-1,3-N-acetylgalactosaminyltransferase 1 [Source:NCBI gene;Acc:417163]	protein_coding	649.738776982337	-0.411289454215352	0.12873397115129	-3.19487894715839	0.00139889502256111	0.0303736824582995
114	ENSGALG00000003374		epithelial splicing regulatory protein 2 [Source:NCBI gene;Acc:415710]	protein_coding	10000.7987547131	0.535050222130654	0.159357002658453	3.35755701478281	0.000786345243655713	0.0227900635916271
115	ENSGALG00000003420	ZBTB8A	zinc finger and BTB domain-containing protein 8A-like [Source:NCBI gene;Acc:112530206]	protein_coding	350.186372464153	0.370383185836857	0.121143728345019	3.05738638637569	0.00223276264132954	0.0381336126108487
116	ENSGALG00000003539	KIAA1522	KIAA1522 [Source:NCBI gene;Acc:419665]	protein_coding	1301.29048875023	0.578451804576591	0.167100634096017	3.46169724433367	0.000536780622697347	0.0191967090166504
117	ENSGALG00000003548		BAI1 associated protein 2 like 1 [Source:NCBI gene;Acc:416437]	protein_coding	5374.11972636038	0.705816429870231	0.194389173614557	3.63094516400256	0.000282385183664347	0.0147606797840431
118	ENSGALG00000003567		fibronectin type III domain containing 5 [Source:NCBI gene;Acc:419667]	protein_coding	87.3587426855052	0.714326176782241	0.23060536604826	3.09761298717025	0.00195086013485449	0.0359657162520211
119	ENSGALG00000003589		vitronectin [Source:NCBI gene;Acc:395935]	protein_coding	148.808715470797	1.01311444353891	0.342216146470266	2.96045190733552	0.00307188078489112	0.0440269229597717
120	ENSGALG00000003597	AK2	adenylate kinase 2 [Source:NCBI gene;Acc:428227]	protein_coding	4613.28163683288	0.495511092693223	0.10855558778034	4.56458394104851	5.00485919048234e-06	0.00172153985470512
121	ENSGALG00000003642		platelet derived growth factor subunit A [Source:NCBI gene;Acc:374196]	protein_coding	2143.5152024588	0.587627028518933	0.164643523590521	3.56908681072933	0.000358227718505095	0.015607981695267
122	ENSGALG00000003657	UNC119	unc-119 lipid binding chaperone [Source:NCBI gene;Acc:771690]	protein_coding	94.6422246859317	0.88020809436517	0.302500043521506	2.90977840570986	0.00361685094818557	0.0480934473486608
123	ENSGALG00000003689	PAPSS2	3'-phosphoadenosine 5'-phosphosulfate synthase 2 [Source:NCBI gene;Acc:423678]	protein_coding	1259.7863796384	0.695274203217228	0.201035062743166	3.45847233676585	0.000543248057736023	0.0192433478663078
124	ENSGALG00000003736	ABCB9	ATP binding cassette subfamily B member 9 [Source:NCBI gene;Acc:416834]	protein_coding	811.182072274433	0.495070543742629	0.138104607023002	3.58475038895822	0.000337400737335944	0.0152769379900061
125	ENSGALG00000003743	VPS37B	VPS37B, ESCRT-I subunit [Source:NCBI gene;Acc:416835]	protein_coding	1565.51895820285	0.409099539774591	0.137441338690253	2.97653925429645	0.00291521759447165	0.0432185718510478
126	ENSGALG00000003748		anoctamin 5 [Source:NCBI gene;Acc:422973]	protein_coding	4919.01064575922	-0.292705686152804	0.0757332000101629	-3.8649586457924	0.000111108023122927	0.00961783423999857
127	ENSGALG00000003821	RAMP1	receptor activity modifying protein 1 [Source:NCBI gene;Acc:424016]	protein_coding	204.270465398302	-0.73837335867769	0.224594599559761	-3.28758287209493	0.00101051442545845	0.0257474348053946
128	ENSGALG00000003899	RAB17	RAB17, member RAS oncogene family [Source:NCBI gene;Acc:424017]	protein_coding	1019.06264274472	0.569291538540378	0.193500330690808	2.9420701065883	0.0032602610842039	0.0454801202045135
129	ENSGALG00000003901		purinergic receptor P2X 4 [Source:NCBI gene;Acc:374166]	protein_coding	3712.1139949338	0.426629761115927	0.128479904697272	3.32059524889253	0.00089825702335248	0.0241090709491586
130	ENSGALG00000003932		syndecan 4 [Source:NCBI gene;Acc:419184]	protein_coding	14631.4897976851	0.45256311060446	0.131925373720851	3.4304478194018	0.00060258585783272	0.0197899491149032
131	ENSGALG00000004005	AKR7L	aldo-keto reductase family 7, member A2 (aflatoxin aldehyde reductase) [Source:NCBI gene;Acc:419471]	protein_coding	5006.45619822267	0.686610424008999	0.173884202938129	3.94866475739206	7.85883186238426e-05	0.00792159030397752
132	ENSGALG00000004017	TOR1AIP2	torsin 1A interacting protein 2 [Source:NCBI gene;Acc:424419]	protein_coding	1987.55883199302	0.493402205803068	0.131026989554946	3.76565322517892	0.000166114213668764	0.011292604659622
133	ENSGALG00000004070		MICAL like 2 [Source:NCBI gene;Acc:416460]	protein_coding	2617.7270015906	0.234680675043041	0.080880851329652	2.90156039637288	0.00371309195595053	0.0483404631038141
134	ENSGALG00000004078		LON peptidase N-terminal domain and RING finger protein 2-like [Source:NCBI gene;Acc:416263]	protein_coding	410.336070848435	0.610832076928062	0.171349590066041	3.56482952012104	0.000364092765255079	0.0157584653465203
135	ENSGALG00000004088	FNBP1	formin binding protein 1 [Source:NCBI gene;Acc:417187]	protein_coding	6995.81018808767	-0.367841210525956	0.107056660311959	-3.43594886533992	0.000590482410166948	0.0197438049178279
136	ENSGALG00000004103	FAM81A	family with sequence similarity 81 member A [Source:NCBI gene;Acc:415396]	protein_coding	261.877337734176	0.910770738867451	0.252841726661155	3.60213779147307	0.000315610986408844	0.0150658037337302
137	ENSGALG00000004150	MYO1E	myosin IE [Source:NCBI gene;Acc:415398]	protein_coding	5219.27135674919	0.57160505459436	0.180525492186211	3.16633982088663	0.0015437033866224	0.0318260993163114
138	ENSGALG00000004196	UGT1A1	UDP glucuronosyltransferase family 1 member A1 [Source:NCBI gene;Acc:424028]	protein_coding	14695.3224309564	0.588066718422058	0.179984996397083	3.26730966577162	0.00108574847011281	0.0264759891319061
139	ENSGALG00000004199	TMEM184A	transmembrane protein 184A [Source:NCBI gene;Acc:769655]	protein_coding	2013.2877222322	0.682207621795396	0.188865771110029	3.61212949167987	0.000303692840499208	0.014900220445657
140	ENSGALG00000004221	IL22RA1	interleukin 22 receptor subunit alpha 1 [Source:HGNC Symbol;Acc:HGNC:13700]	protein_coding	4812.9549365824	0.606620599179605	0.131767767970185	4.60371006145345	4.15030165747304e-06	0.0016834457654916
141	ENSGALG00000004246		solute carrier family 6 member 4 [Source:NCBI gene;Acc:404747]	protein_coding	626.48227800474	0.430319418566972	0.118264604302901	3.63861546828358	0.000274107723528212	0.0147507084963811
142	ENSGALG00000004252		cathepsin L1-like [Source:NCBI gene;Acc:420160]	protein_coding	999.643681342985	-0.702989849743902	0.242924706230203	-2.89385900945672	0.00380538990088705	0.0490051737876795
143	ENSGALG00000004257		tetraspanin 15 [Source:NCBI gene;Acc:423699]	protein_coding	2549.99206901367	0.483570484804343	0.121169554374248	3.99085799482907	6.58346923584923e-05	0.00699614035624271
144	ENSGALG00000004260			pseudogene	733.374030151335	0.705260997215813	0.229475897479831	3.07335543715565	0.00211666213504515	0.0373372345036101
145	ENSGALG00000004267		single Ig and TIR domain containing [Source:NCBI gene;Acc:422995]	protein_coding	1855.56191329259	0.593296335245442	0.181258164426085	3.27321164883241	0.00106332823240604	0.0263935295380385
146	ENSGALG00000004285		hepatocyte nuclear factor 4 alpha [Source:NCBI gene;Acc:419198]	protein_coding	1334.42603508111	0.839840052760271	0.178085054471431	4.71594910225889	2.40586578096184e-06	0.00140131955329661
147	ENSGALG00000004295	CPD	carboxypeptidase D [Source:NCBI gene;Acc:417590]	protein_coding	6098.57477664028	0.444573921980881	0.149671585120709	2.97032948252894	0.00297480502748133	0.0435427508557766
148	ENSGALG00000004300		phosphatidylserine synthase 2 [Source:NCBI gene;Acc:422997]	protein_coding	1744.35990736277	0.410873571825694	0.118207006937224	3.47588169662308	0.000509176844005202	0.0188007077061921
149	ENSGALG00000004332	PLA2G12B	phospholipase A2 group XIIB [Source:NCBI gene;Acc:423705]	protein_coding	167.966864492541	0.986939853776446	0.256922200910355	3.84139576213894	0.000122336685988906	0.00980957569930145
150	ENSGALG00000004357		annexin A6 [Source:NCBI gene;Acc:395481]	protein_coding	8110.42867072516	-0.382933015270348	0.109712156524794	-3.49034261471116	0.000482401660182153	0.0184712661269717
151	ENSGALG00000004373	KCNJ16	potassium inwardly rectifying channel subfamily J member 16 [Source:NCBI gene;Acc:427812]	protein_coding	11135.1119550112	0.580504752729528	0.169478839980823	3.42523439973517	0.000614269208060507	0.0200253888047069
152	ENSGALG00000004386		SRY (sex determining region Y)-box 9 [Source:NCBI gene;Acc:374148]	protein_coding	249.399549532629	0.521165211944106	0.171669930125497	3.03585614302468	0.00239853772105249	0.0396325977667189
153	ENSGALG00000004394		poly(rC) binding protein 3 [Source:NCBI gene;Acc:100858906]	protein_coding	124.984522828195	0.634274903615757	0.1608512281822	3.94323941933039	8.0388330147934e-05	0.00802103712491332
154	ENSGALG00000004436		cytochrome P450 family 3 subfamily A member 4 [Source:NCBI gene;Acc:416477]	protein_coding	5966.270105341	0.652875365729774	0.21781108669289	2.99743863199359	0.00272258667844003	0.0418106234425934
155	ENSGALG00000004449		cytochrome P450 family 3 subfamily A member 5 [Source:NCBI gene;Acc:414832]	protein_coding	10430.8252929945	0.559918273045564	0.192922235422601	2.90230035858256	0.00370433185021009	0.0482744981197369
156	ENSGALG00000004503		centromere protein V [Source:NCBI gene;Acc:417601]	protein_coding	374.318522129736	0.523344903527536	0.157528092475237	3.32223221461152	0.000893003416740385	0.0240669023921929
157	ENSGALG00000004545	WDR72	WD repeat domain 72 [Source:NCBI gene;Acc:427497]	protein_coding	1339.09625388926	0.649183735591951	0.210580944909689	3.08282278755261	0.00205047220332283	0.036851448442221
158	ENSGALG00000004594		CD74 molecule [Source:NCBI gene;Acc:414741]	protein_coding	152864.313202393	-0.399521222303455	0.122053985303071	-3.27331566692729	0.00106293696105295	0.0263935295380385
159	ENSGALG00000004618	TAX1BP3	Tax1 binding protein 3 [Source:NCBI gene;Acc:417605]	protein_coding	9349.10215791198	0.417763565058149	0.137996741180008	3.02734370019075	0.00246713264719355	0.0401093169545608
160	ENSGALG00000004627			pseudogene	1870.95814091569	0.50213064571688	0.14630802888478	3.43201018798714	0.000599125050905361	0.0197438049178279
161	ENSGALG00000004719		spectrin alpha, non-erythrocytic 1 [Source:NCBI gene;Acc:374234]	protein_coding	13158.5919069766	0.449887628210611	0.13504661105934	3.33135074387707	0.00086425632636131	0.0236600950211563
162	ENSGALG00000004741		EPH receptor B2 [Source:NCBI gene;Acc:396513]	protein_coding	1805.39260988098	0.483925148424904	0.162627905079045	2.9756587480463	0.00292359990247894	0.0432289302322424
163	ENSGALG00000004763		aldehyde dehydrogenase 3 family member A2 [Source:NCBI gene;Acc:417615]	protein_coding	5353.41175813584	0.30920226908542	0.0947213546242991	3.26433537940661	0.00109721202940989	0.026562509912371
164	ENSGALG00000004804		transglutaminase 3 [Source:NCBI gene;Acc:419215]	protein_coding	61.4625000131825	-0.942032716427334	0.305502947749365	-3.08354706024041	0.00204548755846918	0.036851448442221
165	ENSGALG00000004812		family with sequence similarity 129 member A [Source:NCBI gene;Acc:424451]	protein_coding	2674.58246214663	-0.614402424690293	0.179626698814936	-3.42044043977724	0.000625198242632464	0.0201776943937011
166	ENSGALG00000004832	RBM41	RNA binding motif protein 41 [Source:NCBI gene;Acc:428698]	protein_coding	224.178205343205	0.310982251168938	0.102144688971633	3.04452687946704	0.00233046604135121	0.0390032287151109
167	ENSGALG00000004842	NT5M	5',3'-nucleotidase, mitochondrial [Source:NCBI gene;Acc:416505]	protein_coding	358.804784898815	-0.436954643117956	0.134186243341375	-3.25632965226045	0.00112862631561722	0.0268711740827554
168	ENSGALG00000004859	ZNFX1	zinc finger NFX1-type containing 1 [Source:NCBI gene;Acc:419218]	protein_coding	10672.2082903118	0.454152382909571	0.156437472087509	2.90309205875893	0.00369498004910489	0.0482744981197369
169	ENSGALG00000004900	RFLNB	refilin B [Source:NCBI gene;Acc:417623]	protein_coding	633.934581752	0.741115664972674	0.202047375328172	3.66802916280863	0.000244427310175467	0.0137763135987116
170	ENSGALG00000004974		peroxisome proliferator-activated receptor gamma [Source:NCBI gene;Acc:373928]	protein_coding	1730.65482301943	0.554931815283508	0.165228804757004	3.35856581483856	0.000783480617972045	0.0227900635916271
171	ENSGALG00000005034		acyl-CoA dehydrogenase family member 9 [Source:NCBI gene;Acc:415974]	protein_coding	9544.00192573363	0.414355458442924	0.135465973428296	3.0587419700804	0.00222268500799657	0.0381269235426814
172	ENSGALG00000005065		phospholipase A2 group IVA [Source:NCBI gene;Acc:396394]	protein_coding	1247.90234377512	-0.238948941835354	0.0776458869338368	-3.07741918176511	0.00208801449520568	0.0372758384996739
173	ENSGALG00000005087	FAM83G	family with sequence similarity 83, member G [Source:NCBI gene;Acc:101751551]	protein_coding	679.984739977583	0.492153124452616	0.161535238744532	3.04672298303255	0.00231350812676686	0.0389172071582522
174	ENSGALG00000005090	SKA2	spindle and kinetochore associated complex subunit 2 pseudogene 1 [Source:NCBI gene;Acc:417629]	protein_coding	1421.79423015478	-0.322334516161519	0.0957770217817771	-3.36546814846615	0.000764138889715814	0.02251682319657
175	ENSGALG00000005103		glycerophosphodiester phosphodiesterase domain containing 1 [Source:NCBI gene;Acc:417631]	protein_coding	1314.20190439414	0.50740765291185	0.146924127653188	3.45353524309892	0.000553290002275431	0.0193900679367753
176	ENSGALG00000005146	PDP2	pyruvate dehyrogenase phosphatase catalytic subunit 2 [Source:NCBI gene;Acc:427550]	protein_coding	3278.07671225726	0.298765934139461	0.0647246990306718	4.61594937657232	3.91302331307466e-06	0.0016834457654916
177	ENSGALG00000005171		adaptor related protein complex 1 sigma 3 subunit [Source:NCBI gene;Acc:424807]	protein_coding	2511.0178402348	0.662046271740724	0.201998012806739	3.27748903339031	0.00104734798932283	0.0263851749985241
178	ENSGALG00000005249	BICD2	BICD cargo adaptor 2 [Source:NCBI gene;Acc:415990]	protein_coding	5786.35161404633	-0.291327448161326	0.09172994341415	-3.17592530114203	0.00149359405671041	0.0313610641627367
179	ENSGALG00000005256		EPH receptor A4 [Source:NCBI gene;Acc:395559]	protein_coding	958.399410537031	0.566144621583102	0.168753945192823	3.35485265802948	0.000794072668637714	0.0229305816986784
180	ENSGALG00000005259		vasoactive intestinal peptide receptor 1 [Source:NCBI gene;Acc:395329]	protein_coding	685.197084889332	0.530022549155719	0.14708317019169	3.60355673912218	0.000313892186658661	0.0150658037337302
181	ENSGALG00000005294	PPFIBP2	PPFIA binding protein 2 [Source:NCBI gene;Acc:428843]	protein_coding	3667.73266768557	0.339145728032434	0.0952997823812544	3.55872510469808	0.000372659319745203	0.0159705900602936
182	ENSGALG00000005299		annexin A7 [Source:NCBI gene;Acc:423747]	protein_coding	2761.50901169129	0.621032683579359	0.210183723892699	2.95471348626596	0.00312959542961538	0.044367615900762
183	ENSGALG00000005340		solute carrier family 35 member A3 [Source:NCBI gene;Acc:424472]	protein_coding	4186.22434374529	0.538843135209279	0.154566175841981	3.48616462996509	0.000489999351249027	0.0185390726867176
184	ENSGALG00000005347	ADAMTS18	ADAM metallopeptidase with thrombospondin type 1 motif 18 [Source:NCBI gene;Acc:100858277]	protein_coding	67.9835717720441	-0.814845436957679	0.217083343402609	-3.75360644527408	0.000174308462092844	0.0113613367968136
185	ENSGALG00000005360	CA4	carbonic anhydrase 4 [Source:NCBI gene;Acc:417647]	protein_coding	27083.9533119623	0.886615300640357	0.256794113405713	3.4526309379981	0.000555147972117402	0.0193900679367753
186	ENSGALG00000005398		hydroxyacylglutathione hydrolase [Source:NCBI gene;Acc:416537]	protein_coding	3948.45545126054	0.337403977670519	0.111645788336748	3.0220931993676	0.00251033244882355	0.0404593778527406
187	ENSGALG00000005416	TTC39B	tetratricopeptide repeat domain 39B [Source:NCBI gene;Acc:427354]	protein_coding	1708.2967013121	0.285724621085416	0.0914620152795644	3.12397031939506	0.00178428454234405	0.0344904423695339
188	ENSGALG00000005442		palmdelphin [Source:NCBI gene;Acc:424475]	protein_coding	7842.78048488174	0.527566010467127	0.106328674101541	4.96165324099984	6.98956945603049e-07	0.000826370331069678
189	ENSGALG00000005473		N-acetyltransferase, pineal gland isozyme NAT-3 [Source:NCBI gene;Acc:415809]	protein_coding	4897.76902684039	0.522787985548431	0.148812258323137	3.51307070693885	0.000442959581280217	0.0177061917031
190	ENSGALG00000005478	SNX7	sorting nexin 7 [Source:NCBI gene;Acc:424478]	protein_coding	3431.08380723545	0.482563700320475	0.125240946071583	3.85308252178691	0.000116640057511695	0.00973787548363577
191	ENSGALG00000005504	HNF1B	HNF1 homeobox B [Source:NCBI gene;Acc:427838]	protein_coding	494.849583693712	0.482160642984418	0.160414354345494	3.00572006134787	0.00264952798721011	0.0412776881058681
192	ENSGALG00000005589		synaptogyrin 3 [Source:NCBI gene;Acc:416548]	protein_coding	7581.08582673852	-0.814434815769072	0.280189309972348	-2.90673050963097	0.00365227696045562	0.0482744981197369
193	ENSGALG00000005610	SLC44A3	solute carrier family 44 member 3 [Source:NCBI gene;Acc:424486]	protein_coding	1588.36319919546	0.369338981178981	0.113149217354941	3.26417618975119	0.00109782872610056	0.026562509912371
194	ENSGALG00000005628		collagen type IX alpha 3 chain [Source:NCBI gene;Acc:396242]	protein_coding	148.802429863212	0.640795279680188	0.221273274361858	2.89594521312261	0.00378018389905183	0.0488232091952846
195	ENSGALG00000005647		ATP binding cassette subfamily D member 3 [Source:NCBI gene;Acc:424487]	protein_coding	9211.27164169158	0.350200720487422	0.10948015237194	3.19875989300487	0.00138020067125915	0.0303172182359961
196	ENSGALG00000005670		sarcolemma associated protein [Source:NCBI gene;Acc:396360]	protein_coding	11803.1123507695	0.399191022865709	0.135482997369232	2.9464289292168	0.00321466283291694	0.0450362892701578
197	ENSGALG00000005679		caudal type homeobox 1 [Source:NCBI gene;Acc:395397]	protein_coding	2791.29994370043	0.650195787406792	0.18396912205219	3.5342658602368	0.000408909546512245	0.0169677989919414
198	ENSGALG00000005722	SEC31B	SEC31 homolog B, COPII coat complex component [Source:NCBI gene;Acc:423764]	protein_coding	3380.28564209776	0.350289817874973	0.112198682554838	3.12204929593328	0.00179596863412667	0.0345222147303967
199	ENSGALG00000005778		solute carrier family 2 member 11-like 5 [Source:NCBI gene;Acc:416916]	protein_coding	459.326005450844	-0.338670307613097	0.112215003625471	-3.01804835958872	0.00254408303028966	0.0406137426415333
200	ENSGALG00000005790		DEP domain containing MTOR-interacting protein [Source:NCBI gene;Acc:419242]	protein_coding	138.267260331031	0.601153110053945	0.130894272910455	4.59266167027183	4.37628241418973e-06	0.0016834457654916
201	ENSGALG00000005805	PLCD1	phospholipase C delta 1 [Source:NCBI gene;Acc:420416]	protein_coding	7061.39972674056	0.549777288324551	0.14755366493963	3.72594803761387	0.000194582489807622	0.011884989365773
202	ENSGALG00000005815		transmembrane protein 41B [Source:NCBI gene;Acc:423047]	protein_coding	6996.53592894939	0.601516505722617	0.158714777178432	3.78992124373129	0.000150695055866691	0.0108825142278095
203	ENSGALG00000005842	GDPD2	glycerophosphodiester phosphodiesterase domain containing 2 [Source:NCBI gene;Acc:422217]	protein_coding	705.691045166182	0.959588132351322	0.223451151078393	4.29439780336899	1.7516814624236e-05	0.00381603806588981
204	ENSGALG00000005909		GATA binding protein 2 [Source:NCBI gene;Acc:416018]	protein_coding	342.483789719373	-0.4565061223172	0.145595606249982	-3.13543886436653	0.00171597190496984	0.033677881035827
205	ENSGALG00000006008	HOMER2	homer scaffolding protein 2 [Source:NCBI gene;Acc:415458]	protein_coding	46.5440579056067	-0.617965854694917	0.21313616943685	-2.89939458106858	0.0037388404828683	0.0485789104886397
206	ENSGALG00000006106	TNFRSF6B	TNF receptor superfamily member 6b [Source:NCBI gene;Acc:395096]	protein_coding	231.111697394241	0.556003552961416	0.154020549067236	3.60993098861567	0.000306278481267817	0.014900220445657
207	ENSGALG00000006120	PKD2L2	polycystin 2 like 2, transient receptor potential cation channel [Source:NCBI gene;Acc:416298]	protein_coding	46.3055146958771	-0.840271069717547	0.27528336771913	-3.0523858985003	0.00227030025339141	0.0383994067413227
208	ENSGALG00000006161		charged multivesicular body protein 1A [Source:NCBI gene;Acc:415841]	protein_coding	2135.25381758253	0.30806104541925	0.106399052898363	2.8953363495963	0.00378752460592293	0.0488232091952846
209	ENSGALG00000006165			protein_coding	6407.47169850102	-0.879226985096232	0.299599642626514	-2.93467301024885	0.00333899351563272	0.0459410360450898
210	ENSGALG00000006175	DPEP1	dipeptidase 1 (renal) [Source:NCBI gene;Acc:415842]	protein_coding	5017.15537163796	1.00943516049277	0.2439750508214	4.13745240381861	3.51183266095616e-05	0.00510035163459533
211	ENSGALG00000006192	USH1C	USH1 protein network component harmonin [Source:NCBI gene;Acc:423073]	protein_coding	6994.34035946188	0.419582355409035	0.121911726399505	3.44168988333462	0.000578092579930625	0.0196266184734369
212	ENSGALG00000006194	SLC52A3	solute carrier family 52 member 3 [Source:NCBI gene;Acc:419270]	protein_coding	379.106477146516	0.489235537121221	0.148452657957135	3.29556603333087	0.000982236164935172	0.0252732458895032
213	ENSGALG00000006211		BCL2 like 1 [Source:NCBI gene;Acc:373954]	protein_coding	1435.48250881931	0.460363103252376	0.145619926160832	3.16140184512881	0.00157011725628021	0.0322182145319288
214	ENSGALG00000006217		S100 calcium binding protein B [Source:NCBI gene;Acc:424038]	protein_coding	1156.40194324062	1.00926319506323	0.258664766268715	3.90181936883803	9.54723917520056e-05	0.00866610855965601
215	ENSGALG00000006283	THAP4	THAP domain containing 4 [Source:NCBI gene;Acc:429271]	protein_coding	1426.68749621019	0.264221758318976	0.0832254829314802	3.17476990234482	0.00149955359970243	0.0313610641627367
216	ENSGALG00000006322	CLCA1	chloride channel accessory 1 [Source:NCBI gene;Acc:424523]	protein_coding	163919.374534887	0.818773987648558	0.243124767725036	3.36771113576777	0.00075794965295228	0.0225162725312256
217	ENSGALG00000006323		leukocyte cell derived chemotaxin 2 [Source:NCBI gene;Acc:396471]	protein_coding	265.216291660468	-0.905912555140528	0.293824521785076	-3.08317546009035	0.00204804362298393	0.036851448442221
218	ENSGALG00000006376		transmembrane channel like 3 [Source:NCBI gene;Acc:415470]	protein_coding	158.332809202998	1.02144822942768	0.332501554114977	3.07201039148969	0.0021262232312048	0.0373621137181033
219	ENSGALG00000006379		sonic hedgehog [Source:NCBI gene;Acc:395615]	protein_coding	554.437384457645	0.673517404365361	0.203729970924115	3.30593187300966	0.000946611004069723	0.024895678942043
220	ENSGALG00000006382		protein tyrosine phosphatase, receptor type J [Source:NCBI gene;Acc:395330]	protein_coding	8315.14153772767	0.508212662231432	0.131889430324909	3.85332365891228	0.000116525194215934	0.00973787548363577
221	ENSGALG00000006390	CRKL	CRK like proto-oncogene, adaptor protein [Source:NCBI gene;Acc:416939]	protein_coding	809.692390058284	-0.35287073286978	0.113061667363103	-3.12104660314728	0.00180209512821176	0.0345383950452432
222	ENSGALG00000006393			protein_coding	2642.10690626835	0.590879455782916	0.125333924991609	4.71444148758986	2.42374638574893e-06	0.00140131955329661
223	ENSGALG00000006407		Gallus gallus death domain-containing tumor necrosis factor receptor superfamily member 23 (LOC378902), mRNA. [Source:RefSeq mRNA;Acc:NM_204386]	protein_coding	2877.88927459642	0.319685892390845	0.104981343114117	3.04516862623237	0.00232549885452148	0.0390032287151109
224	ENSGALG00000006420		abhydrolase domain containing 17C [Source:NCBI gene;Acc:415479]	protein_coding	4418.95751481973	0.677422701157834	0.198469815494719	3.41322784761624	0.000641982437993454	0.0205167541491747
225	ENSGALG00000006446		nucleosome assembly protein 1 like 4 [Source:NCBI gene;Acc:423087]	protein_coding	6287.67255135814	-0.239726880996541	0.0762495843107692	-3.1439762349325	0.00166668974533091	0.0331172938316633
226	ENSGALG00000006490	SCN3B	sodium voltage-gated channel beta subunit 3 [Source:NCBI gene;Acc:419744]	protein_coding	1695.94566511656	0.361275302550794	0.122095609248118	2.95895409159739	0.00308685083583454	0.0440576410413642
227	ENSGALG00000006503		voltage dependent anion channel 1 [Source:NCBI gene;Acc:416320]	protein_coding	6986.22099261044	0.500849105243953	0.151835386898352	3.29863225875831	0.000971570990513374	0.0251473354792085
228	ENSGALG00000006511		BCL2 related protein A1 [Source:NCBI gene;Acc:395673]	protein_coding	631.646019361054	-0.716937825677618	0.248535118900431	-2.88465400322295	0.00391844053182211	0.0498631910227649
229	ENSGALG00000006521	TRPM5	transient receptor potential cation channel, subfamily M, member 5 [Source:NCBI gene;Acc:423091]	protein_coding	3396.26214709146	0.872369613402318	0.262678508673982	3.32105438623851	0.00089678060459796	0.0241090709491586
230	ENSGALG00000006565		gamma-glutamyltransferase 2 [Source:NCBI gene;Acc:416945]	protein_coding	2359.62478492569	0.758738606465628	0.195697490643556	3.8770993126713	0.000105709216952404	0.00932961683925624
231	ENSGALG00000006598		sortilin related receptor 1 [Source:NCBI gene;Acc:395998]	protein_coding	420.208231355643	0.275258960650881	0.0796293372795268	3.45675312711226	0.000546725465271026	0.0193141852879934
232	ENSGALG00000006637		XK related, X-linked [Source:NCBI gene;Acc:771005]	protein_coding	653.062421850836	0.696148827726372	0.186123433875411	3.74025351473134	0.000183834744387091	0.0115729759452226
233	ENSGALG00000006655	MAP3K13	mitogen-activated protein kinase kinase kinase 13 [Source:NCBI gene;Acc:424876]	protein_coding	3224.3369707096	0.501042347417177	0.117826003065972	4.25239195406328	2.11499266037796e-05	0.00422000296737333
234	ENSGALG00000006681		BR serine/threonine kinase 1 [Source:NCBI gene;Acc:423098]	protein_coding	368.664022300471	-0.678098036316484	0.232351255643792	-2.91841778275581	0.00351812637800688	0.0471499558224064
235	ENSGALG00000006682		BEN domain containing 7 [Source:NCBI gene;Acc:419037]	protein_coding	3477.71423401663	0.391365056285375	0.104272006537352	3.75330895876816	0.000174515543187852	0.0113613367968136
236	ENSGALG00000006707		NADPH oxidase 1 [Source:NCBI gene;Acc:422257]	protein_coding	2573.73323335607	0.765657673547158	0.215895611046095	3.54642537584372	0.000390495321317149	0.0165187436612386
237	ENSGALG00000006728		solute carrier family 5 member 1 [Source:NCBI gene;Acc:395496]	protein_coding	16790.4406770005	0.448959340822909	0.1545932559998	2.90413277034212	0.00368271950354729	0.0482744981197369
238	ENSGALG00000006779	PDZD3	PDZ domain containing 3 [Source:NCBI gene;Acc:769876]	protein_coding	866.948806303908	0.459593181302678	0.140254026460739	3.27686265343213	0.00104967416412153	0.0263851749985241
239	ENSGALG00000006805	PLSCR1	phospholipid scramblase 1 [Source:NCBI gene;Acc:424883]	protein_coding	4489.1585724561	0.576386893064371	0.182574848824115	3.15698956771224	0.00159407049235094	0.0324894008403645
240	ENSGALG00000006871	SLCO3A1	solute carrier organic anion transporter family member 3A1 [Source:NCBI gene;Acc:415504]	protein_coding	392.693450881222	-0.526871801901498	0.160779411999083	-3.27698550050987	0.00104921757288509	0.0263851749985241
241	ENSGALG00000006889		transmembrane channel like 7 [Source:NCBI gene;Acc:416610]	protein_coding	10368.9387787674	0.617068229710991	0.119266391967591	5.17386515623506	2.29300335561215e-07	0.000749296171530162
242	ENSGALG00000006911	TMC5	transmembrane channel like 5 [Source:NCBI gene;Acc:416611]	protein_coding	11699.0756408043	0.600165620406984	0.117879704606	5.09133970442979	3.55542376690312e-07	0.000774549067619846
243	ENSGALG00000006919	POF1B	premature ovarian failure, 1B [Source:NCBI gene;Acc:422268]	protein_coding	1468.54114060549	0.55855216908928	0.192418195599055	2.90280327881852	0.00369838871518359	0.0482744981197369
244	ENSGALG00000006968		HNF1 homeobox A [Source:NCBI gene;Acc:416967]	protein_coding	858.099481702614	0.516875682425085	0.169765546388402	3.04464417793312	0.00232955741396955	0.0390032287151109
245	ENSGALG00000007027	SGSH	N-sulfoglucosamine sulfohydrolase [Source:NCBI gene;Acc:422081]	protein_coding	456.780350614169	0.458926271423021	0.14689116526691	3.12426054071479	0.00178252543960558	0.0344904423695339
246	ENSGALG00000007059		immunoglobulin superfamily member 6 [Source:NCBI gene;Acc:771906]	protein_coding	899.613528438786	-0.584799860262083	0.196605817312072	-2.97447892568627	0.00293486614620994	0.043275053357302
247	ENSGALG00000007075	ATP13A3	ATPase 13A3 [Source:NCBI gene;Acc:424898]	protein_coding	10770.3170224989	0.310964964186588	0.104791548592233	2.96746224637468	0.00300269155895608	0.0437062153308629
248	ENSGALG00000007078		ectonucleoside triphosphate diphosphohydrolase 1 [Source:NCBI gene;Acc:423826]	protein_coding	1547.36244908062	-0.296052415619599	0.0980255745484227	-3.0201548624778	0.00252645469914804	0.0405691515633465
249	ENSGALG00000007098	KIF21A	kinesin family member 21A [Source:NCBI gene;Acc:417692]	protein_coding	2946.25973827378	0.51784635974347	0.150672552154577	3.43689910563276	0.000588414747046068	0.0197438049178279
250	ENSGALG00000007118		sodium/hydrogen exchanger 2-like [Source:NCBI gene;Acc:422276]	protein_coding	70.5041598973889	-0.99788200481144	0.264323862739475	-3.77522481121948	0.000159863422122816	0.0112342730675662
251	ENSGALG00000007171		class II major histocompatibility complex transactivator [Source:NCBI gene;Acc:416633]	protein_coding	4533.69703134797	-0.737630084764191	0.216237171723072	-3.41120853036707	0.000646756076046792	0.0206188991951405
252	ENSGALG00000007178		fatty acid desaturase 2 [Source:NCBI gene;Acc:423122]	protein_coding	1369.00707165764	-0.320155642690125	0.106581025535171	-3.00387091494513	0.00266568398298391	0.0413814196455852
253	ENSGALG00000007218	MB21D2	Mab-21 domain containing 2 [Source:NCBI gene;Acc:424905]	protein_coding	553.621996539168	0.523244200166099	0.130724562981293	4.00264639049494	6.26378862751258e-05	0.00671098206149319
254	ENSGALG00000007227	MSI1	musashi RNA binding protein 1 [Source:NCBI gene;Acc:416979]	protein_coding	1167.77557644717	0.196790585764424	0.0656287137831678	2.99854399729065	0.00271272985216916	0.0417645369819824
255	ENSGALG00000007240		TNF-related apoptosis inducing ligand-like [Source:NCBI gene;Acc:395283]	protein_coding	1771.91235761262	0.629730535723361	0.148380271828463	4.244031419833	2.19539592824869e-05	0.00422000296737333
256	ENSGALG00000007251		phosphate cytidylyltransferase 2, ethanolamine [Source:NCBI gene;Acc:422093]	protein_coding	581.617961460796	0.499421372802827	0.152739228699744	3.26976492584361	0.00107636892728476	0.0264759891319061
257	ENSGALG00000007260		zinc finger E-box binding homeobox 1 [Source:NCBI gene;Acc:396029]	protein_coding	3345.04941220011	-0.371849279859795	0.116202715274893	-3.20000508576874	0.00137425162618654	0.0303172182359961
258	ENSGALG00000007272		ring finger protein 166 [Source:NCBI gene;Acc:425360]	protein_coding	2541.00090908032	-0.366093052259332	0.117244724651183	-3.12246929103636	0.00179340814010867	0.0345222147303967
259	ENSGALG00000007304	DNMBP	dynamin binding protein [Source:NCBI gene;Acc:423827]	protein_coding	3568.54930786695	0.576374068214708	0.176728432717483	3.26135449373953	0.00110881323958039	0.0265906127894736
260	ENSGALG00000007330	CTNND1	catenin delta 1 [Source:NCBI gene;Acc:428852]	protein_coding	14311.8453389007	0.554018381528298	0.163707013246872	3.38420676390224	0.000713842244068568	0.0217497248769703
261	ENSGALG00000007362		zinc finger DHHC-type containing 5 [Source:NCBI gene;Acc:423130]	protein_coding	1700.41420876378	0.361439940821487	0.113117552696774	3.19525955260341	0.00139705138932722	0.0303736824582995
262	ENSGALG00000007364	TOB1	transducer of ERBB2, 1 [Source:HGNC Symbol;Acc:HGNC:11979]	protein_coding	4540.35148478912	0.574363745437751	0.169694253176739	3.38469768236372	0.000712566884217675	0.0217497248769703
263	ENSGALG00000007381			protein_coding	1351.5640345134	0.466534639773816	0.138628015338812	3.36537054673682	0.000764409271628141	0.02251682319657
264	ENSGALG00000007416		CD3e molecule [Source:NCBI gene;Acc:396062]	protein_coding	8904.07701588505	-0.675232615732339	0.222950195545748	-3.02862535769243	0.00245669130125871	0.0400391670807388
265	ENSGALG00000007431	MAGI1	membrane associated guanylate kinase, WW and PDZ domain containing 1 [Source:NCBI gene;Acc:416083]	protein_coding	1545.0160408786	0.480882490328553	0.152158120796247	3.16041291659022	0.00157545692359986	0.0322266000757024
266	ENSGALG00000007474	PCYT1A	phosphate cytidylyltransferase 1, choline, alpha [Source:NCBI gene;Acc:424915]	protein_coding	1495.1525539413	0.251497312832076	0.0655809612832246	3.83491348572849	0.000125608498956241	0.00994712619479403
267	ENSGALG00000007478		solute carrier family 51 alpha subunit [Source:NCBI gene;Acc:424916]	protein_coding	2509.84131267658	0.564826318100481	0.12332585657808	4.57995049677907	4.65085996540219e-06	0.00169275727164264
268	ENSGALG00000007519		acyl-CoA binding domain containing 5 [Source:NCBI gene;Acc:420488]	protein_coding	5463.53702591751	0.405200750039304	0.129351573769191	3.13255369248406	0.00173292728392088	0.0338581353185797
269	ENSGALG00000007527		adenosine deaminase, RNA specific B1 [Source:NCBI gene;Acc:374087]	protein_coding	814.197235271291	-0.226130505474415	0.0686626611347572	-3.29335481231367	0.000989994564369331	0.0254228270154647
270	ENSGALG00000007570		Kruppel-like factor 5-like [Source:NCBI gene;Acc:430697]	protein_coding	3718.7093331564	0.427775295882674	0.126105665019137	3.39219729595619	0.00069334495460428	0.0214248508312826
271	ENSGALG00000007615		RAB11A, member RAS oncogene family [Source:NCBI gene;Acc:415544]	protein_coding	12125.8971481357	0.322416885668762	0.0958183756590134	3.36487530133196	0.000765782598284817	0.02251682319657
272	ENSGALG00000007645		prominin 1-like [Source:NCBI gene;Acc:423849]	protein_coding	4043.17223063542	0.808503454288149	0.1938352774479	4.17108518600524	3.03152500009419e-05	0.00483232478978429
273	ENSGALG00000007665	POLE	DNA polymerase epsilon, catalytic subunit [Source:NCBI gene;Acc:416997]	protein_coding	687.409443104048	-0.34024705308336	0.114196372701137	-2.97949089831267	0.00288727807391036	0.043144895893462
274	ENSGALG00000007701	B3GNT7	UDP-GlcNAc:betaGal beta-1,3-N-acetylglucosaminyltransferase 7 [Source:NCBI gene;Acc:424930]	protein_coding	4821.72987522519	1.12587650294392	0.32515917828235	3.46253951338956	0.000535103337312005	0.0191967090166504
275	ENSGALG00000007702		xylosyltransferase 2 [Source:NCBI gene;Acc:414780]	protein_coding	1223.67496434844	0.296411903376105	0.0951449916153579	3.1153705344198	0.00183713975024974	0.0349363536227956
276	ENSGALG00000007791	OTOP2	otopetrin 2 [Source:NCBI gene;Acc:422111]	protein_coding	657.421921292694	0.735220124360557	0.25049892335182	2.93502309120889	0.00333522867102355	0.0459410360450898
277	ENSGALG00000007796	BCAS1	breast carcinoma amplified sequence 1 [Source:NCBI gene;Acc:419338]	protein_coding	1040.30902203198	0.600573698405306	0.179703669460195	3.34202245401748	0.00083170332378437	0.0233155235107352
278	ENSGALG00000007817		ETS homologous factor [Source:NCBI gene;Acc:425791]	protein_coding	1985.53671962065	0.543055716146776	0.167632567735719	3.2395597316324	0.00119714389188698	0.0278928697622433
279	ENSGALG00000007848	PTS	6-pyruvoyltetrahydropterin synthase [Source:NCBI gene;Acc:374144]	protein_coding	725.225903019518	0.373979835894866	0.110857736323373	3.37351138763978	0.00074215976622908	0.0222494731751842
280	ENSGALG00000007955	SLC16A5	solute carrier family 16 member 5 [Source:NCBI gene;Acc:422117]	protein_coding	3381.37860133058	0.744050622845694	0.202852811897368	3.66793349269489	0.000244518763285218	0.0137763135987116
281	ENSGALG00000007979		calmodulin like 4 [Source:NCBI gene;Acc:427515]	protein_coding	1235.38054150492	0.494668483015954	0.164256575087964	3.011559706216	0.00259909283599085	0.0409803889737472
282	ENSGALG00000007994		par-6 family cell polarity regulator beta [Source:NCBI gene;Acc:419352]	protein_coding	1683.20034648732	0.913345263874638	0.297035086184386	3.0748733276165	0.00210591975537038	0.0372758384996739
283	ENSGALG00000008039		major facilitator superfamily domain containing 13A [Source:NCBI gene;Acc:423861]	protein_coding	2468.82814771852	0.434244663231419	0.124430853650326	3.48984717610093	0.000483296841513604	0.0184712661269717
284	ENSGALG00000008076		transmembrane protein 164 [Source:NCBI gene;Acc:422344]	protein_coding	4179.36273288603	0.561025782746744	0.169566158195377	3.30859523337387	0.000937652893070186	0.0247597191218594
285	ENSGALG00000008135		SATB homeobox 2 [Source:NCBI gene;Acc:424063]	protein_coding	2304.24403835237	0.500326231128137	0.166347262475748	3.00772145980509	0.0026321426603413	0.041165395768004
286	ENSGALG00000008168		ankyrin repeat domain 16 [Source:NCBI gene;Acc:416688]	protein_coding	173.040613737076	-0.553517115372847	0.142961858584653	-3.87178175250911	0.000108042672638455	0.00941483849371497
287	ENSGALG00000008188	TRIM36	tripartite motif containing 36 [Source:NCBI gene;Acc:426811]	protein_coding	810.423297503763	0.589666044797037	0.170250727715219	3.46351556149222	0.000533165754754077	0.0191967090166504
288	ENSGALG00000008226	NIF3L1	NGG1 interacting factor 3 like 1 [Source:NCBI gene;Acc:424076]	protein_coding	608.132062645418	-0.602731431379406	0.186343702446942	-3.2345146278878	0.00121849678724515	0.028038584260056
289	ENSGALG00000008281		neuralized E3 ubiquitin protein ligase 1 [Source:NCBI gene;Acc:423875]	protein_coding	2238.53464905334	0.687512861926299	0.174619208629283	3.93721210468826	8.24337395454929e-05	0.00809195696861649
290	ENSGALG00000008285		N-acyl phosphatidylethanolamine phospholipase D [Source:NCBI gene;Acc:417719]	protein_coding	8418.34577519879	0.366756012317445	0.111669781402331	3.28429059063055	0.00102239445770787	0.0259489669062128
291	ENSGALG00000008294		inositol 1,4,5-trisphosphate receptor type 1 [Source:NCBI gene;Acc:395412]	protein_coding	2945.14853484966	-0.387925416839935	0.124765302119562	-3.10924119326212	0.00187568530933412	0.0351751544882442
292	ENSGALG00000008297		semaphorin 4B [Source:NCBI gene;Acc:415582]	protein_coding	623.877249008442	0.836061663797871	0.225126513254894	3.71374145012969	0.000204217438023243	0.012301042084801
293	ENSGALG00000008301	FAM185A	family with sequence similarity 185 member A [Source:NCBI gene;Acc:417722]	protein_coding	841.177636678594	0.466814630266321	0.133264570365329	3.50291625888714	0.000460194116002683	0.0179056908789558
294	ENSGALG00000008309			protein_coding	156.206940471423	0.591594751373161	0.204320597761274	2.89542394577552	0.0037864677134949	0.0488232091952846
295	ENSGALG00000008332		coagulation factor II, thrombin [Source:NCBI gene;Acc:395306]	protein_coding	1417.2807081165	0.726077261388041	0.250080224775925	2.90337735436145	0.00369161531602853	0.0482744981197369
296	ENSGALG00000008341		furin, paired basic amino acid cleaving enzyme [Source:NCBI gene;Acc:395457]	protein_coding	962.055631991413	0.419769852359415	0.127245019768093	3.29890987580069	0.000970610675567247	0.0251473354792085
297	ENSGALG00000008382		G protein subunit alpha i1 [Source:NCBI gene;Acc:396368]	protein_coding	1911.95631939917	-0.205164113163683	0.0682226231106278	-3.00727388964501	0.0026360214411919	0.041165395768004
298	ENSGALG00000008437		neuroepithelial cell transforming 1 [Source:NCBI gene;Acc:416693]	protein_coding	12132.0632435849	0.467500317237262	0.154315849600255	3.02950292175619	0.00244956534386476	0.039973984632872
299	ENSGALG00000008438		solute carrier family 35 member C1 [Source:NCBI gene;Acc:423203]	protein_coding	2464.9092636791	0.425277616184453	0.131500776351457	3.23403122007303	0.0012205611234008	0.028038584260056
300	ENSGALG00000008447	SH2D1A	SH2 domain containing 1A [Source:NCBI gene;Acc:100857869]	protein_coding	654.475377147026	-0.836839198233349	0.235768118387562	-3.5494162822207	0.000386086207951067	0.0164382176681707
301	ENSGALG00000008469		serine peptidase inhibitor, Kunitz type 1 [Source:NCBI gene;Acc:423206]	protein_coding	17603.3561160674	0.533363033839836	0.127051720692151	4.19799929457222	2.69283470283152e-05	0.00455282253571357
302	ENSGALG00000008491		baculoviral IAP repeat containing 8 [Source:NCBI gene;Acc:395280]	protein_coding	3875.0233465536	0.38224586153247	0.130238783875896	2.93496184590231	0.00333588703685494	0.0459410360450898
303	ENSGALG00000008555		MAX interactor 1, dimerization protein [Source:NCBI gene;Acc:423888]	protein_coding	5783.3082577615	0.509138128861135	0.134083135708204	3.79718244335468	0.0001463500782714	0.0107105950335505
304	ENSGALG00000008604	TMEM255A	transmembrane protein 255A [Source:NCBI gene;Acc:107052097]	protein_coding	724.112860527194	-0.39591318287004	0.123442761904559	-3.20726121776296	0.00134005255565725	0.0299415845384545
305	ENSGALG00000008621		neuropilin 2 [Source:NCBI gene;Acc:374157]	protein_coding	2934.62902793681	-0.318336835477873	0.0952085036443692	-3.34357566070937	0.000827061377169094	0.0232985328900371
306	ENSGALG00000008629		mannose receptor C-type 1 [Source:NCBI gene;Acc:420516]	protein_coding	641.882036746934	-0.211479359930725	0.0723422883886472	-2.92331587293156	0.00346324987223044	0.0469099886838591
307	ENSGALG00000008676		ribosome binding protein 1 [Source:NCBI gene;Acc:396414]	protein_coding	4258.92795160426	0.300483402815377	0.095775953458429	3.13735746776774	0.00170478139516981	0.033677881035827
308	ENSGALG00000008701		xanthine dehydrogenase [Source:NCBI gene;Acc:396025]	protein_coding	4334.53829970479	0.489455415587411	0.152841235896933	3.20237802786069	0.00136298006348693	0.0302470499318126
309	ENSGALG00000008704	CUBN	cubilin [Source:NCBI gene;Acc:420523]	protein_coding	57.4550659237143	-0.631599530466373	0.191588462655157	-3.29664699905859	0.000978463958251465	0.0252258429946842
310	ENSGALG00000008716	FLRT3	fibronectin leucine rich transmembrane protein 3 [Source:NCBI gene;Acc:428552]	protein_coding	1337.67577209937	0.55468167787518	0.145861907555072	3.80278639689223	0.000143077712982392	0.0105659253468522
311	ENSGALG00000008739	MINDY3	family with sequence similarity 188 member A [Source:NCBI gene;Acc:420526]	protein_coding	1603.47823063791	0.452057739890068	0.154940793824041	2.91761600501059	0.0035271842027437	0.0471499558224064
312	ENSGALG00000008756		pleckstrin [Source:NCBI gene;Acc:395669]	protein_coding	2781.00046541175	-0.778148921595699	0.258656778843188	-3.00842268691305	0.00262607609972353	0.0411576027571777
313	ENSGALG00000008757		cannabinoid receptor interacting protein 1 [Source:NCBI gene;Acc:421266]	protein_coding	904.785072948079	-0.666376402025494	0.211881410514075	-3.14504420377751	0.00166061736510507	0.0331172938316633
314	ENSGALG00000008778	SPRED2	sprouty related EVH1 domain containing 2 [Source:NCBI gene;Acc:421271]	protein_coding	1084.86134466142	0.514054157468905	0.135397433030791	3.7966314867432	0.000146675580369179	0.0107105950335505
315	ENSGALG00000008818	IDH1	isocitrate dehydrogenase (NADP(+)) 1, cytosolic [Source:NCBI gene;Acc:424112]	protein_coding	9486.49133634246	0.466982726615883	0.159579091341019	2.92634030368018	0.00342975541316658	0.0466982635473962
316	ENSGALG00000008840		acyl-CoA synthetase long-chain family member 5 [Source:NCBI gene;Acc:423896]	protein_coding	3554.94729389797	0.432830569370092	0.102900538174661	4.20630034641236	2.59585200235752e-05	0.00446452388458095
317	ENSGALG00000008855		UDP-glucose pyrophosphorylase 2 [Source:NCBI gene;Acc:373900]	protein_coding	7112.00813732545	0.40165801936579	0.112275089114625	3.57744556279733	0.000346968449435892	0.0153217047384343
318	ENSGALG00000008859	WDR31	WD repeat domain 31 [Source:NCBI gene;Acc:417271]	protein_coding	134.057698053901	0.520387815327517	0.177052766465266	2.93916794251055	0.00329094698153388	0.0456160848309961
319	ENSGALG00000008883		transcription factor 7-like 2 (T-cell specific, HMG-box) [Source:NCBI gene;Acc:395508]	protein_coding	892.110340105923	0.477271486338091	0.138403295355532	3.44841129043981	0.000563894664759909	0.019432139375186
320	ENSGALG00000008940		spectrin beta, non-erythrocytic 5 [Source:NCBI gene;Acc:423225]	protein_coding	27020.837818727	0.689984421228583	0.134796554603243	5.11870962325016	3.07633182139038e-07	0.000774549067619846
321	ENSGALG00000008952	NOXA1	NADPH oxidase activator 1 [Source:NCBI gene;Acc:417282]	protein_coding	1909.96302428665	0.550049277380205	0.186067605337109	2.956179698146	0.00311475560436853	0.0443000385510474
322	ENSGALG00000008969		epithelial cell adhesion molecule [Source:NCBI gene;Acc:421292]	protein_coding	75938.4978725646	0.690627424362429	0.196285706104908	3.51848047454516	0.00043402575379464	0.0174866555424742
323	ENSGALG00000009028	BTBD3	BTB domain containing 3 [Source:NCBI gene;Acc:427688]	protein_coding	2062.79920750071	0.376895210667267	0.128028795137767	2.9438315830568	0.00324176354995835	0.0453673355048239
324	ENSGALG00000009062	CDK14	cyclin dependent kinase 14 [Source:NCBI gene;Acc:420546]	protein_coding	607.845074731373	-0.671590474068681	0.168669429563171	-3.98169648055372	6.84251236189844e-05	0.00715507832658996
325	ENSGALG00000009147		nicastrin [Source:NCBI gene;Acc:426905]	protein_coding	3064.46994029372	0.329603617413259	0.10472968633599	3.14718423156389	0.00164851056723613	0.033040215729294
326	ENSGALG00000009252	PLD1	phospholipase D1 [Source:NCBI gene;Acc:424986]	protein_coding	2828.09851953593	0.506892932799212	0.156595159996781	3.23696423829211	0.00120808550085109	0.028038584260056
327	ENSGALG00000009300		NUMB, endocytic adaptor protein [Source:NCBI gene;Acc:395639]	protein_coding	3844.62339932903	0.431299998066411	0.129655361013409	3.32651110370827	0.000879405160740353	0.0238479353859692
328	ENSGALG00000009309		eukaryotic translation initiation factor 5A [Source:NCBI gene;Acc:396545]	protein_coding	4580.74636773173	-0.472068660503597	0.16180276129398	-2.91755626868378	0.00352785990316835	0.0471499558224064
329	ENSGALG00000009382	CAPN8	calpain 8 [Source:NCBI gene;Acc:428561]	protein_coding	492.88698946621	0.772648920038482	0.236515835776999	3.2667957200421	0.00108772138044783	0.0264759891319061
330	ENSGALG00000009445	INPP5F	inositol polyphosphate-5-phosphatase F [Source:NCBI gene;Acc:423932]	protein_coding	3094.07486095195	0.453126568994653	0.0978557238837194	4.63055763128477	3.64682258523319e-06	0.00168176662556004
331	ENSGALG00000009477		programmed cell death 10 [Source:NCBI gene;Acc:425003]	protein_coding	6020.93395083199	0.379170787165588	0.121506359577146	3.1205838812482	0.00180492885026606	0.0345420571037009
332	ENSGALG00000009482	HEPACAM2	HEPACAM family member 2 [Source:NCBI gene;Acc:772177]	protein_coding	1974.70156972445	0.414162346011825	0.124025140100582	3.33934189210307	0.000839771397199568	0.0233155235107352
333	ENSGALG00000009492		DnaJ heat shock protein family (Hsp40) member B9 [Source:NCBI gene;Acc:417783]	protein_coding	1965.6787817055	0.233221099007438	0.071414282454815	3.26574868486568	0.00109175095115655	0.0265246778486381
334	ENSGALG00000009520		membrane associated ring-CH-type finger 1 [Source:NCBI gene;Acc:422420]	protein_coding	1542.43226208012	-0.665150228171237	0.214911771220596	-3.09499207229786	0.0019681815767682	0.0361321648735072
335	ENSGALG00000009562		pleckstrin 2 [Source:NCBI gene;Acc:423278]	protein_coding	1787.90149524187	1.07173441786505	0.263406762301077	4.06874299088818	4.72674500842063e-05	0.00564714635755249
336	ENSGALG00000009621		actin, beta [Source:NCBI gene;Acc:396526]	protein_coding	150215.793058313	-0.20749272276913	0.0718089009122312	-2.88951258316486	0.00385839564643308	0.0493474456893608
337	ENSGALG00000009651		latexin [Source:NCBI gene;Acc:771519]	protein_coding	862.700036157159	0.388792961584359	0.122442564819726	3.17530886548141	0.00149677090885888	0.0313610641627367
338	ENSGALG00000009689		paraoxonase 1 [Source:NCBI gene;Acc:395830]	protein_coding	271.771814192847	0.68075421688861	0.22305764956116	3.05192051574073	0.00227382302943797	0.0383994067413227
339	ENSGALG00000009692	SH3RF1	SH3 domain containing ring finger 1 [Source:NCBI gene;Acc:422434]	protein_coding	1018.24191184163	0.395658042363632	0.12800659598648	3.0909191773635	0.0019953793915561	0.0364777678699717
340	ENSGALG00000009787	CLRN3	clarin 3 [Source:NCBI gene;Acc:423961]	protein_coding	2180.89151214513	0.643219810916865	0.175634329948793	3.66226700158447	0.000249993097828261	0.0138523124256199
341	ENSGALG00000009792		uncharacterized LOC422442 [Source:NCBI gene;Acc:422442]	protein_coding	1634.92662772432	0.60211101382524	0.150183632781708	4.00916533095459	6.09337446398039e-05	0.00671098206149319
342	ENSGALG00000009842		Ras association domain family member 3 [Source:NCBI gene;Acc:417828]	protein_coding	12659.7237666245	0.381329064961217	0.0790298787158668	4.8251252710661	1.39915297226084e-06	0.00114302053127634
343	ENSGALG00000009859		TBC1 domain family member 30 [Source:NCBI gene;Acc:417830]	protein_coding	1598.70678726897	0.342474782972065	0.113267560167477	3.02359106584164	0.00249793836617799	0.0403911142603914
344	ENSGALG00000009875		high mobility group AT-hook 2 [Source:NCBI gene;Acc:395851]	protein_coding	279.020662984453	0.50670361268265	0.13415204309508	3.777084575026	0.000158674861281837	0.0112110222260264
345	ENSGALG00000009945		carboxypeptidase M [Source:NCBI gene;Acc:417843]	protein_coding	1448.07566453971	0.447066596093025	0.153482042189891	2.91282673669343	0.00358173274123352	0.0477235766163744
346	ENSGALG00000009959		RAB3A interacting protein [Source:NCBI gene;Acc:417850]	protein_coding	1150.98052956593	0.369044680605101	0.120606955845041	3.05989549292049	0.00221414237359236	0.038107656661519
347	ENSGALG00000010001	EGLN3	egl-9 family hypoxia inducible factor 3 [Source:NCBI gene;Acc:423316]	protein_coding	628.01167005087	0.790667558416052	0.197457439918574	4.00424293327261	6.22164044114659e-05	0.00671098206149319
348	ENSGALG00000010005		endothelial PAS domain protein 1 [Source:NCBI gene;Acc:395596]	protein_coding	9546.37982766353	0.365512935367972	0.11879849044245	3.07674730551427	0.00209272625908939	0.0372758384996739
349	ENSGALG00000010017		multiple coagulation factor deficiency 2 [Source:NCBI gene;Acc:421413]	protein_coding	3786.05367441851	0.233347630029616	0.0791421416312993	2.9484624148373	0.00319358970582783	0.0448371762028738
350	ENSGALG00000010032			protein_coding	733.132787073817	0.5484659678943	0.184952269210966	2.96544600525388	0.00302244396193685	0.0438249652685653
351	ENSGALG00000010035		nuclear receptor subfamily 3 group C member 2 [Source:NCBI gene;Acc:374131]	protein_coding	4630.57231889097	0.343335336706851	0.118246655285802	2.90355220515125	0.0036895545293892	0.0482744981197369
352	ENSGALG00000010036		FOS like 2, AP-1 transcription factor subunit [Source:NCBI gene;Acc:421416]	protein_coding	720.567649539121	0.562668013222515	0.182950556275583	3.07551955390042	0.00210136149092484	0.0372758384996739
353	ENSGALG00000010053	PTPRF	protein tyrosine phosphatase, receptor type F [Source:NCBI gene;Acc:424568]	protein_coding	9945.67919005808	0.475907955667139	0.125440406246425	3.79389679855012	0.000148301332518887	0.0107691484297465
354	ENSGALG00000010081	SH3D19	SH3 domain containing 19 [Source:NCBI gene;Acc:422478]	protein_coding	9985.8258870259	0.494563001220539	0.154858472796533	3.19364508954148	0.00140488720159536	0.0304532016783631
355	ENSGALG00000010090	FAM160A1	family with sequence similarity 160 member A1 [Source:HGNC Symbol;Acc:HGNC:34237]	protein_coding	1446.58967976246	0.555469505482197	0.171231362798881	3.24397059278575	0.00117875915332137	0.0277506188267565
356	ENSGALG00000010119	CDKL2	cyclin dependent kinase like 2 [Source:NCBI gene;Acc:428736]	protein_coding	1303.46649046555	0.389365041366364	0.131187796574235	2.96799741693988	0.00299746849563336	0.0437062153308629
357	ENSGALG00000010122	SH2D4A	SH2 domain containing 4A [Source:NCBI gene;Acc:422487]	protein_coding	820.927316627745	0.500842924591716	0.163958054687059	3.05470155490474	0.0022528458085989	0.0382427890444107
358	ENSGALG00000010133	PTCH2	patched 2 [Source:NCBI gene;Acc:374187]	protein_coding	974.778365694125	0.507816209115918	0.141659269309963	3.58477219026712	0.000337372555513265	0.0152769379900061
359	ENSGALG00000010158		KN motif and ankyrin repeat domains 1 [Source:NCBI gene;Acc:395475]	protein_coding	3050.56619833329	0.399273035495286	0.132463662829585	3.01420802479963	0.00257651075680829	0.0408212995178681
360	ENSGALG00000010202	ENTPD5	ectonucleoside triphosphate diphosphohydrolase 5 [Source:NCBI gene;Acc:423343]	protein_coding	2889.69068033214	0.572862644201242	0.157334053153735	3.6410594700785	0.000271518403382035	0.0147262118282431
361	ENSGALG00000010203		E3 ubiquitin-protein ligase HECTD3-like [Source:NCBI gene;Acc:424588]	protein_coding	3342.34328565993	0.397051002902124	0.126477193371164	3.13930909058778	0.00169346719389117	0.0335892408062997
362	ENSGALG00000010268		prostate androgen-regulated mucin-like protein 1 [Source:NCBI gene;Acc:422503]	protein_coding	963.472159981386	0.611565475243349	0.183280251361006	3.33677780722132	0.000847556769045487	0.0234182900988903
363	ENSGALG00000010290		vascular endothelial growth factor A [Source:NCBI gene;Acc:395909]	protein_coding	986.668315160873	0.357297220123965	0.0822422081513698	4.34445071642953	1.39624583917125e-05	0.0032264001535001
364	ENSGALG00000010312	PLCH1	phospholipase C eta 1 [Source:NCBI gene;Acc:425030]	protein_coding	693.863119439883	0.599208449130971	0.179396010547901	3.34014367042446	0.000837350592127535	0.0233155235107352
365	ENSGALG00000010320	PAWR	pro-apoptotic WT1 regulator [Source:NCBI gene;Acc:417870]	protein_coding	1340.61308067758	0.457143175885548	0.156631382094215	2.91859249259879	0.00351615546065477	0.0471499558224064
366	ENSGALG00000010343		tetraspanin 1 [Source:NCBI gene;Acc:424607]	protein_coding	39867.2815564304	0.857940169987646	0.229481612630725	3.7386009282069	0.000185047201633503	0.0115729759452226
367	ENSGALG00000010357		purinergic receptor P2Y1 [Source:NCBI gene;Acc:396275]	protein_coding	1101.16421555309	0.438833704767512	0.113903552446664	3.85267794850383	0.000116833011905067	0.00973787548363577
368	ENSGALG00000010470	TCERG1L	transcription elongation regulator 1 like [Source:NCBI gene;Acc:423969]	protein_coding	265.44939349319	0.40668377723139	0.130853992490875	3.10792028191077	0.00188408881845559	0.0351918957693786
369	ENSGALG00000010473		PDZK1 interacting protein 1 [Source:NCBI gene;Acc:424619]	protein_coding	2627.39765510323	0.723784174397803	0.21552099916914	3.35830001340045	0.000784234456125231	0.0227900635916271
370	ENSGALG00000010494	SLC5A9	solute carrier family 5 member 9 [Source:NCBI gene;Acc:424625]	protein_coding	1274.39546104621	1.13708139402945	0.32837740513553	3.46272726517267	0.000534730116685757	0.0191967090166504
371	ENSGALG00000010540	TTC39A	tetratricopeptide repeat domain 39A [Source:NCBI gene;Acc:424632]	protein_coding	1029.10459557817	0.665291991321334	0.200583329266413	3.31678606469683	0.000910593138943528	0.0243615694695358
372	ENSGALG00000010567	RAB3B	RAB3B, member RAS oncogene family [Source:NCBI gene;Acc:424636]	protein_coding	378.718212374131	0.79882394063519	0.267541097277493	2.98579899972023	0.00282838483367778	0.0427396741745692
373	ENSGALG00000010595	GPR65	G protein-coupled receptor 65 [Source:NCBI gene;Acc:423395]	protein_coding	1923.41176822812	-0.50829940547305	0.171478414428389	-2.96421801640416	0.00303453213738664	0.0438587252037533
374	ENSGALG00000010613	ZFYVE9	zinc finger FYVE-type containing 9 [Source:NCBI gene;Acc:424639]	protein_coding	2894.18613769768	0.362984460470613	0.104638997643824	3.46892142168792	0.000522552267136695	0.0190827527378908
375	ENSGALG00000010645	ENPP6	ectonucleotide pyrophosphatase/phosphodiesterase 6 [Source:NCBI gene;Acc:422551]	protein_coding	8350.66375160222	0.81406112575519	0.196303831899483	4.14694465145248	3.36941473465105e-05	0.00501423267008755
376	ENSGALG00000010692		LDL receptor related protein 8 [Source:NCBI gene;Acc:396102]	protein_coding	338.803193538279	-0.77482427410268	0.234140736263597	-3.30922455642396	0.0009355476915781	0.0247541374020594
377	ENSGALG00000010738	TC2N	tandem C2 domains, nuclear [Source:NCBI gene;Acc:423412]	protein_coding	961.28778176406	0.982394650975979	0.275217320647905	3.56952334490891	0.00035763134847742	0.015607981695267
378	ENSGALG00000010793	SLC24A4	solute carrier family 24 member 4 [Source:NCBI gene;Acc:772279]	protein_coding	842.574224140138	-0.718474229888149	0.226158497938394	-3.17686152162128	0.00148878104785183	0.0313363237946398
379	ENSGALG00000010806	RIN3	Ras and Rab interactor 3 [Source:NCBI gene;Acc:423417]	protein_coding	1414.28731793914	-0.404307644860072	0.136866824021723	-2.9540222603244	0.00313661379811672	0.044418937112875
380	ENSGALG00000010811	LGMN	legumain [Source:NCBI gene;Acc:423418]	protein_coding	20138.111769265	0.46273150284606	0.144791188474661	3.19585402758842	0.00139417626527613	0.0303736824582995
381	ENSGALG00000010820	CHGA	chromogranin A [Source:NCBI gene;Acc:423420]	protein_coding	8072.60206360051	0.476419594834882	0.14609911850732	3.2609340816181	0.00111045852381695	0.0265906127894736
382	ENSGALG00000010854		histone deacetylase 9 [Source:NCBI gene;Acc:420599]	protein_coding	1670.47775713167	-0.569325754251155	0.171922642162194	-3.31152282847099	0.000927896689093976	0.0246014961929967
383	ENSGALG00000010857		DAB1, reelin adaptor protein [Source:NCBI gene;Acc:374083]	protein_coding	578.445383555073	-0.604781943651987	0.199445890644593	-3.03231087738825	0.00242689120576305	0.0398109231569124
384	ENSGALG00000010864		epiregulin [Source:NCBI gene;Acc:408036]	protein_coding	230.111359388437	0.820450008604495	0.245666345987625	3.33969231848233	0.000838712559188854	0.0233155235107352
385	ENSGALG00000010979		hydroxysteroid 17-beta dehydrogenase 11 [Source:NCBI gene;Acc:422588]	protein_coding	6126.39224949639	0.594903488185992	0.172595170747171	3.44681421624159	0.000567238510500421	0.019432139375186
386	ENSGALG00000011008	MAP3K21	mixed lineage kinase 4 [Source:NCBI gene;Acc:428586]	protein_coding	1137.30128788851	0.43892259497272	0.141059980335789	3.11160255323926	0.00186074830656767	0.035038001262987
387	ENSGALG00000011078	PTPN13	protein tyrosine phosphatase, non-receptor type 13 [Source:NCBI gene;Acc:422591]	protein_coding	1450.79128494439	-0.552559737135186	0.188759893538238	-2.92731536756907	0.00341901996312464	0.0466492796847622
388	ENSGALG00000011094		phosphodiesterase 4B [Source:NCBI gene;Acc:424700]	protein_coding	757.344364392328	-0.305458665185584	0.0898594805951062	-3.39929257505879	0.00067560403469379	0.0210257627082917
389	ENSGALG00000011124	ARHGAP24	Rho GTPase activating protein 24 [Source:NCBI gene;Acc:422593]	protein_coding	1306.72226497279	-0.700220537684035	0.23143111250321	-3.02561107756988	0.00248131244810157	0.0402397456689028
390	ENSGALG00000011136	CAPN9	calpain 9 [Source:NCBI gene;Acc:421544]	protein_coding	527.205401653191	0.835588161452946	0.273360203209686	3.05672936894911	0.00223766206659942	0.0381336126108487
391	ENSGALG00000011139	CCDC85C	coiled-coil domain containing 85C [Source:NCBI gene;Acc:423447]	protein_coding	581.638337680482	0.405885641434198	0.130221914107282	3.11687663490965	0.00182778040341348	0.034826410572912
392	ENSGALG00000011170	WIPF3	WAS/WASL interacting protein family member 3 [Source:NCBI gene;Acc:420634]	protein_coding	718.74326734108	0.61138286315261	0.156158140518958	3.91515204472088	9.03472547427934e-05	0.00831972342279168
393	ENSGALG00000011172		myosin-X-like [Source:NCBI gene;Acc:429030]	protein_coding	1684.05502103362	0.441242596975583	0.115548841906321	3.81866741107896	0.000134174514741236	0.0102561115917117
394	ENSGALG00000011205	SMOC2	SPARC related modular calcium binding 2 [Source:NCBI gene;Acc:421559]	protein_coding	423.21393596258	-0.524520919828856	0.160248361830493	-3.2731749257049	0.00106346640084499	0.0263935295380385
395	ENSGALG00000011206		KIT ligand [Source:NCBI gene;Acc:396028]	protein_coding	541.645264195202	-0.288244074211191	0.0969555225020266	-2.97295158411596	0.00294950972846917	0.043366751024545
396	ENSGALG00000011209		Enah/Vasp-like [Source:NCBI gene;Acc:423453]	protein_coding	6110.32701845473	-0.404545422304801	0.1344668380246	-3.00851442815062	0.00262528336045415	0.0411576027571777
397	ENSGALG00000011213	DEGS2	delta 4-desaturase, sphingolipid 2 [Source:NCBI gene;Acc:423454]	protein_coding	3596.97875762479	0.560884881659412	0.159071743919883	3.52598687760603	0.0004219078735478	0.0172336181723228
398	ENSGALG00000011227	CDS1	CDP-diacylglycerol synthase 1 [Source:NCBI gene;Acc:422611]	protein_coding	3251.56480165981	0.530013349801783	0.157012554553857	3.37561127712232	0.00073651900820535	0.0221311263362118
399	ENSGALG00000011254		SATB homeobox 1 [Source:NCBI gene;Acc:420647]	protein_coding	1723.20736759621	-0.481849063882773	0.153235411000829	-3.1445020490738	0.0016636974622584	0.0331172938316633
400	ENSGALG00000011285		nudix hydrolase 4 [Source:NCBI gene;Acc:417897]	protein_coding	4054.85711020641	0.403068346286384	0.123075358093271	3.27497195645716	0.00105672463081536	0.0263935295380385
401	ENSGALG00000011289	NKIRAS1	NFKB inhibitor interacting Ras like 1 [Source:NCBI gene;Acc:420654]	protein_coding	175.689570584087	0.710952182247941	0.217538547465955	3.26816644925519	0.00108246684690905	0.0264759891319061
402	ENSGALG00000011296		FERM domain containing 1 [Source:NCBI gene;Acc:421562]	protein_coding	741.322451278346	0.549646987875161	0.145127696959714	3.78733349587802	0.00015227265936342	0.0109360215963695
403	ENSGALG00000011318		aspartyl aminopeptidase [Source:NCBI gene;Acc:424200]	protein_coding	1598.20506642823	0.325120549557766	0.0988188748697049	3.29006528344352	0.00100164140782343	0.0255712008626173
404	ENSGALG00000011320	TMCC3	transmembrane and coiled-coil domain family 3 [Source:NCBI gene;Acc:417905]	protein_coding	5158.86933788441	0.645735404157156	0.170935929670465	3.77764584310637	0.000158317795941148	0.0112110222260264
405	ENSGALG00000011329	AFDN	afadin, adherens junction formation factor [Source:NCBI gene;Acc:421564]	protein_coding	5184.44875965636	0.487231022631208	0.158699290191349	3.0701525006428	0.00213949496381574	0.0373868164064647
406	ENSGALG00000011347		indian hedgehog [Source:NCBI gene;Acc:395801]	protein_coding	612.894330397656	0.775829528771785	0.264652649027123	2.93150108878099	0.00337328183795497	0.0461698082763449
407	ENSGALG00000011349		homeodomain protein [Source:NCBI gene;Acc:395769]	protein_coding	97.0890230591176	0.827883528393684	0.258410887174596	3.20374864018141	0.00135650851845311	0.030206001439013
408	ENSGALG00000011376	ANKRD9	ankyrin repeat domain 9 [Source:NCBI gene;Acc:423469]	protein_coding	45.0015714081754	0.905484274542347	0.216473661668732	4.1828842712884	2.87833931484429e-05	0.0047623763524468
409	ENSGALG00000011436	TMBIM1	transmembrane BAX inhibitor motif containing 1 [Source:NCBI gene;Acc:424218]	protein_coding	3678.693570056	0.49064269588817	0.144730678487627	3.39003935458034	0.000698825907194047	0.0214712002465836
410	ENSGALG00000011443	EXOC3L4	exocyst complex component 3 like 4 [Source:NCBI gene;Acc:423476]	protein_coding	2207.16189113652	0.436788460367785	0.136443729179792	3.20123513915563	0.0013683981393192	0.0302645212843338
411	ENSGALG00000011469		insulin like growth factor binding protein 2 [Source:NCBI gene;Acc:396315]	protein_coding	1109.83025620247	-0.477642544007665	0.136312445972369	-3.5040273879649	0.00045827822309739	0.0179056908789558
412	ENSGALG00000011489		T brachyury transcription factor [Source:NCBI gene;Acc:395782]	protein_coding	259.750314715028	-0.703809924403758	0.216711466317412	-3.24768198177805	0.00116349233931604	0.0275314164596191
413	ENSGALG00000011528		kinesin light chain 1 [Source:NCBI gene;Acc:423484]	protein_coding	2107.20984381791	-0.376398262502799	0.122079711751773	-3.08321716280045	0.00204775662353475	0.036851448442221
414	ENSGALG00000011541		bridging integrator 1 [Source:NCBI gene;Acc:424228]	protein_coding	2336.52207100269	-0.336356804345256	0.111539605245115	-3.01558180707285	0.00256486739047182	0.0407355791747961
415	ENSGALG00000011544	BCL2L14	BCL2 like 14 [Source:NCBI gene;Acc:419096]	protein_coding	3034.17660929989	0.540746098119081	0.169546517409355	3.18936718006126	0.00142584644323431	0.0306511331415938
416	ENSGALG00000011594		nuclear receptor subfamily 1 group H member 4 [Source:NCBI gene;Acc:373902]	protein_coding	3342.0027498994	0.480210407028323	0.125266478068288	3.83351088362635	0.000126327208961503	0.00994712619479403
417	ENSGALG00000011635	TFCP2L1	transcription factor CP2 like 1 [Source:NCBI gene;Acc:424238]	protein_coding	4203.77852790341	0.63049386702913	0.206052866482144	3.05986457647153	0.00221437093830683	0.038107656661519
418	ENSGALG00000011649		autophagy related 9A [Source:NCBI gene;Acc:425722]	protein_coding	1908.57275016763	0.432673691219637	0.110520891127857	3.91485887241981	9.04571019749303e-05	0.00831972342279168
419	ENSGALG00000011686	SEMA5B	semaphorin 5B [Source:NCBI gene;Acc:424248]	protein_coding	2552.01694306031	0.651461319415871	0.14238059585657	4.57549229581912	4.75101451137932e-06	0.00169275727164264
420	ENSGALG00000011735		X-C motif chemokine receptor 1 [Source:NCBI gene;Acc:428452]	protein_coding	692.201098038779	-0.684443614469819	0.197493795147116	-3.46564616857946	0.000528958910938741	0.0191967090166504
421	ENSGALG00000011744	KALRN	kalirin, RhoGEF kinase [Source:NCBI gene;Acc:424253]	protein_coding	1378.62681844736	0.411481794298142	0.129912035463311	3.16738778536305	0.00153815059467692	0.0317617163080916
422	ENSGALG00000011803		epithelial membrane protein 1 [Source:NCBI gene;Acc:417964]	protein_coding	3068.99443699803	0.896771131880821	0.247196534543958	3.62776579184346	0.000285884411072352	0.0147606797840431
423	ENSGALG00000011805		UDP glucuronosyltransferase 2 family, polypeptide A1, complex locus [Source:NCBI gene;Acc:422660]	protein_coding	3888.52829358862	0.577344672416203	0.18260977744629	3.16163066671507	0.00156888412246142	0.0322182145319288
424	ENSGALG00000011806		mucin 13, cell surface associated [Source:NCBI gene;Acc:100859223]	protein_coding	56720.5730585913	0.810505889898549	0.231222614250543	3.50530545001243	0.000456083696729935	0.0179056908789558
425	ENSGALG00000011931	SNU13	small nuclear ribonucleoprotein 13 [Source:HGNC Symbol;Acc:HGNC:7819]	protein_coding	3459.88706868672	-0.26238951905833	0.0903385137177704	-2.90451445634881	0.00367823216773405	0.0482744981197369
426	ENSGALG00000011937		nuclear factor, erythroid 2 like 1 [Source:NCBI gene;Acc:417987]	protein_coding	6302.569952847	0.298958064586995	0.0962139360726999	3.10722205940208	0.00188854480001915	0.0351918957693786
427	ENSGALG00000012013	SLC25A17	solute carrier family 25 member 17 [Source:NCBI gene;Acc:418004]	protein_coding	1535.1315989003	0.382948723784519	0.128236510147365	2.98626906911648	0.00282404042599311	0.0427234171390693
428	ENSGALG00000012017		dishevelled associated activator of morphogenesis 1 [Source:NCBI gene;Acc:423532]	protein_coding	1440.99570140867	0.527356366912041	0.146856597017014	3.59096137064203	0.000329460469023039	0.0152769379900061
429	ENSGALG00000012018		UDP glycosyltransferase 8 [Source:NCBI gene;Acc:374033]	protein_coding	6986.88806580981	0.50701957715159	0.161654828001381	3.13643324743297	0.00171016362750588	0.033677881035827
430	ENSGALG00000012032		proline rich and Gla domain 4 [Source:NCBI gene;Acc:421600]	protein_coding	336.116351323287	0.466526403374954	0.139776326576837	3.33766392922407	0.000844858684593209	0.0233964997167751
431	ENSGALG00000012045		solute carrier family 12 member 8 [Source:NCBI gene;Acc:424258]	protein_coding	401.740587707545	0.644726083018776	0.182671256824465	3.529433662562	0.000416450096261023	0.0171716694265862
432	ENSGALG00000012074	ALPK1	alpha kinase 1 [Source:NCBI gene;Acc:100858173]	protein_coding	791.881217718095	0.292441740677169	0.0917422307105553	3.18764584654385	0.00143436100167893	0.0307352994310579
433	ENSGALG00000012101	AP5M1	adaptor related protein complex 5 mu 1 subunit [Source:NCBI gene;Acc:423548]	protein_coding	887.803670580285	-0.294689912417581	0.100827799071795	-2.92270499932012	0.0034700511047071	0.0469534554758039
434	ENSGALG00000012171		G protein-coupled receptor 39 [Source:NCBI gene;Acc:424282]	protein_coding	1738.49627993676	0.658834111175678	0.181968756108431	3.62058918940511	0.000293932903503185	0.0147606797840431
435	ENSGALG00000012179		suppressor of cytokine signaling 4 [Source:NCBI gene;Acc:423557]	protein_coding	655.5028064956	0.444085703616233	0.100815405603025	4.40493891741987	1.05813689471229e-05	0.00271194261780085
436	ENSGALG00000012200		GTP cyclohydrolase 1 [Source:NCBI gene;Acc:396146]	protein_coding	672.352124565459	0.540170729216277	0.175159921890974	3.08387171782652	0.0020432567859817	0.036851448442221
437	ENSGALG00000012227	TSPAN5	tetraspanin 17 [Source:NCBI gene;Acc:422702]	protein_coding	338.354141817727	-0.346575493861884	0.110820336920987	-3.1273636544616	0.00176381609982935	0.0342059944226549
438	ENSGALG00000012273	SOS2	SOS Ras/Rho guanine nucleotide exchange factor 2 [Source:NCBI gene;Acc:423572]	protein_coding	3784.7845679995	0.265354243260062	0.0696286181999315	3.81099395794592	0.000138409150547172	0.0103973908436901
439	ENSGALG00000012285	BAIAP2L2	BAI1 associated protein 2 like 2 [Source:NCBI gene;Acc:418029]	protein_coding	786.378968858789	0.39000347214746	0.116995260475342	3.33349804567219	0.000857612741083383	0.0235501179384473
440	ENSGALG00000012292	BANK1	B-cell scaffold protein with ankyrin repeats 1 [Source:NCBI gene;Acc:422711]	protein_coding	564.93922195422	-0.790335229865612	0.220745045483177	-3.58030789835255	0.000343189573664797	0.0153100031309644
441	ENSGALG00000012300		RAB32, member RAS oncogene family [Source:NCBI gene;Acc:421616]	protein_coding	1619.66589192786	0.432711229234789	0.143369817160476	3.018147318626	0.00254325237686804	0.0406137426415333
442	ENSGALG00000012345	UST	uronyl 2-sulfotransferase [Source:NCBI gene;Acc:768809]	protein_coding	1431.53820455896	-0.519654322718981	0.168580308873439	-3.0825327476954	0.00205247146093925	0.036851448442221
443	ENSGALG00000012350		tudor domain containing 7 [Source:NCBI gene;Acc:430492]	protein_coding	2536.07635055665	0.438021292454579	0.128488307059961	3.40903621876012	0.000651928236938807	0.0207332213747619
444	ENSGALG00000012416		arf-GAP with dual PH domain-containing protein 1-like [Source:NCBI gene;Acc:100858460]	protein_coding	1834.07662611553	0.378015172686699	0.126836061967333	2.98034460250001	0.00287924281890112	0.0431094878417601
445	ENSGALG00000012419		urotensin-2 receptor-like [Source:NCBI gene;Acc:771154]	protein_coding	88.798072821821	0.67994833813234	0.208399098326723	3.26272207313649	0.00110347679239805	0.0265906127894736
446	ENSGALG00000012442	MFNG	MFNG O-fucosylpeptide 3-beta-N-acetylglucosaminyltransferase [Source:NCBI gene;Acc:418042]	protein_coding	411.484861744496	-0.632968788917245	0.218268047422314	-2.89996083436139	0.0037320928967156	0.048539488808925
447	ENSGALG00000012444		activin A receptor type 2A [Source:NCBI gene;Acc:396324]	protein_coding	2438.58990293567	0.375750975188334	0.108039968870265	3.4778885917631	0.000505379926876327	0.0187133740062336
448	ENSGALG00000012462		kinesin family member 5C [Source:NCBI gene;Acc:408046]	protein_coding	1932.64449072525	-0.457748350210807	0.124994410234981	-3.66215056617549	0.000250106780846629	0.0138523124256199
449	ENSGALG00000012530	FOXRED2	FAD dependent oxidoreductase domain containing 2 [Source:NCBI gene;Acc:418054]	protein_coding	342.140303218784	0.355252748677048	0.0986812431700341	3.60000276916784	0.000318213791413671	0.0150701900998844
450	ENSGALG00000012543	GPD2	glycerol-3-phosphate dehydrogenase 2 [Source:NCBI gene;Acc:424321]	protein_coding	2937.08526563255	0.322229896508494	0.109515011178085	2.94233542089045	0.00325746884100323	0.0454801202045135
451	ENSGALG00000012561		plakophilin 4 [Source:NCBI gene;Acc:424328]	protein_coding	3798.88188937747	0.429509772826018	0.13805954764248	3.11104722679724	0.00186425121497843	0.035038001262987
452	ENSGALG00000012576	RASEF	RAS and EF-hand domain containing [Source:NCBI gene;Acc:427451]	protein_coding	1449.90808314394	0.707067794736617	0.206437074239891	3.4251008320093	0.000614571286281885	0.0200253888047069
453	ENSGALG00000012577	FRMD3	FERM domain containing 3 [Source:NCBI gene;Acc:427452]	protein_coding	437.71456488201	0.358708436301199	0.117237213270669	3.05968067897554	0.00221573093586982	0.038107656661519
454	ENSGALG00000012601	GOLM1	golgi membrane protein 1 [Source:NCBI gene;Acc:427462]	protein_coding	5378.9754337841	0.595916187898698	0.162108748865994	3.67602730924355	0.000236894174821603	0.0137619722626363
455	ENSGALG00000012662	NUAK1	NUAK family kinase 1 [Source:NCBI gene;Acc:418074]	protein_coding	818.485012309156	-0.530017422341431	0.174694705148245	-3.03396386222274	0.00241363340187037	0.0397337559141657
456	ENSGALG00000012692		sirtuin 5 [Source:NCBI gene;Acc:420834]	protein_coding	510.893011503594	0.406301377721977	0.119394244282136	3.40302315379511	0.000666446325825047	0.0208899758389909
457	ENSGALG00000012704		myosin regulatory light chain interacting protein [Source:NCBI gene;Acc:420841]	protein_coding	3761.17548897967	-0.394461154361855	0.133313958029159	-2.9588886279678	0.00308750663253688	0.0440576410413642
458	ENSGALG00000012721		chromosome 2 C6orf52 homolog [Source:NCBI gene;Acc:420849]	protein_coding	3302.53536909146	0.252445825610831	0.0829665919802169	3.04274069339893	0.00234434250816602	0.0391852952995371
459	ENSGALG00000012739	HIVEP1	human immunodeficiency virus type I enhancer binding protein 1 [Source:NCBI gene;Acc:420856]	protein_coding	5339.48084160308	0.220521786045566	0.0762706460593587	2.89130612416659	0.00383644221020554	0.0492390440061906
460	ENSGALG00000012747	NEDD9	neural precursor cell expressed, developmentally down-regulated 9 [Source:NCBI gene;Acc:395736]	protein_coding	7375.92009738597	0.585742541270965	0.163553871244809	3.58134317954615	0.000341832294938615	0.0153016778326803
461	ENSGALG00000012790	DSP	desmoplakin [Source:NCBI gene;Acc:420869]	protein_coding	16034.9911464085	0.569576384853074	0.145546554338035	3.91336220526542	9.10198492433027e-05	0.00831972342279168
462	ENSGALG00000012816	SLC22A23	solute carrier family 22 member 23 [Source:NCBI gene;Acc:420881]	protein_coding	544.487929290993	0.428396711562993	0.119430363962773	3.58699996674654	0.000334504366318135	0.0152769379900061
463	ENSGALG00000012849		solute carrier family 37 member 3 [Source:NCBI gene;Acc:418112]	protein_coding	1793.83134968304	0.375563763153555	0.12865012151173	2.91926473710569	0.00350858117697235	0.0471428452500419
464	ENSGALG00000012850		RAB19, member RAS oncogene family [Source:NCBI gene;Acc:418113]	protein_coding	470.067343310553	0.463105995673186	0.144174193134593	3.21212822908505	0.00131755553116218	0.0296415978447862
465	ENSGALG00000012866		serpin peptidase inhibitor, clade B (ovalbumin), member 6 [Source:NCBI gene;Acc:420895]	protein_coding	8829.74865438974	0.397210606291881	0.132335582704797	3.00154046382178	0.00268617336652235	0.0415514462411996
466	ENSGALG00000012886		MARVEL domain containing 3 [Source:NCBI gene;Acc:420903]	protein_coding	778.856619456395	0.506659878655581	0.126553949276561	4.00350902956309	6.24098179649156e-05	0.00671098206149319
467	ENSGALG00000012888	PHLPP1	PH domain and leucine rich repeat protein phosphatase 1 [Source:NCBI gene;Acc:420904]	protein_coding	2251.75471106426	0.390043548539704	0.113194204563211	3.44579079860837	0.00056939097090477	0.019432139375186
468	ENSGALG00000012952		brain abundant membrane attached signal protein 1 [Source:NCBI gene;Acc:373905]	protein_coding	2711.19778497108	-0.496622887208845	0.163906282226864	-3.02991978380345	0.00244618698985628	0.039973984632872
469	ENSGALG00000013031		cat eye syndrome chromosome region, candidate 1 [Source:NCBI gene;Acc:418160]	protein_coding	849.460354309502	-0.256097923605203	0.0861038172312117	-2.97429233500196	0.00293665154371715	0.043275053357302
470	ENSGALG00000013073	UPP1	uridine phosphorylase 1 [Source:NCBI gene;Acc:420942]	protein_coding	1024.55217161469	0.726303519146573	0.215795162734097	3.36570806288891	0.000763474642368926	0.02251682319657
471	ENSGALG00000013091	EPS8	epidermal growth factor receptor pathway substrate 8 [Source:NCBI gene;Acc:418174]	protein_coding	6748.11670055844	0.679636493550389	0.175361732751191	3.87562601536721	0.000106350922580459	0.00932961683925624
472	ENSGALG00000013098		microsomal glutathione S-transferase 1 [Source:NCBI gene;Acc:418178]	protein_coding	9270.15167132741	0.494971117331196	0.155164933862409	3.18996763643843	0.00142288727066383	0.0306511331415938
473	ENSGALG00000013101			protein_coding	1772.81309711451	0.443075065629209	0.122748375976014	3.60962059258355	0.000306645191636579	0.014900220445657
474	ENSGALG00000013102	COBL	cordon-bleu WH2 repeat protein [Source:NCBI gene;Acc:420949]	protein_coding	2477.88738845221	0.556511531140918	0.175082723340239	3.17856337006734	0.00148006860852982	0.0312535973862573
475	ENSGALG00000013180	SLC6A18	solute carrier family 6 member 18 [Source:NCBI gene;Acc:100858092]	protein_coding	242.023835217394	-1.07404873515798	0.299699815617794	-3.58374840152624	0.00033869835240576	0.0152769379900061
476	ENSGALG00000013197	GALNT12	polypeptide N-acetylgalactosaminyltransferase 12 [Source:NCBI gene;Acc:420978]	protein_coding	5195.70693895021	0.550600620946177	0.147833604147482	3.72446186454933	0.00019573229617327	0.0118996132245619
477	ENSGALG00000013537		tropomyosin 3 [Source:NCBI gene;Acc:770103]	protein_coding	15677.6259498669	-0.200008483858196	0.0671306351032609	-2.97939209945715	0.00288820931120643	0.043144895893462
478	ENSGALG00000013579	FAT1	FAT atypical cadherin 1 [Source:NCBI gene;Acc:395168]	protein_coding	13660.257161123	0.488766186590723	0.144418071506747	3.38438383431735	0.000713381987503942	0.0217497248769703
479	ENSGALG00000013621		ATPase H+ transporting V1 subunit H [Source:NCBI gene;Acc:426199]	protein_coding	1380.49726886766	-0.243130384098189	0.0778360525760695	-3.12362171579265	0.00178639962391358	0.0344904423695339
480	ENSGALG00000013642	KAZN	kazrin, periplakin interacting protein [Source:NCBI gene;Acc:426211]	protein_coding	342.098536099398	0.630425042746357	0.182924140306282	3.44637422753931	0.00056816296811123	0.019432139375186
481	ENSGALG00000013688	UROS	uroporphyrinogen III synthase [Source:NCBI gene;Acc:426223]	protein_coding	322.770979992299	0.30548431231938	0.0746961485617385	4.0896929520655	4.31944612600848e-05	0.00564714635755249
482	ENSGALG00000013723		2'-5'-oligoadenylate synthetase like [Source:NCBI gene;Acc:395908]	protein_coding	8485.11243864196	1.11613958239989	0.377013645035911	2.96047529604288	0.00307164755027756	0.0440269229597717
483	ENSGALG00000013727	SYNJ2	synaptojanin 2 [Source:NCBI gene;Acc:421656]	protein_coding	1239.63582750744	0.502879440831362	0.144266873587989	3.48575822241447	0.000490744330931397	0.0185390726867176
484	ENSGALG00000013742		ezrin [Source:NCBI gene;Acc:395701]	protein_coding	18676.2177844229	0.557396058653597	0.18398466984034	3.02957881837275	0.00244894994101572	0.039973984632872
485	ENSGALG00000013830		PRELI domain containing 3A [Source:NCBI gene;Acc:421035]	protein_coding	1595.83917681315	0.884068896912574	0.193293694675929	4.57370789251445	4.79167768730607e-06	0.00169275727164264
486	ENSGALG00000013878	PCYOX1	prenylcysteine oxidase 1 [Source:NCBI gene;Acc:426297]	protein_coding	2692.41197666346	0.470572153014233	0.14334235344973	3.28285493916676	0.00102761529841079	0.026030929390557
487	ENSGALG00000013886		low density lipoprotein receptor class A domain containing 4 [Source:NCBI gene;Acc:421044]	protein_coding	925.273374210411	-0.402609743863148	0.136931446825326	-2.94022850993994	0.00327970274679667	0.0455699648500597
488	ENSGALG00000013900		microtubule associated protein 7 [Source:NCBI gene;Acc:421689]	protein_coding	4555.41713919101	0.444082937921171	0.129951353257159	3.41730137309444	0.000632452254655759	0.0203615355187326
489	ENSGALG00000014122		cytochrome b5 reductase 1 [Source:NCBI gene;Acc:418220]	protein_coding	5181.34773237496	-0.281667938866588	0.0851826291612024	-3.30663589091093	0.000944235389709113	0.0248832676993706
490	ENSGALG00000014126		endonuclease, polyU-specific-like [Source:NCBI gene;Acc:418221]	protein_coding	1433.07028781582	0.35386111865692	0.113067958329278	3.12963216003602	0.00175025320815402	0.0340445186246715
491	ENSGALG00000014128		alpha 1,4-galactosyltransferase [Source:NCBI gene;Acc:418223]	protein_coding	1140.24507443349	-0.394598396000126	0.13575959894798	-2.90659665362836	0.00365383999113427	0.0482744981197369
492	ENSGALG00000014164		BCL2 interacting killer [Source:NCBI gene;Acc:776149]	protein_coding	235.939558852444	0.400983256739617	0.126035250994186	3.18151670724338	0.00146506072410298	0.0310369671389789
493	ENSGALG00000014170	MOGAT2	monoacylglycerol O-acyltransferase 2 [Source:NCBI gene;Acc:426437]	protein_coding	995.008347962793	0.759768504710263	0.226704426785227	3.35136157455824	0.000804152309161288	0.0229816057191877
494	ENSGALG00000014176		phospholipase A2 group IIE [Source:NCBI gene;Acc:426747]	protein_coding	14058.5437780936	1.15871177294148	0.332921062195165	3.48043997367226	0.000500590982421906	0.0187133740062336
495	ENSGALG00000014236	ATP8A1	ATPase phospholipid transporting 8A1 [Source:NCBI gene;Acc:422776]	protein_coding	2780.88809050412	0.348201491248287	0.10705978358291	3.25240234563552	0.00114433910382267	0.0271463818984867
496	ENSGALG00000014267	RBM47	RNA binding motif protein 47 [Source:HGNC Symbol;Acc:HGNC:30358]	protein_coding	1923.80414651205	0.547162301885633	0.151906440902947	3.60196907144454	0.000315815945454982	0.0150658037337302
497	ENSGALG00000014464		5-methyltetrahydrofolate-homocysteine methyltransferase [Source:NCBI gene;Acc:422069]	protein_coding	2727.91076322537	-0.414594146487687	0.139951405645093	-2.96241502239047	0.00305236051092591	0.0439340314593912
498	ENSGALG00000014640	GOLPH3L	golgi phosphoprotein 3 like [Source:NCBI gene;Acc:425072]	protein_coding	1705.5828818764	0.404639585243359	0.139889264706998	2.89257067789219	0.00382103200704199	0.0491581785079191
499	ENSGALG00000014674	CLSTN3	calsyntenin 3 [Source:NCBI gene;Acc:418297]	protein_coding	853.808337610901	-0.201909298523981	0.0625447760391737	-3.2282360144278	0.00124556162460976	0.0285126724961019
500	ENSGALG00000014682		calpastatin [Source:NCBI gene;Acc:427121]	protein_coding	4900.42922594615	0.573007360446089	0.155977766083141	3.67364769245803	0.000239112363623826	0.0137763135987116
501	ENSGALG00000014686	FBN2	fibrillin 2 [Source:NCBI gene;Acc:374203]	protein_coding	454.171040653212	-0.483302505510842	0.134112141222256	-3.60371925394805	0.000313695889472228	0.0150658037337302
502	ENSGALG00000014687		EPH receptor A1 [Source:NCBI gene;Acc:378782]	protein_coding	1641.97684119539	0.74199657083476	0.166675734241431	4.45173722624779	8.51783622402195e-06	0.00247414749520424
503	ENSGALG00000014730		ELOVL fatty acid elongase 7 [Source:NCBI gene;Acc:431579]	protein_coding	6548.4246842994	0.477511851820553	0.134646210496205	3.54641879679198	0.000390505071633596	0.0165187436612386
504	ENSGALG00000014759	STYK1	serine/threonine/tyrosine kinase 1 [Source:NCBI gene;Acc:418310]	protein_coding	5245.85328801829	0.566245188627875	0.187194397638281	3.02490456857604	0.0024871158965506	0.0402838808969181
505	ENSGALG00000014812	SIDT1	SID1 transmembrane family member 1 [Source:NCBI gene;Acc:418321]	protein_coding	1102.62046576493	0.754609131885171	0.223543272942829	3.37567363111016	0.000736352122268199	0.0221311263362118
506	ENSGALG00000014824		prostaglandin E receptor 4 [Source:NCBI gene;Acc:427183]	protein_coding	454.847527843146	0.411499183291022	0.137261214623131	2.99792759681493	0.00271822242454106	0.0417998650719719
507	ENSGALG00000014878	MAN1A1	mannosidase alpha class 1A member 1 [Source:NCBI gene;Acc:421726]	protein_coding	3034.43896183109	-0.411872941006412	0.141169016408664	-2.91758738202227	0.00352750795360969	0.0471499558224064
508	ENSGALG00000014892	CEP85L	centrosomal protein 85 like [Source:NCBI gene;Acc:100857774]	protein_coding	969.4150579409	-0.506840862928616	0.171957280087425	-2.94748127366828	0.00320374155944259	0.0449314441238993
509	ENSGALG00000014913		ROS proto-oncogene 1, receptor tyrosine kinase [Source:NCBI gene;Acc:396192]	protein_coding	6808.76560678891	0.482232136457781	0.114488526250404	4.21205645885481	2.53056270639591e-05	0.00441170565646011
510	ENSGALG00000014971	SLC2A9	solute carrier family 2 member 9 [Source:NCBI gene;Acc:422843]	protein_coding	5216.89075379489	0.694782601499285	0.204224790943565	3.40204829339882	0.000668828178616128	0.0209144811547641
511	ENSGALG00000014976		GATA binding protein 6 [Source:NCBI gene;Acc:396390]	protein_coding	601.275338474755	0.600560091309265	0.172972888911151	3.4719897152076	0.000516616128371086	0.0189682286908384
512	ENSGALG00000014984		F2R like trypsin receptor 1 [Source:NCBI gene;Acc:427213]	protein_coding	4457.92652339454	0.647518446013571	0.159279884278191	4.06528701943708	4.79733863817393e-05	0.00564714635755249
513	ENSGALG00000015008	ZNF366	zinc finger protein 366 [Source:NCBI gene;Acc:431599]	protein_coding	595.529988680582	-0.592287072887104	0.182808855710949	-3.23992549804922	0.00119560934136388	0.0278928697622433
514	ENSGALG00000015020	TMEM171	transmembrane protein 174 [Source:NCBI gene;Acc:768886]	protein_coding	1065.02942058807	0.727035585359718	0.172611247405338	4.21198268530232	2.53138952057615e-05	0.00441170565646011
515	ENSGALG00000015028		relaxin 3 [Source:NCBI gene;Acc:427223]	protein_coding	227.934751555348	-1.12480931658596	0.347735448760927	-3.23466969097904	0.00121783529200284	0.028038584260056
516	ENSGALG00000015053		glycine decarboxylase [Source:NCBI gene;Acc:374222]	protein_coding	2002.17747173122	0.664169831787841	0.176471061442787	3.76361895461919	0.000167472007310735	0.011292604659622
517	ENSGALG00000015056	LAMA3	laminin subunit alpha 3 [Source:NCBI gene;Acc:428524]	protein_coding	10674.4031182742	0.397057501344782	0.134166561897077	2.95943710363075	0.00308201607821413	0.0440576410413642
518	ENSGALG00000015078	MLLT3	MLLT3, super elongation complex subunit [Source:NCBI gene;Acc:427234]	protein_coding	537.368204941623	0.49518734282635	0.15044818562351	3.29141452104669	0.00099684906300991	0.0254986577350343
519	ENSGALG00000015107		phosphatidylinositol-4-phosphate 5-kinase type 1 beta [Source:NCBI gene;Acc:427243]	protein_coding	3938.34067613248	0.676019546932403	0.176890171627827	3.82169083059477	0.000132539791813083	0.0102373744958344
520	ENSGALG00000015109		tight junction protein 2 [Source:NCBI gene;Acc:395751]	protein_coding	10937.0933683093	0.635607844156778	0.200250126145432	3.17406963177226	0.00150317624750873	0.0313866081967838
521	ENSGALG00000015132		cadherin 2 [Source:NCBI gene;Acc:414745]	protein_coding	1005.39026109202	-0.589418917468075	0.170859400852969	-3.44973068221918	0.000561146068749874	0.019432139375186
522	ENSGALG00000015136	ILDR1	immunoglobulin like domain containing receptor 1 [Source:NCBI gene;Acc:418358]	protein_coding	1020.83529422364	0.584297409431404	0.158382641369659	3.68915055575867	0.000225004044866046	0.0133683085020186
523	ENSGALG00000015141	GDA	guanine deaminase [Source:NCBI gene;Acc:427253]	protein_coding	3510.22619028792	0.842472725423738	0.216234375048733	3.89610914191543	9.77503529987633e-05	0.00881168871756438
524	ENSGALG00000015233		ATPase Na+/K+ transporting subunit beta 1 [Source:NCBI gene;Acc:396529]	protein_coding	29449.4167241159	0.456199465511876	0.144377561569988	3.15976707565276	0.00157895312707496	0.032247650506245
525	ENSGALG00000015256	PAM	peptidylglycine alpha-amidating monooxygenase [Source:NCBI gene;Acc:427274]	protein_coding	2670.49377254334	0.467431103544806	0.152207759608229	3.07100705475159	0.00213338110188384	0.0373681674804211
526	ENSGALG00000015263		transmembrane protein 30C, pseudogene [Source:NCBI gene;Acc:418380]	protein_coding	2482.4150530719	0.569016242810568	0.181415343466575	3.13653868486271	0.00170954881981788	0.033677881035827
527	ENSGALG00000015283	CEP57L1	centrosomal protein 57kDa-like 1 [Source:NCBI gene;Acc:421765]	protein_coding	247.574235460266	0.462069430116065	0.13060456203648	3.53792718195405	0.000403281258820901	0.016841179980984
528	ENSGALG00000015297		forkhead box O3 [Source:NCBI gene;Acc:421769]	protein_coding	1629.36448862114	0.413049490414718	0.129378290343235	3.19257187058909	0.00141011848156418	0.0305159911796778
529	ENSGALG00000015345			protein_coding	2722.50474247848	0.711439626533479	0.159340338703836	4.46490595112781	8.01039312065622e-06	0.00237963292000221
530	ENSGALG00000015346		NFKB inhibitor zeta [Source:NCBI gene;Acc:418404]	protein_coding	5377.03830899638	0.383571074521602	0.116145124990878	3.30251549130218	0.000958217949808235	0.0250999335109087
531	ENSGALG00000015366		methionine adenosyltransferase 2A [Source:NCBI gene;Acc:427292]	protein_coding	1616.34680442737	0.629181605516408	0.200030336234963	3.14543092492404	0.00165842352623849	0.0331172938316633
532	ENSGALG00000015373		phosphodiesterase 6B [Source:NCBI gene;Acc:395092]	protein_coding	127.333876834283	0.982995353385702	0.241878542900543	4.06400394841926	4.82380091384107e-05	0.00564714635755249
533	ENSGALG00000015389	TMPRSS7	transmembrane protease, serine 7 [Source:NCBI gene;Acc:769974]	protein_coding	254.92143613443	0.652899923168686	0.216772991763099	3.0119062243797	0.00259612783846393	0.0409803889737472
534	ENSGALG00000015396		CD200 molecule [Source:NCBI gene;Acc:418425]	protein_coding	1820.23606462488	-0.234233980084856	0.077745868213825	-3.01281579929934	0.00258835972869371	0.0409098549138519
535	ENSGALG00000015464	PTGFRN	prostaglandin F2 receptor inhibitor [Source:NCBI gene;Acc:418449]	protein_coding	2586.18638727786	0.352977401142441	0.121383143119148	2.90796062840426	0.00363794135985787	0.0482267053901646
536	ENSGALG00000015473		ADP-ribosylarginine hydrolase [Source:NCBI gene;Acc:418452]	protein_coding	1604.63167028637	-0.237817194331296	0.0753900757052631	-3.15448939540849	0.00160779221364127	0.0326326894790451
537	ENSGALG00000015496		charged multivesicular body protein 2B [Source:NCBI gene;Acc:418461]	protein_coding	9611.31959499323	0.44996540627825	0.109658047331288	4.10335052674118	4.07209574672091e-05	0.00558296894503869
538	ENSGALG00000015528	JAKMIP1	janus kinase and microtubule interacting protein 1 [Source:NCBI gene;Acc:422854]	protein_coding	369.359418014215	-0.358856722015204	0.107220619297725	-3.34690029180626	0.000817205984540536	0.0231205615236566
539	ENSGALG00000015669		polypyrimidine tract binding protein 3 [Source:NCBI gene;Acc:427333]	protein_coding	1374.37186738039	0.584033112541004	0.155833710360756	3.74779700225941	0.000178394538891774	0.0114481345328801
540	ENSGALG00000015682	UGCG	UDP-glucose ceramide glucosyltransferase [Source:NCBI gene;Acc:427335]	protein_coding	2558.80728981183	0.388728805375357	0.108322393832765	3.58862827547461	0.000332422422385776	0.0152769379900061
541	ENSGALG00000015701		thiosulfate sulfurtransferase like domain containing 1 [Source:NCBI gene;Acc:418473]	protein_coding	8138.48502829697	0.490354830623458	0.131122971409728	3.73965618191503	0.0001842721265926	0.0115729759452226
542	ENSGALG00000015809		ring finger protein 103 [Source:NCBI gene;Acc:422919]	protein_coding	2779.019058351	0.36013621849061	0.120076623627584	2.99922006141318	0.00270671729578054	0.0417211105815417
543	ENSGALG00000015828	BACH1	BTB domain and CNC homolog 1 [Source:NCBI gene;Acc:418488]	protein_coding	2590.11137550009	0.514238660407099	0.126441510427131	4.06700820537461	4.76205669251812e-05	0.00564714635755249
544	ENSGALG00000015842	TIAM1	T-cell lymphoma invasion and metastasis 1 [Source:NCBI gene;Acc:418491]	protein_coding	1744.08214418733	-0.70401994339911	0.194410878114594	-3.62129912804638	0.000293127354186291	0.0147606797840431
545	ENSGALG00000015846		synaptosome associated protein 91 [Source:NCBI gene;Acc:428635]	protein_coding	1542.00773667005	-0.653075631620111	0.219086201765918	-2.98090717880028	0.00287395888873159	0.0431094878417601
546	ENSGALG00000016055	KCNJ15	potassium inwardly rectifying channel subfamily J member 15 [Source:NCBI gene;Acc:427984]	protein_coding	6791.98050540392	0.348723966359191	0.0961778438297354	3.62582433202122	0.000288041122987266	0.0147606797840431
547	ENSGALG00000016128	B3GALT5	beta-1,3-galactosyltransferase 5 [Source:NCBI gene;Acc:427985]	protein_coding	938.578438262497	0.987795060119926	0.304539634884963	3.24356814998171	0.00118042568033637	0.0277506188267565
548	ENSGALG00000016132	IGSF5	immunoglobulin superfamily member 5 [Source:NCBI gene;Acc:418524]	protein_coding	1956.3721866791	0.589087226363561	0.171595768035989	3.43299390833468	0.000596955509993555	0.0197438049178279
549	ENSGALG00000016144	TMPRSS2	transmembrane protease, serine 2 [Source:NCBI gene;Acc:418528]	protein_coding	14950.5272288556	0.610026528488227	0.170500402440985	3.57785975724821	0.000346419228779765	0.0153217047384343
550	ENSGALG00000016185	SLC37A1	solute carrier family 37 member 1 [Source:NCBI gene;Acc:418537]	protein_coding	5453.84872583404	0.413688243712965	0.117297832549944	3.52681916383086	0.000420583914869827	0.0172333929506693
551	ENSGALG00000016186	PDE9A	phosphodiesterase 9A [Source:NCBI gene;Acc:418538]	protein_coding	3312.46858277384	0.581029334158763	0.116707862234755	4.9784935053479	6.40810933719344e-07	0.000826370331069678
552	ENSGALG00000016196		cystathionine-beta-synthase like [Source:NCBI gene;Acc:418545]	protein_coding	1179.9614583683	1.19755201149256	0.373867909000972	3.2031420259968	0.00135936923108878	0.0302182231625194
553	ENSGALG00000016285		glycerol kinase 2 [Source:NCBI gene;Acc:418589]	protein_coding	2371.02062507032	0.840185395651116	0.265107164319633	3.16922931074819	0.00152843754880217	0.0317114400006241
554	ENSGALG00000016304	LRRC1	leucine rich repeat containing 1 [Source:NCBI gene;Acc:421891]	protein_coding	2615.36024032508	0.423816377488528	0.115381110451526	3.67318684860971	0.000239544191069432	0.0137763135987116
555	ENSGALG00000016361	FAM110C	family with sequence similarity 110 member C [Source:NCBI gene;Acc:100859913]	protein_coding	295.653787775046	0.644459559484985	0.154348678597334	4.17534873211488	2.97529907865471e-05	0.00483232478978429
556	ENSGALG00000016362	SH3YL1	SH3 and SYLF domain containing 1 [Source:NCBI gene;Acc:421908]	protein_coding	1878.42658064871	0.600271121641102	0.170629545940067	3.51797877872773	0.000434847135712483	0.0174866555424742
557	ENSGALG00000016412		membrane bound O-acyltransferase domain containing 2 [Source:NCBI gene;Acc:421925]	protein_coding	983.155721540658	0.430531202272788	0.112687828802147	3.82056524514902	0.00013314617583137	0.0102373744958344
558	ENSGALG00000016415	MAP7D2	MAP7 domain containing 2 [Source:NCBI gene;Acc:418607]	protein_coding	1776.03495862835	0.588331006123576	0.16328397460586	3.60311541621709	0.000314425828763111	0.0150658037337302
559	ENSGALG00000016462		v-myc avian myelocytomatosis viral oncogene neuroblastoma derived homolog [Source:NCBI gene;Acc:421948]	protein_coding	115.04412492825	-0.586730868065475	0.18195088277842	-3.22466623467827	0.00126119611493851	0.0287697982868434
560	ENSGALG00000016463		family with sequence similarity 49 member A [Source:NCBI gene;Acc:421949]	protein_coding	12224.8811437351	-0.587437982895946	0.192818614954114	-3.04658335522087	0.00231458293395128	0.0389172071582522
561	ENSGALG00000016491		apolipoprotein B [Source:NCBI gene;Acc:396535]	protein_coding	15065.2202158874	1.04858220632667	0.289180823398843	3.62604336623125	0.000287797043548917	0.0147606797840431
562	ENSGALG00000016510	KRTCAP3	keratinocyte associated protein 3 [Source:NCBI gene;Acc:421984]	protein_coding	413.084136002248	0.639112581807458	0.214749844587989	2.97607936822323	0.00291959291136678	0.0432185718510478
563	ENSGALG00000016556		GTPase, very large interferon inducible pseudogene 1 [Source:NCBI gene;Acc:428660]	protein_coding	2966.96545346929	0.800356951192349	0.267413761007597	2.99295349714487	0.00276291844605525	0.0421596397701485
564	ENSGALG00000016575		glycoprotein M6B [Source:NCBI gene;Acc:418632]	protein_coding	892.485640039795	-0.356363099685107	0.112144402302406	-3.17771634043887	0.00148439900076829	0.0312944828049069
565	ENSGALG00000016592		phosphoribosyl pyrophosphate synthetase 2 [Source:NCBI gene;Acc:418639]	protein_coding	171.581873438645	-0.818515267149476	0.204370717715413	-4.00505158615366	6.20039485508498e-05	0.00671098206149319
566	ENSGALG00000016602	ARHGAP6	Rho GTPase activating protein 6 [Source:NCBI gene;Acc:418642]	protein_coding	615.168491549147	-0.363207087655452	0.117447608892497	-3.09250304097638	0.00198476200162547	0.0363528968992667
567	ENSGALG00000016669		defensin beta 4A [Source:NCBI gene;Acc:395840]	protein_coding	66.4190611692979	-1.28708643063965	0.380397729434731	-3.3835281628843	0.000715608677839405	0.0217528396000904
568	ENSGALG00000016676		minichromosome maintenance complex component 3 [Source:NCBI gene;Acc:422043]	protein_coding	1447.06759366804	-0.392925301372897	0.131828955922422	-2.9805690155365	0.00287713398416849	0.0431094878417601
569	ENSGALG00000016681	ZBED1	dehydrogenase/reductase X-linked [Source:NCBI gene;Acc:428007]	protein_coding	1172.52731238717	-0.177736023769525	0.0555688702500515	-3.19848186529147	0.00138153221863974	0.0303172182359961
570	ENSGALG00000016693		colony stimulating factor 2 receptor alpha subunit [Source:NCBI gene;Acc:418666]	protein_coding	635.327311864496	-0.404077539190417	0.128857051129669	-3.13585896656748	0.00171351584195116	0.033677881035827
571	ENSGALG00000016707	CLIC5	chloride intracellular channel 5 [Source:NCBI gene;Acc:422054]	protein_coding	2043.95019635408	0.587499209601456	0.167757450865823	3.50207520780317	0.000461649286681059	0.0179056908789558
572	ENSGALG00000016755			protein_coding	1924.66852797363	0.465802165468894	0.139982498151984	3.32757431549161	0.000876056193150823	0.0238479353859692
573	ENSGALG00000016791		solute carrier family 9 member A2 [Source:NCBI gene;Acc:418719]	protein_coding	4204.31638729679	0.27241304787589	0.0691239942743264	3.94093325676158	8.11652094474479e-05	0.00803720039914842
574	ENSGALG00000016805		sulfotransferase family 1C member 3 [Source:NCBI gene;Acc:395300]	protein_coding	14978.7159297717	0.601894801133093	0.201434412732644	2.98804356697465	0.00280769527925412	0.0426643315775736
575	ENSGALG00000016828	GRTP1	growth hormone regulated TBC protein 1 [Source:NCBI gene;Acc:418742]	protein_coding	2934.47312986109	0.588509549219913	0.158555015699897	3.71170566015904	0.000205867300556177	0.0123435389246321
576	ENSGALG00000016858		solute carrier family 10 member 2 [Source:NCBI gene;Acc:428018]	protein_coding	6162.7203343886	0.880817342467033	0.223101057299189	3.94806440242825	7.8785612387505e-05	0.00792159030397752
577	ENSGALG00000016890		muscleblind like splicing regulator 2 [Source:NCBI gene;Acc:418784]	protein_coding	2236.36681390812	0.448349286874852	0.14235347940138	3.14954919795593	0.00163522572997569	0.032883131563865
578	ENSGALG00000016893		UDP-glucose glycoprotein glucosyltransferase 2 [Source:NCBI gene;Acc:418785]	protein_coding	803.004175193551	-0.22268012501992	0.0648826830030358	-3.43204249136091	0.000599053691211028	0.0197438049178279
579	ENSGALG00000016918		putative glutamine amidotransferase like class 1 domain containing 3A-like1 [Source:NCBI gene;Acc:418811]	protein_coding	1183.8142603303	-0.232173869691583	0.0784440558787088	-2.95973821203958	0.0030790055983583	0.0440576410413642
580	ENSGALG00000016920	LMO7	LIM domain 7 [Source:NCBI gene;Acc:418815]	protein_coding	16662.0493913593	0.703696933074376	0.235128985213321	2.992812359718	0.00276419641060495	0.0421596397701485
581	ENSGALG00000016927	KLF5	Kruppel like factor 5 [Source:NCBI gene;Acc:418818]	protein_coding	1510.22099439325	0.707297933869066	0.156644336058502	4.51531125648177	6.32238353867097e-06	0.00201560671302362
582	ENSGALG00000016996		integral membrane protein 2B [Source:NCBI gene;Acc:395969]	protein_coding	17166.2495082424	0.676920899504748	0.205630373580268	3.29193050481188	0.000995021962860081	0.0254986577350343
583	ENSGALG00000017015		ribonuclease H2 subunit B [Source:NCBI gene;Acc:418874]	protein_coding	1662.41509132635	-0.384528808664833	0.132721004449525	-2.89727168852971	0.00376423612017454	0.0487151785413876
584	ENSGALG00000017068	KL	klotho [Source:NCBI gene;Acc:418909]	protein_coding	84.8640884087776	-0.62405374912103	0.21302555088754	-2.92947839599991	0.00339531414412102	0.0464227522780396
585	ENSGALG00000017136		gap junction protein beta 6 [Source:NCBI gene;Acc:395771]	protein_coding	1171.11176847784	0.514402785414548	0.150986978235788	3.40693476632954	0.000656968267067579	0.020768832121094
586	ENSGALG00000017153		radixin [Source:NCBI gene;Acc:395511]	protein_coding	4401.92445506382	-0.529999080304325	0.17020635831308	-3.11386181783783	0.00184655948691132	0.0349387931782132
587	ENSGALG00000017154	ZC3H12C	zinc finger CCCH-type containing 12C [Source:NCBI gene;Acc:418963]	protein_coding	278.906790372651	-0.67618108117536	0.234544870534916	-2.8829497726095	0.00393970254162967	0.0498767731193488
588	ENSGALG00000017200		myotubularin related protein 2 [Source:NCBI gene;Acc:418992]	protein_coding	1611.55427325745	-0.201927318560072	0.0559405440541992	-3.60967741687371	0.000306578027136367	0.014900220445657
589	ENSGALG00000017242		frizzled class receptor 4 [Source:NCBI gene;Acc:373887]	protein_coding	1588.63112707868	-0.211294302134594	0.0647722690749062	-3.26211054749744	0.00110586009122347	0.0265906127894736
590	ENSGALG00000017276		Rho guanine nucleotide exchange factor 5 [Source:NCBI gene;Acc:419033]	protein_coding	2845.91877434943	0.57408534361545	0.157946123715618	3.63469093201103	0.000278314079550244	0.0147522228908102
591	ENSGALG00000017414		junction plakoglobin [Source:NCBI gene;Acc:429710]	protein_coding	6825.61232783258	0.741810281131178	0.204275908032837	3.63141345582434	0.000281873183933319	0.0147606797840431
592	ENSGALG00000018296		gga-mir-34a [Source:miRBase;Acc:MI0001251]	miRNA	221.208520181111	0.649493659355096	0.15959278952635	4.06969300607318	4.70751273399391e-05	0.00564714635755249
593	ENSGALG00000018557	SOD3	superoxide dismutase 3, extracellular [Source:NCBI gene;Acc:422810]	protein_coding	931.997327566379	-0.775954251365664	0.253262957359855	-3.06382843924202	0.00218524187580345	0.0378421620678277
594	ENSGALG00000018803	TMEM198	transmembrane protein 198 [Source:NCBI gene;Acc:769377]	protein_coding	143.162597754115	0.716580715314146	0.177007642726495	4.04830381488882	5.1590151612832e-05	0.00596756523656042
595	ENSGALG00000018874		sorting nexin 24 [Source:NCBI gene;Acc:426798]	protein_coding	686.870718040706	0.51587167293547	0.157881624302112	3.26745861157553	0.00108517732295946	0.0264759891319061
596	ENSGALG00000019003	PRAG1	PEAK1 related, kinase-activating pseudokinase 1 [Source:NCBI gene;Acc:422632]	protein_coding	652.466901398225	0.773285817829719	0.259781393277654	2.97667899949721	0.00291388925655177	0.0432185718510478
597	ENSGALG00000019060		matrix metallopeptidase 27 [Source:NCBI gene;Acc:395850]	protein_coding	103.677662522821	-0.48182189236524	0.150123877570888	-3.20949538582046	0.00132968180797116	0.0297607378629984
598	ENSGALG00000019147		granulocyte-macrophage colony-stimulating factor receptor subunit alpha-like [Source:NCBI gene;Acc:418667]	protein_coding	2097.98110728645	-0.685027592776102	0.181706590240727	-3.76996559050814	0.000163270056315606	0.011292604659622
599	ENSGALG00000019261		Rho GTPase activating protein 8 [Source:NCBI gene;Acc:418239]	protein_coding	1210.00466851354	0.577757288117602	0.168174596471215	3.43546112338371	0.000591546330845661	0.0197438049178279
600	ENSGALG00000019489	CHST9	carbohydrate sulfotransferase 9 [Source:NCBI gene;Acc:421089]	protein_coding	117.286071232206	-1.15692476294298	0.38904830749133	-2.97373035858474	0.00294203481853902	0.0433055598120761
601	ENSGALG00000019570		chromosome 1 open reading frame 145 [Source:NCBI gene;Acc:770433]	protein_coding	87.1047527177625	0.434870761991711	0.141171465359941	3.08044377723878	0.0020669237361371	0.0370092604863671
602	ENSGALG00000019716		keratin 40 [Source:NCBI gene;Acc:420045]	protein_coding	11907.5414256667	1.08091731961199	0.331186754752562	3.26376977370236	0.0010994046257052	0.026562509912371
603	ENSGALG00000019795		uncharacterized LOC100857706 [Source:NCBI gene;Acc:100857706]	lncRNA	3140.8395148989	0.738980936843774	0.251255917839568	2.94114838447558	0.00326997850490715	0.0455518353885066
604	ENSGALG00000020084	CAPN13	calpain 13 [Source:NCBI gene;Acc:421304]	protein_coding	4600.31701452749	0.570089206715061	0.161293187732861	3.53449029514663	0.000408562438681322	0.0169677989919414
605	ENSGALG00000020164	GAR1	GAR1 ribonucleoprotein [Source:NCBI gene;Acc:422697]	protein_coding	777.042083777675	-0.317600272733759	0.106643130803734	-2.9781596839863	0.00289984861418718	0.0431793511598756
606	ENSGALG00000020193		Placenta-specific 8-like 1 [Source:NCBI gene;Acc:770777]	protein_coding	5976.72055968409	0.881602995920934	0.298343828202227	2.95498988946188	0.00312679297669178	0.044367615900762
607	ENSGALG00000020251	FNIP2	folliculin interacting protein 2 [Source:NCBI gene;Acc:422417]	protein_coding	4258.79308159597	0.43332363234924	0.143754880473965	3.01432292886723	0.00257553504883517	0.0408212995178681
608	ENSGALG00000020260		progesterone receptor membrane component 1 [Source:NCBI gene;Acc:772196]	protein_coding	5190.09189521864	0.593537732460056	0.172831195666881	3.43420486197443	0.000594294860142288	0.0197438049178279
609	ENSGALG00000021040		hydroxyacylglutathione hydrolase-like [Source:NCBI gene;Acc:416536]	protein_coding	1999.32300349678	0.335656387018385	0.109800026644182	3.05697910353078	0.00223579861877886	0.0381336126108487
610	ENSGALG00000021271		myelin protein zero like 3 [Source:NCBI gene;Acc:419778]	protein_coding	3048.56673113399	0.469662056236379	0.150911037228698	3.11217830624694	0.00185712293600759	0.035038001262987
611	ENSGALG00000021274		ectonucleoside triphosphate diphosphohydrolase 1 [Source:NCBI gene;Acc:427778]	protein_coding	1196.01701343573	0.619400945313942	0.207985368628202	2.97809864895445	0.00290042615854722	0.0431793511598756
612	ENSGALG00000021362	GPRC5C	G protein-coupled receptor class C group 5 member C [Source:NCBI gene;Acc:427814]	protein_coding	939.556168445067	0.609307575239959	0.19140655159266	3.18331619356819	0.00145598521775017	0.030945012652378
613	ENSGALG00000021539	PRPSAP1	phosphoribosyl pyrophosphate synthetase associated protein 1 [Source:NCBI gene;Acc:417360]	protein_coding	2572.74663997654	0.336446307516061	0.0700220155298463	4.80486465535476	1.54856223113654e-06	0.0011906621719521
614	ENSGALG00000021685		serine incorporator 2 [Source:NCBI gene;Acc:419558]	protein_coding	1014.16121370839	0.923682051350428	0.269049041375076	3.4331363777756	0.000596641908414309	0.0197438049178279
615	ENSGALG00000021688		CD320 molecule [Source:NCBI gene;Acc:420066]	protein_coding	685.825397343017	-0.26027791333835	0.0886482602469998	-2.93607469129275	0.00332394277818423	0.0459273319805984
616	ENSGALG00000021908		gga-mir-458a [Source:miRBase;Acc:MI0007567]	miRNA	60.2634116393364	0.612109225528082	0.196524027538023	3.11467881661266	0.00184145302550542	0.0349363536227956
617	ENSGALG00000022557		claudin 3 [Source:NCBI gene;Acc:374029]	protein_coding	2315.62429862914	1.02949707182666	0.323489736396055	3.18247213434377	0.00146023566389286	0.0309849681213369
618	ENSGALG00000022622		homeobox A4 [Source:NCBI gene;Acc:395307]	protein_coding	408.611844174428	0.476295273141549	0.147850088215522	3.22147439267841	0.00127532858466823	0.0290414981362342
619	ENSGALG00000022696	KCNE3	potassium voltage-gated channel subfamily E regulatory subunit 3 [Source:NCBI gene;Acc:428105]	protein_coding	796.136554496074	0.441083406393356	0.148737365111138	2.9655184900161	0.00302173180535118	0.0438249652685653
620	ENSGALG00000022871	HHLA2	HERV-H LTR-associating 2 [Source:NCBI gene;Acc:107054979]	protein_coding	7015.5375188957	0.745893646585875	0.162044414874178	4.60301977803454	4.16408667478513e-06	0.0016834457654916
621	ENSGALG00000023279	EPN3	epsin 3 [Source:NCBI gene;Acc:100859290]	protein_coding	491.374524833564	0.512773720855828	0.165937721050372	3.09015766644265	0.0020005026953276	0.03652035018244
622	ENSGALG00000023437		NAD(P)H quinone dehydrogenase 1 [Source:NCBI gene;Acc:769737]	pseudogene	1058.84981833187	0.939754817525109	0.315509119613145	2.97853456241572	0.00289630362650424	0.0431793511598756
623	ENSGALG00000023443		small integral membrane protein 15 [Source:NCBI gene;Acc:770642]	protein_coding	5658.57976247499	0.353520106380599	0.101266575220303	3.49098511144001	0.000481243070513312	0.0184712661269717
624	ENSGALG00000023454		chromosome 2 open reading frame, human C9orf152 [Source:NCBI gene;Acc:101750288]	protein_coding	87.8581761453847	0.754687967727654	0.236000619945041	3.19782197141433	0.00138469736721671	0.0303172182359961
625	ENSGALG00000023510		endoplasmic reticulum protein 29 [Source:NCBI gene;Acc:416882]	protein_coding	4684.25152458527	-0.385704467935681	0.119197479317793	-3.2358441650209	0.00121283577554766	0.028038584260056
626	ENSGALG00000023517	AGPAT2	1-acylglycerol-3-phosphate O-acyltransferase 2 [Source:NCBI gene;Acc:772114]	protein_coding	8002.32233787128	0.729688898543222	0.202813494590827	3.5978320871368	0.000320880658383144	0.0151416284683252
627	ENSGALG00000023781		triggering receptor expressed on myeloid cells 2 [Source:NCBI gene;Acc:419920]	protein_coding	113.393574061283	-0.795292440347057	0.236837967487296	-3.35796008040694	0.00078519951951702	0.0227900635916271
628	ENSGALG00000023821		DExH-box helicase 58 [Source:NCBI gene;Acc:100858653]	protein_coding	820.24959252898	0.579436313170524	0.187153040429037	3.09605610382927	0.00196113251400527	0.0361041733669901
629	ENSGALG00000023847		huntingtin associated protein 1 [Source:NCBI gene;Acc:100857812]	protein_coding	539.748593969766	0.774921757670295	0.141489331989333	5.47689176826926	4.32861789060484e-08	0.000188597881493653
630	ENSGALG00000023872	NIBAN2	family with sequence similarity 129 member B [Source:NCBI gene;Acc:771307]	protein_coding	2281.57977892164	0.595986565736883	0.191821320168672	3.10698813464958	0.00189003984623241	0.0351918957693786
631	ENSGALG00000023934		protocadherin Fat 4-like [Source:NCBI gene;Acc:421195]	protein_coding	32771.2977080451	0.688755124784689	0.162122889269538	4.24835214748485	2.15348700148149e-05	0.00422000296737333
632	ENSGALG00000023950		complement C3b/C4b receptor 1 like [Source:NCBI gene;Acc:419853]	protein_coding	7497.10939724967	0.714032911704049	0.227922341121511	3.13279035390121	0.00173153070982183	0.0338581353185797
633	ENSGALG00000025199		gga-mir-1555 [Source:miRBase;Acc:MI0007280]	miRNA	79.0363528915591	0.618266539831754	0.200977190434955	3.07630203454284	0.00209585424624385	0.0372758384996739
634	ENSGALG00000025681		small nucleolar RNA, C/D box 123 [Source:HGNC Symbol;Acc:HGNC:33562]	snoRNA	123.480544371705	0.664746388723881	0.182248363734704	3.64747520966248	0.00026482985379541	0.014544500079663
635	ENSGALG00000025800		CDP-diacylglycerol--serine O-phosphatidyltransferase-like [Source:NCBI gene;Acc:100859906]	pseudogene	4581.90766859387	0.551407329204766	0.159340142980844	3.4605675562313	0.000539037963180674	0.0191982703453259
636	ENSGALG00000025858	LUZP1	leucine zipper protein 1 [Source:NCBI gene;Acc:428210]	protein_coding	699.671438634759	0.332039167223344	0.107641637779689	3.08467219630132	0.00203776610787577	0.036851448442221
637	ENSGALG00000025881		colony stimulating factor 2 receptor beta common subunit [Source:NCBI gene;Acc:101750812]	protein_coding	582.217029238236	-0.914000182068298	0.238895898539585	-3.82593501041981	0.000130276658859835	0.0101359893330768
638	ENSGALG00000025935	XPNPEP2	X-prolyl aminopeptidase (aminopeptidase P) 2, membrane-bound [Source:NCBI gene;Acc:422137]	protein_coding	1133.31058459476	0.961642913192793	0.324201095634386	2.96619266912434	0.00301511538196203	0.0438249652685653
639	ENSGALG00000025946	MOB3C	MOB kinase activator 3C [Source:NCBI gene;Acc:424615]	protein_coding	773.82894663427	-0.600719957568697	0.203192302866507	-2.9564109914309	0.00311242050576527	0.0443000385510474
640	ENSGALG00000026187	NMNAT3	nicotinamide nucleotide adenylyltransferase 3 [Source:NCBI gene;Acc:424820]	protein_coding	843.295541196656	0.507698727704151	0.155397807814965	3.26709066776975	0.00108658874416118	0.0264759891319061
641	ENSGALG00000026299			protein_coding	2303.47450413931	0.592038624510061	0.184213753656214	3.21386765515317	0.00130960019891635	0.0296335055265712
642	ENSGALG00000026359	SERTAD4	SERTA domain containing 4 [Source:HGNC Symbol;Acc:HGNC:25236]	protein_coding	141.11858554955	-0.566224689403557	0.130176806047708	-4.3496587955618	1.36349518580191e-05	0.0032264001535001
643	ENSGALG00000026396		BG-like antigen 1 [Source:NCBI gene;Acc:426940]	protein_coding	3887.55339712955	0.463822470355349	0.141858765739311	3.26960740098147	0.00107696844374661	0.0264759891319061
644	ENSGALG00000026468	CHSY1	chondroitin sulfate synthase 1 [Source:NCBI gene;Acc:415521]	protein_coding	2053.84703691536	0.319809007814767	0.0648518330464557	4.93137962015162	8.16508795926384e-07	0.000826370331069678
645	ENSGALG00000026727	SLC30A10	solute carrier family 30 member 10 [Source:NCBI gene;Acc:421349]	protein_coding	396.033446531422	0.5913653869888	0.165450298879994	3.57427814269309	0.000351195448363189	0.015404280891125
646	ENSGALG00000026811		SH2 domain containing adaptor protein B [Source:NCBI gene;Acc:427280]	protein_coding	592.595300548873	0.586047859060159	0.153147789651149	3.82668179798807	0.000129882234649486	0.0101359893330768
647	ENSGALG00000026834	PLPP2	phospholipid phosphatase 2 [Source:NCBI gene;Acc:100858471]	protein_coding	3946.74105087424	0.580904934497876	0.159654913404907	3.63850333265108	0.000274227080148466	0.0147507084963811
648	ENSGALG00000026906		transmembrane protein 189 [Source:NCBI gene;Acc:100538348]	protein_coding	2680.65694173875	0.453031724375685	0.147266570301373	3.07626994672708	0.0020960798257255	0.0372758384996739
649	ENSGALG00000026928		Kruppel like factor 4 [Source:NCBI gene;Acc:770254]	protein_coding	488.658241587894	1.00483090199019	0.253644619519056	3.96156994733608	7.44585621011106e-05	0.00766336901750879
650	ENSGALG00000026945		cell death inducing DFFA like effector c [Source:NCBI gene;Acc:100859733]	protein_coding	76.2978251255701	1.66807112210537	0.253821761064397	6.57182077340551	4.9703670039594e-11	6.49676671087533e-07
651	ENSGALG00000026957	SEMA4G	semaphorin 4G [Source:NCBI gene;Acc:423857]	protein_coding	1316.75108848234	0.550115420186485	0.176479708554386	3.11715961394482	0.00182602678644047	0.034826410572912
652	ENSGALG00000026981	NHSL1	NHS like 1 [Source:NCBI gene;Acc:421680]	protein_coding	8973.22164198597	0.392648350001291	0.121021710896932	3.24444553866611	0.00117679518592047	0.0277506188267565
653	ENSGALG00000027090		uncharacterized LOC422926 [Source:NCBI gene;Acc:422926]	protein_coding	126.538651415073	-0.569560078399575	0.183057297042199	-3.11137598775032	0.00186217671374757	0.035038001262987
654	ENSGALG00000027140	MARVELD2	MARVEL domain containing 2 [Source:NCBI gene;Acc:427393]	protein_coding	1491.16879760547	0.48863647690869	0.159236986602852	3.06861167956778	0.00215055930013789	0.0374640750595425
655	ENSGALG00000027234		homeobox A13 [Source:NCBI gene;Acc:373934]	protein_coding	734.833680367869	0.531670678941589	0.159611266977965	3.33103476344805	0.000865237963439117	0.0236600950211563
656	ENSGALG00000027240		tetraspanin 13 [Source:NCBI gene;Acc:420595]	protein_coding	4484.54662730369	0.374281951970152	0.12062972755929	3.10273395740027	0.00191741924242043	0.0355043779252289
657	ENSGALG00000027247		eomesodermin [Source:NCBI gene;Acc:428443]	protein_coding	328.809943819773	-0.620873720635494	0.202192828402993	-3.07070100131357	0.00213556890122214	0.0373681674804211
658	ENSGALG00000027269		guanylate cyclase activator 2B (uroguanylin) [Source:NCBI gene;Acc:419498]	protein_coding	167656.389120836	0.476393123542799	0.157350424740297	3.02759350239489	0.00246509439020764	0.0401093169545608
659	ENSGALG00000027423	SLC26A1	solute carrier family 26 member 1 [Source:NCBI gene;Acc:101748788]	protein_coding	2022.83009679379	0.676912469319318	0.137302016789606	4.93009851673613	8.21881593137925e-07	0.000826370331069678
660	ENSGALG00000027428		zinc finger DHHC-type containing 21 [Source:NCBI gene;Acc:427356]	protein_coding	5473.08954671001	0.277532204282082	0.0900059391348804	3.08348767814288	0.00204589582369933	0.036851448442221
661	ENSGALG00000027483		glutaredoxin [Source:NCBI gene;Acc:396069]	protein_coding	2409.8394295085	0.547783421592019	0.179366736146556	3.0539855569677	0.00225822952454555	0.0382844592935602
662	ENSGALG00000027501		alanyl aminopeptidase, membrane [Source:NCBI gene;Acc:395667]	protein_coding	60382.356498971	0.779108563359941	0.187482324469806	4.15563742109149	3.24381901273361e-05	0.00501423267008755
663	ENSGALG00000027789	RAB37	RAB37, member RAS oncogene family [Source:NCBI gene;Acc:100859318]	protein_coding	301.18848595632	-0.484221628791616	0.153417894993057	-3.15622651981719	0.00159824686254719	0.0324894008403645
664	ENSGALG00000027835		pterin-4 alpha-carbinolamine dehydratase 1 [Source:NCBI gene;Acc:395729]	protein_coding	864.32842558239	0.512828348455033	0.15216896355004	3.37012447539207	0.000751342357751645	0.0224219085803008
665	ENSGALG00000027874		ChaC glutathione specific gamma-glutamylcyclotransferase 1 [Source:NCBI gene;Acc:423209]	protein_coding	294.966014167127	1.03291632119584	0.263505757087981	3.91990039462769	8.85855732733388e-05	0.00831972342279168
666	ENSGALG00000027905	CSRNP1	cysteine and serine rich nuclear protein 1 [Source:NCBI gene;Acc:420425]	protein_coding	660.133284627685	-0.503208427204324	0.161164874458523	-3.1223207221486	0.00179431350439323	0.0345222147303967
667	ENSGALG00000027925		homeobox A3 [Source:NCBI gene;Acc:395231]	protein_coding	1105.14664079011	0.367727573084971	0.123340488514289	2.98140195092846	0.00286931911886416	0.0431090462099695
668	ENSGALG00000027982		sodium-dependent proline transporter-like [Source:NCBI gene;Acc:100859837]	protein_coding	1803.43598865116	0.533660354320275	0.159586046480277	3.34402891788055	0.000825711300300213	0.0232985328900371
669	ENSGALG00000027983		tyrosine kinase non receptor 2 [Source:NCBI gene;Acc:431014]	protein_coding	832.358550944267	0.760413232648657	0.186654001501748	4.07391872947088	4.62286192579032e-05	0.00564714635755249
670	ENSGALG00000028046		insulin induced gene 2 [Source:NCBI gene;Acc:424276]	protein_coding	6769.55177792276	0.483525789618069	0.167560545763153	2.88567805395867	0.00390571463786382	0.0498095065167819
671	ENSGALG00000028047	RHOV	ras homolog family member V [Source:NCBI gene;Acc:428868]	protein_coding	53.4685558353362	0.757579720733974	0.24687271916125	3.06870570109104	0.00214988264985035	0.0374640750595425
672	ENSGALG00000028187		FUN14 domain containing 1 [Source:NCBI gene;Acc:418558]	protein_coding	1092.84030410129	-0.296304699718977	0.0985934157191811	-3.00531934670899	0.00265302141666548	0.0412829082586125
673	ENSGALG00000028191	GLCE	glucuronic acid epimerase [Source:NCBI gene;Acc:415566]	protein_coding	780.355647138181	0.294423449887181	0.0778490261384856	3.78197987169976	0.000155585945470822	0.0111129174494487
674	ENSGALG00000028250		ankyrin repeat domain 22 [Source:NCBI gene;Acc:771419]	protein_coding	2464.11262935102	0.665520800807993	0.214555726308434	3.10185522548709	0.00192311985089603	0.0355043779252289
675	ENSGALG00000028308	TNS4	tensin 4 [Source:NCBI gene;Acc:107055314]	protein_coding	603.573393744327	0.969464749140493	0.267816795618533	3.61988032491196	0.000294739302550322	0.0147606797840431
676	ENSGALG00000028318		cyclin dependent kinase inhibitor 1A [Source:NCBI gene;Acc:378914]	protein_coding	508.359348824826	0.926672770808812	0.301757227913699	3.07092153919785	0.00213399219622193	0.0373681674804211
677	ENSGALG00000028347	SDCBP2	syndecan binding protein 2 [Source:HGNC Symbol;Acc:HGNC:15756]	protein_coding	4406.76577331614	0.973931863544972	0.271694142005122	3.584662725362	0.000337514079370159	0.0152769379900061
678	ENSGALG00000028543	FGFR4	fibroblast growth factor receptor 4 [Source:NCBI gene;Acc:395603]	protein_coding	1483.97810211423	0.601407379086667	0.182271844476451	3.29950783575007	0.00096854523607071	0.0251473354792085
679	ENSGALG00000028568		dynein axonemal light chain 1 [Source:NCBI gene;Acc:423246]	protein_coding	688.517037850913	-0.278186023202255	0.0550439274300459	-5.05389124996205	4.32898161434528e-07	0.000808344552587244
680	ENSGALG00000028570	C6orf132	chromosome 6 open reading frame 132 [Source:NCBI gene;Acc:101750708]	protein_coding	889.348567940238	0.555445032582357	0.17545386643115	3.16576114211949	0.00154677750595658	0.0318392579218243
681	ENSGALG00000029033		TBC/LysM-associated domain containing 2 [Source:NCBI gene;Acc:101747236]	protein_coding	349.039387370973	0.866464242166536	0.258033479627135	3.35795278743905	0.000785220236189314	0.0227900635916271
682	ENSGALG00000029056		interleukin-31 receptor subunit alpha-like [Source:NCBI gene;Acc:101749460]	protein_coding	180.139368487053	-0.723639267000533	0.221093869084373	-3.27299562849651	0.0010641412337653	0.0263935295380385
683	ENSGALG00000029381			protein_coding	3083.23172892993	0.34845291949782	0.120824933923975	2.88394876935809	0.00392722636911574	0.0498631910227649
684	ENSGALG00000029424	JPH3	junctophilin 3 [Source:NCBI gene;Acc:415830]	protein_coding	287.444468323409	-0.614969247859235	0.204839394379799	-3.00220204087794	0.00268034218437561	0.0415103704881204
685	ENSGALG00000029435	CYP7B1	cytochrome P450 family 7 subfamily B member 1 [Source:HGNC Symbol;Acc:HGNC:2652]	protein_coding	247.055167575737	-0.357738704934454	0.119734932618721	-2.98775551219979	0.0028103427043295	0.0426643315775736
686	ENSGALG00000029565			lncRNA	343.513348238934	-0.295490764409756	0.0977913560066469	-3.02164502545267	0.00251405177906401	0.0404694221725932
687	ENSGALG00000029646	CNNM4	cyclin and CBS domain divalent metal cation transport mediator 4 [Source:NCBI gene;Acc:425706]	protein_coding	1017.91422020901	0.364423911661813	0.0984175050137474	3.70283631566263	0.000213202447906889	0.0127249735004153
688	ENSGALG00000029672	ABCB6	ATP binding cassette subfamily B member 6 (Langereis blood group) [Source:NCBI gene;Acc:425721]	protein_coding	575.133901678934	0.821902425898622	0.218056310099698	3.7692210123286	0.00016375783669313	0.011292604659622
689	ENSGALG00000029678		sorting nexin 16 [Source:NCBI gene;Acc:420202]	protein_coding	1162.35356198677	0.403495558669171	0.112375134152879	3.59061247589028	0.000329901828166509	0.0152769379900061
690	ENSGALG00000029679	PLEKHA7	pleckstrin homology domain containing A7 [Source:NCBI gene;Acc:423069]	protein_coding	4295.8586563691	0.636410486923106	0.164082037300835	3.87861156158296	0.000105054346760538	0.00932961683925624
691	ENSGALG00000029747	ST3GAL4	chromosome 20 open reading frame 173 [Source:NCBI gene;Acc:419718]	protein_coding	6988.67521837943	0.660207798851039	0.142722434913049	4.62581653160036	3.73125484976215e-06	0.00168176662556004
692	ENSGALG00000029834	AIF1L	allograft inflammatory factor 1-like [Source:NCBI gene;Acc:417179]	protein_coding	2692.04234396188	-0.547255677726813	0.161280303052976	-3.39319599087717	0.000690821918007986	0.021397472251854
693	ENSGALG00000029862			protein_coding	417.338728821361	0.652521552342108	0.212244822879711	3.07438147837378	0.0021093951712562	0.0372758384996739
694	ENSGALG00000029932	LURAP1L	leucine rich adaptor protein 1-like [Source:NCBI gene;Acc:768654]	protein_coding	958.751740234915	0.925497905526583	0.210006511912496	4.40699622644184	1.04814013445885e-05	0.00271194261780085
695	ENSGALG00000029935		erythrocyte membrane protein band 4.1 like 4B [Source:NCBI gene;Acc:420962]	protein_coding	3242.8391396338	0.49777062898861	0.112513002553632	4.42411648157143	9.68377646936307e-06	0.00265290567258095
696	ENSGALG00000030068	RAB3A	RAB3A, member RAS oncogene family [Source:NCBI gene;Acc:107055371]	protein_coding	826.755920634599	0.586602570905291	0.165635742202218	3.54152167343887	0.000397826174090506	0.0167202119663569
697	ENSGALG00000030157	MCTP2	multiple C2 and transmembrane domain containing 2 [Source:NCBI gene;Acc:426324]	protein_coding	2260.82732068103	0.397157218627506	0.134966210153892	2.9426418521692	0.00325424658251798	0.0454801202045135
698	ENSGALG00000030220		engulfment and cell motility 3 [Source:NCBI gene;Acc:100857533]	protein_coding	1591.87399492239	0.727434887270759	0.227560896637527	3.19666031387396	0.0013902854534999	0.0303736824582995
699	ENSGALG00000030229	CSMD2	CUB and Sushi multiple domains 2 [Source:NCBI gene;Acc:419640]	protein_coding	256.645040217113	-0.394686097898474	0.113779491650618	-3.4688685295803	0.000522655151110466	0.0190827527378908
700	ENSGALG00000030245			protein_coding	171.223217036099	-1.40903941725837	0.342143060341842	-4.11827560041864	3.81718021401921e-05	0.00534357671935261
701	ENSGALG00000030303	PPP1R3B	protein phosphatase 1 regulatory subunit 3B [Source:NCBI gene;Acc:422630]	protein_coding	2266.14225407228	0.618622280808407	0.162456740959672	3.80792004784814	0.000140140564375021	0.0104078256644653
702	ENSGALG00000030350		vesicle-associated membrane protein 2 (synaptobrevin 2) [Source:NCBI gene;Acc:424827]	protein_coding	1160.45794604142	0.630894347288821	0.181994680191673	3.46655378401377	0.000527176253380819	0.0191942083786649
703	ENSGALG00000030384		kinesin light chain 2 [Source:NCBI gene;Acc:769965]	protein_coding	4983.78554501447	0.340847632351205	0.112178939459063	3.03842801505169	0.00237815914332364	0.0394942456084497
704	ENSGALG00000030432		Ras association domain family member 2 [Source:NCBI gene;Acc:419521]	protein_coding	3027.74480425064	-0.674284967089241	0.192054265179894	-3.51090857814404	0.000446577951825456	0.0177389149827756
705	ENSGALG00000030775		HIG1 hypoxia inducible domain family member 1C [Source:NCBI gene;Acc:768335]	protein_coding	4258.66472677133	0.490725560621954	0.147121880427515	3.33550359196045	0.000851450538638088	0.0234301262958704
706	ENSGALG00000030792			lncRNA	213.862791063239	-0.68075287043741	0.188256155509268	-3.61609886590877	0.000299076189023492	0.0148154147371981
707	ENSGALG00000030793	KCNE2	potassium voltage-gated channel subfamily E regulatory subunit 2 [Source:NCBI gene;Acc:427979]	protein_coding	442.265388525541	0.387938746739099	0.130400611225468	2.97497644446112	0.00293011046654621	0.043275053357302
708	ENSGALG00000030802	SHROOM2	shroom family member 2 [Source:NCBI gene;Acc:418651]	protein_coding	2089.31031875657	0.590992444284361	0.186543228433702	3.16812595797012	0.00153425032875601	0.0317617163080916
709	ENSGALG00000030812		casein kinase 1 gamma 1 [Source:NCBI gene;Acc:415328]	protein_coding	1917.39253638779	0.313973162749828	0.103438058195968	3.03537371278753	0.00240237808083616	0.0396325977667189
710	ENSGALG00000030930		uncharacterized LOC421506 [Source:NCBI gene;Acc:421506]	lncRNA	113.981486143604	-0.43530222673955	0.129912448234508	-3.35073530408553	0.000805973022440588	0.0229816057191877
711	ENSGALG00000030966	MAPK13	mitogen-activated protein kinase 13 [Source:NCBI gene;Acc:771145]	protein_coding	2126.15297793046	0.279597350318452	0.0915211190799594	3.05500362243359	0.00225057803828633	0.0382427890444107
712	ENSGALG00000031000		adenine phosphoribosyltransferase [Source:NCBI gene;Acc:100857155]	protein_coding	578.552378867165	-0.315355077353965	0.0965082782392616	-3.26764794800444	0.00108445169516581	0.0264759891319061
713	ENSGALG00000031105	SLC4A4	solute carrier family 4 member 4 [Source:NCBI gene;Acc:422649]	protein_coding	3310.13748193762	0.386852880841814	0.121496720223473	3.18406027858416	0.00145224767355691	0.0309158458323492
714	ENSGALG00000031130	GGH	gamma-glutamyl hydrolase [Source:NCBI gene;Acc:421144]	protein_coding	1911.18694005388	-0.16614897731276	0.057342072518122	-2.89750561876276	0.00376143000484855	0.0487151785413876
715	ENSGALG00000031158		ornithine aminotransferase [Source:NCBI gene;Acc:426430]	protein_coding	3227.40060881945	-0.517173733921656	0.106423232394146	-4.85959430367861	1.17626542846965e-06	0.00106226680488397
716	ENSGALG00000031275		tubulin beta 6 class V [Source:NCBI gene;Acc:421037]	protein_coding	3664.81337091597	-0.259289122687135	0.086112246413024	-3.01105979100226	0.00260337583746088	0.040998464543917
717	ENSGALG00000031380	DENND3	DENN domain containing 3 [Source:NCBI gene;Acc:420309]	protein_coding	5140.18187555912	0.37186446406917	0.114890804939283	3.23667733258281	0.00120930063915914	0.028038584260056
718	ENSGALG00000031397		5'-nucleotidase, cytosolic IIIA [Source:NCBI gene;Acc:395080]	protein_coding	3844.46388402464	0.604534463210819	0.14053445138434	4.30168159661798	1.69506771271956e-05	0.00375529323270464
719	ENSGALG00000031425		peripheral myelin protein 22 [Source:NCBI gene;Acc:417327]	protein_coding	1172.03769351399	0.640116240833878	0.182465238846756	3.50815445659478	0.000451226989758924	0.0178186948131084
720	ENSGALG00000031440		protein tyrosine phosphatase, receptor type U [Source:NCBI gene;Acc:395153]	protein_coding	3074.08999214685	0.623872850834488	0.188293974563993	3.31329163495064	0.000922047813680075	0.0245460019808804
721	ENSGALG00000031448		mitogen-activated protein kinase 4 [Source:NCBI gene;Acc:415419]	protein_coding	24401.6017194525	0.385708182837292	0.120301689799091	3.20617427304174	0.0013451249643209	0.0300036320966528
722	ENSGALG00000031487		follistatin like 4 [Source:NCBI gene;Acc:395163]	protein_coding	786.282766900175	0.923632575157784	0.305499565329409	3.02335151986833	0.0024999167191995	0.0403911142603914
723	ENSGALG00000031511		huntingtin interacting protein 1 related [Source:NCBI gene;Acc:416836]	protein_coding	2334.7032572852	0.316548594308507	0.0925216047658884	3.42134785825953	0.000623115773316789	0.020160263052039
724	ENSGALG00000031529		erb-b2 receptor tyrosine kinase 2 [Source:NCBI gene;Acc:426130]	protein_coding	1917.78576973166	0.765396200552846	0.187440410018994	4.08341083160929	4.43794628735048e-05	0.00564714635755249
725	ENSGALG00000031762	TMEM98	transmembrane protein 98 [Source:NCBI gene;Acc:101747287]	protein_coding	820.970359566663	0.75278902744405	0.253485618892493	2.96975043686135	0.00298041766875042	0.0435761066535086
726	ENSGALG00000031789		germ cell-less, spermatogenesis associated 1 [Source:NCBI gene;Acc:426327]	protein_coding	1052.53674200914	0.201615025617611	0.0579358791823302	3.47996834540317	0.000501473028804942	0.0187133740062336
727	ENSGALG00000032173		transcriptional adaptor 1 [Source:NCBI gene;Acc:769871]	protein_coding	1067.90492365318	0.288375890081105	0.0859947065368292	3.35341443321981	0.000798210899923392	0.0229305816986784
728	ENSGALG00000032349		cadherin 5 [Source:NCBI gene;Acc:374068]	protein_coding	3024.53834592266	-0.227173557637759	0.0683463271839157	-3.32385904258541	0.000887810575464093	0.0239763884956429
729	ENSGALG00000032365		CCAAT/enhancer binding protein gamma [Source:NCBI gene;Acc:395800]	protein_coding	2292.91283628619	0.250579448370491	0.0856856674435444	2.92440329691766	0.00345117292502493	0.0468921843066537
730	ENSGALG00000032372		cytochrome b5 reductase 2 [Source:NCBI gene;Acc:408182]	protein_coding	4309.13341003186	0.484905886913666	0.156225430314562	3.10388574982512	0.00190997070466339	0.0354619702850216
731	ENSGALG00000032467	C11orf52	chromosome 24 open reading frame, human C11orf52 [Source:NCBI gene;Acc:770939]	protein_coding	1279.37801293648	0.496908201704748	0.117774751519653	4.21914031057692	2.45235625863809e-05	0.00441170565646011
732	ENSGALG00000032563		F-box protein 34 [Source:NCBI gene;Acc:423554]	protein_coding	3583.0448210894	0.307539898878669	0.101613763455155	3.02655750974516	0.00247355762345062	0.0401638157715814
733	ENSGALG00000032598		myosin IA [Source:NCBI gene;Acc:396072]	protein_coding	9107.01901803346	0.738998966360032	0.181769103767307	4.06559173722982	4.79107434160495e-05	0.00564714635755249
734	ENSGALG00000032628	SRCIN1	SRC kinase signaling inhibitor 1 [Source:NCBI gene;Acc:426281]	protein_coding	809.780795244631	0.554485132385849	0.169685875023719	3.26771531400798	0.00108419362466683	0.0264759891319061
735	ENSGALG00000032632	SLC49A4	disrupted in renal carcinoma 2 [Source:NCBI gene;Acc:424246]	protein_coding	1127.8781024186	0.312894308339623	0.0893298333993461	3.50268545717352	0.000460593018087439	0.0179056908789558
736	ENSGALG00000032687		pleckstrin homology like domain family A member 2 [Source:NCBI gene;Acc:423088]	protein_coding	1160.78789713879	0.83760376332078	0.231093690012926	3.62452026826837	0.000289498317523048	0.0147606797840431
737	ENSGALG00000032713	FOXA1	forkhead box A1 [Source:NCBI gene;Acc:101752179]	protein_coding	345.647218889655	0.694398420890585	0.185301026306277	3.74740731194246	0.000178671826540245	0.0114481345328801
738	ENSGALG00000032925		serine/threonine kinase 40 [Source:NCBI gene;Acc:395120]	protein_coding	2249.35907540171	0.459629244784069	0.150878761783384	3.04634820269772	0.00231639409143296	0.0389172071582522
739	ENSGALG00000033017		chromosome 2 open reading frame 88 [Source:NCBI gene;Acc:100857703]	protein_coding	645.319242309101	0.753995414478197	0.201153436020909	3.74835960743829	0.000177994925839313	0.0114481345328801
740	ENSGALG00000033051	CAMK1D	calcium/calmodulin dependent protein kinase ID [Source:NCBI gene;Acc:425522]	protein_coding	360.600510043876	-0.417785870849136	0.103835729729834	-4.02352708394458	5.7332987421272e-05	0.00646034033261591
741	ENSGALG00000033110	SNX33	sorting nexin 33 [Source:NCBI gene;Acc:415309]	protein_coding	1496.1552243654	0.461115240089282	0.136767457173594	3.37152747896749	0.000747525810162265	0.0223590614751281
742	ENSGALG00000033118	FAM83H	family with sequence similarity 83 member H [Source:NCBI gene;Acc:101750205]	protein_coding	1567.84894508518	0.794542662143896	0.216612340464517	3.66803968989037	0.000244417249072469	0.0137763135987116
743	ENSGALG00000033178		Kruppel like factor 6 [Source:NCBI gene;Acc:420463]	protein_coding	6544.54770166196	0.457499807597854	0.151610636932211	3.01759702917423	0.00254787460531385	0.0406137426415333
744	ENSGALG00000033195	IGF2BP2	insulin like growth factor 2 mRNA binding protein 2 [Source:NCBI gene;Acc:424865]	protein_coding	3320.41845556892	0.357035353623378	0.113384233811566	3.14889770492023	0.00163887552620477	0.032905901694351
745	ENSGALG00000033204		PQ loop repeat containing 2 [Source:NCBI gene;Acc:419472]	protein_coding	369.148271331859	0.402822821810333	0.132598070165861	3.03792371417216	0.0023821425026517	0.0394942456084497
746	ENSGALG00000033256	PCSK5	proprotein convertase subtilisin/kexin type 5 [Source:NCBI gene;Acc:395456]	protein_coding	2269.96248377029	0.654261505330596	0.174247393933222	3.75478502468354	0.00017349031922385	0.0113613367968136
747	ENSGALG00000033300	CORO1B	coronin-1B-like [Source:NCBI gene;Acc:107056441]	protein_coding	3113.60946681334	0.851429468858194	0.237010546215503	3.59236954833236	0.00032768470463137	0.0152769379900061
748	ENSGALG00000033338	GPT2	glutamic--pyruvic transaminase 2 [Source:NCBI gene;Acc:415746]	protein_coding	4363.39726417884	0.919541691273741	0.299270140594689	3.0726142255505	0.00212192606088266	0.0373621137181033
749	ENSGALG00000033375		T-cell-interacting, activating receptor on myeloid cells protein 1-like [Source:NCBI gene;Acc:100857302]	protein_coding	39.9385051311945	-1.33139159084137	0.439476484421716	-3.02949449637398	0.00244963366926252	0.039973984632872
750	ENSGALG00000033386		ras homolog family member D [Source:NCBI gene;Acc:776504]	protein_coding	643.961809915724	0.92607284169964	0.213244690445342	4.34277092557672	1.40696816425297e-05	0.0032264001535001
751	ENSGALG00000033498			protein_coding	294.866363558507	-0.675478094243514	0.19828613577574	-3.40658257119638	0.000657816493012792	0.020768832121094
752	ENSGALG00000033510		erb-b2 receptor tyrosine kinase 3 [Source:NCBI gene;Acc:693245]	protein_coding	4033.98509206366	0.614128055844877	0.159620726667684	3.84742049898967	0.000119367993456151	0.00975161901540847
753	ENSGALG00000033572	SORT1	sortilin 1 [Source:NCBI gene;Acc:100858592]	protein_coding	1767.1803554381	0.623556354885455	0.17143848679468	3.63720169574434	0.000275616105011934	0.0147522228908102
754	ENSGALG00000033664	MOV10L1	Mov10 RISC complex RNA helicase like 1 [Source:NCBI gene;Acc:417738]	protein_coding	138.298469756023	-0.877395841162759	0.285951298501456	-3.06834011861741	0.00215251475554406	0.0374640750595425
755	ENSGALG00000033780			protein_coding	7532.73854770798	0.413017390406328	0.117605587374486	3.51188578388862	0.000444939173182127	0.0177310973556817
756	ENSGALG00000033783	FER1L6	fer-1 like family member 6 [Source:NCBI gene;Acc:420340]	protein_coding	2067.64319320499	0.744263007474723	0.252214801218656	2.9509093196695	0.00316839921987233	0.044638785677324
757	ENSGALG00000033813	BTBD6	BTB domain containing 6 [Source:NCBI gene;Acc:101752037]	protein_coding	714.986957009547	0.52277920066164	0.144307516280309	3.62267478601858	0.000291572312636555	0.0147606797840431
758	ENSGALG00000033883	PCDH7	protocadherin 7 [Source:NCBI gene;Acc:422797]	protein_coding	109.861782609058	-0.557399911764145	0.176362127703815	-3.16054199969877	0.00157475899870251	0.0322266000757024
759	ENSGALG00000033938		Rho GTPase activating protein 26 [Source:NCBI gene;Acc:396113]	protein_coding	2683.60480678162	0.299826378509963	0.0857700360601051	3.49570073982309	0.000472818655078857	0.0182307157537927
760	ENSGALG00000033957	SPATS2	spermatogenesis associated serine rich 2 [Source:NCBI gene;Acc:426663]	protein_coding	1089.27761727746	0.364308842068677	0.119420502807309	3.05063898999411	0.00228354960402346	0.0385139056441169
761	ENSGALG00000033989	SLC39A14	solute carrier family 39 member 14 [Source:NCBI gene;Acc:429550]	protein_coding	1784.85697303549	0.571069242905396	0.178577186075558	3.19788465399925	0.00138439642608208	0.0303172182359961
762	ENSGALG00000034007		integrin subunit alpha 6 [Source:NCBI gene;Acc:396226]	protein_coding	7089.52049191669	0.455498177351624	0.148818305461621	3.06076712766424	0.00220770728561849	0.038107656661519
763	ENSGALG00000034077	KCNK5	potassium two pore domain channel subfamily K member 5 [Source:NCBI gene;Acc:421424]	protein_coding	2870.62835661938	0.702558512919406	0.199356704426394	3.52412784381076	0.000424879197894456	0.0173009221049172
764	ENSGALG00000034085		development and differentiation enhancing factor-like 1 [Source:NCBI gene;Acc:769389]	protein_coding	220.869456833377	-0.567344255508838	0.169153641629994	-3.35401738940889	0.000796473572211638	0.0229305816986784
765	ENSGALG00000034100	UACA	uveal autoantigen with coiled-coil domains and ankyrin repeats [Source:NCBI gene;Acc:415569]	protein_coding	2984.44128050883	0.272442407714918	0.0759602529039191	3.58664429487255	0.000334960746453939	0.0152769379900061
766	ENSGALG00000034196		Wnt family member 2B [Source:NCBI gene;Acc:374243]	protein_coding	298.652016327032	0.45294997531928	0.154136562646828	2.93862771779283	0.00329668798324429	0.0456472549035869
767	ENSGALG00000034251		solute carrier family 9 member A1 [Source:NCBI gene;Acc:419580]	protein_coding	2285.23829048509	0.637979873975214	0.159972978343995	3.9880477351828	6.66192608798876e-05	0.00702242224968557
768	ENSGALG00000034303	C1orf115	chromosome 3 open reading frame, human C1orf115 [Source:NCBI gene;Acc:421341]	protein_coding	5405.9344964503	0.593539474590948	0.14417735054193	4.11673173601796	3.84282925269027e-05	0.00534357671935261
769	ENSGALG00000034337	RHPN1	rhophilin Rho GTPase binding protein 1 [Source:NCBI gene;Acc:420299]	protein_coding	1367.6841057854	0.539678549198506	0.12227568671618	4.41362108602325	1.01655818278755e-05	0.00271172081779921
770	ENSGALG00000034605			protein_coding	220.145104104366	0.780497589515265	0.231143310595652	3.37668257629406	0.000733656630973927	0.0221311263362118
771	ENSGALG00000034675		XK related 9 [Source:NCBI gene;Acc:428363]	protein_coding	186.156036974211	1.21112117450954	0.40679969124751	2.97719295409361	0.0029090086487746	0.0432185718510478
772	ENSGALG00000034708	USP12	ubiquitin specific peptidase 12 [Source:NCBI gene;Acc:428078]	protein_coding	787.535604419239	0.421961539010535	0.139793607434617	3.01846090643231	0.00254062178667894	0.0406137426415333
773	ENSGALG00000034742	LIMA1	LIM domain and actin binding 1 [Source:NCBI gene;Acc:426878]	protein_coding	16280.6632534563	0.334539558033865	0.115508314362526	2.89623790183539	0.00377665972833961	0.0488232091952846
774	ENSGALG00000034855		hexokinase 2 [Source:NCBI gene;Acc:374044]	protein_coding	3781.97493473067	0.467668388941533	0.110061891839337	4.24914001682082	2.14592761602639e-05	0.00422000296737333
775	ENSGALG00000034898		inositol-tetrakisphosphate 1-kinase [Source:NCBI gene;Acc:423421]	protein_coding	3036.47319481559	0.51638048229509	0.1306903175024	3.95117627811723	7.77680142729624e-05	0.00792159030397752
776	ENSGALG00000034989		centrosomal protein 112 [Source:NCBI gene;Acc:101749632]	protein_coding	573.02437365064	-0.390328002844334	0.128494934311309	-3.03769175754954	0.00238397672596334	0.0394942456084497
777	ENSGALG00000035007	USP35	ubiquitin specific peptidase 35 [Source:NCBI gene;Acc:419030]	protein_coding	303.282898643802	-0.793552092609427	0.270172420523341	-2.93720614070181	0.00331183878588512	0.0458085129844492
778	ENSGALG00000035052		bone morphogenetic protein 3 [Source:NCBI gene;Acc:422581]	protein_coding	755.039092073058	1.0314730062284	0.301374903910516	3.42255772741669	0.000620349236363973	0.0201205579863858
779	ENSGALG00000035094		cadherin 17 [Source:NCBI gene;Acc:420225]	protein_coding	25734.5687812919	0.703701442145236	0.190990107646698	3.6844915729718	0.000229159606846868	0.0134925460409703
780	ENSGALG00000035461		cysteine and histidine rich domain containing 1 [Source:NCBI gene;Acc:419009]	protein_coding	1590.86279929959	-0.209877027178334	0.0703719260065727	-2.98239708770698	0.00286000783675534	0.0430681594864389
781	ENSGALG00000035490	MAPK1IP1L	mitogen-activated protein kinase 1 interacting protein 1-like [Source:NCBI gene;Acc:423556]	protein_coding	1773.53506315347	0.284417681962297	0.0918862649680219	3.09532313737292	0.00196598582749113	0.0361321648735072
782	ENSGALG00000035537		synaptojanin 2 binding protein [Source:NCBI gene;Acc:430724]	protein_coding	3439.07132935054	0.503546864417962	0.138748423252908	3.62920783251069	0.000284292291890155	0.0147606797840431
783	ENSGALG00000035690	RAPGEFL1	Rap guanine nucleotide exchange factor like 1 [Source:NCBI gene;Acc:107055300]	protein_coding	331.897284992611	0.934900688839972	0.196454290111713	4.75887132985666	1.94678481679178e-06	0.00139572851405045
784	ENSGALG00000035726	FLT3	fms related tyrosine kinase 3 [Source:NCBI gene;Acc:100858422]	protein_coding	1125.72303855	-0.900198274380623	0.239843915552331	-3.75326708750388	0.000174544708445957	0.0113613367968136
785	ENSGALG00000035819	TMEM51	transmembrane protein 51 [Source:NCBI gene;Acc:771913]	protein_coding	1605.66876855486	0.523440607376592	0.160522140440954	3.26086237037894	0.00111073939125182	0.0265906127894736
786	ENSGALG00000035854			protein_coding	805.414339830398	0.593535768153607	0.179769345147975	3.30165172301788	0.000961173354001283	0.0251269938203015
787	ENSGALG00000035914			protein_coding	1858.35176193899	1.15256218406729	0.250964273066665	4.59253490540117	4.37894239359762e-06	0.0016834457654916
788	ENSGALG00000035927		ST8 alpha-N-acetyl-neuraminide alpha-2,8-sialyltransferase 5 [Source:NCBI gene;Acc:414797]	protein_coding	593.449234176478	-0.699561277168713	0.241370081118207	-2.89829325129204	0.00375199591302091	0.048701428579043
789	ENSGALG00000035949		acyl-CoA dehydrogenase family member 11 [Source:NCBI gene;Acc:420689]	protein_coding	992.691942354547	0.339999734729846	0.106275369522105	3.19923361601793	0.00137793461405627	0.0303172182359961
790	ENSGALG00000036101	ARHGAP35	Rho GTPase activating protein 35 [Source:NCBI gene;Acc:425730]	protein_coding	1605.93503997715	0.441467987248717	0.128199491869925	3.44360169302889	0.000574020675354062	0.0195391256446691
791	ENSGALG00000036117	TENT5B	family with sequence similarity 46 member B [Source:NCBI gene;Acc:430080]	protein_coding	707.157037129292	0.674927519812968	0.188786443676	3.57508466535498	0.000350114577152317	0.015404280891125
792	ENSGALG00000036190	AOC1	amine oxidase, copper containing 1 [Source:NCBI gene;Acc:100858159]	protein_coding	659.011947114325	1.06607002353755	0.365192355081932	2.91920137073618	0.00350929450143759	0.0471428452500419
793	ENSGALG00000036257	ORMDL1	ORMDL sphingolipid biosynthesis regulator 1 [Source:NCBI gene;Acc:423981]	protein_coding	289.715067911234	0.744757858476062	0.211146444696147	3.52721003447544	0.000419963477489903	0.0172333929506693
794	ENSGALG00000036286		HHIP like 1 [Source:NCBI gene;Acc:423448]	protein_coding	608.392472620224	0.377792055133271	0.131005515787875	2.88378739521925	0.00392923928953009	0.0498631910227649
795	ENSGALG00000036327		neuronal guanine nucleotide exchange factor [Source:NCBI gene;Acc:424744]	protein_coding	513.994106664799	0.610389591755871	0.166924972265009	3.65667032004547	0.000255512659771005	0.0140920083369908
796	ENSGALG00000036391		glutamine--fructose-6-phosphate transaminase 1 [Source:NCBI gene;Acc:419514]	protein_coding	14321.778554596	0.545837448278407	0.175033023028212	3.11848266592773	0.00181784834656517	0.0347384440613354
797	ENSGALG00000036418		annexin A13 [Source:NCBI gene;Acc:420342]	protein_coding	4341.48622944329	0.644728270980949	0.219912569437565	2.93174816077984	0.00337059953165585	0.0461698082763449
798	ENSGALG00000036456	TRIB1	tribbles pseudokinase 1 [Source:NCBI gene;Acc:428386]	protein_coding	783.239503646691	0.822731428437796	0.225698219648149	3.64527212363654	0.000267109009503888	0.0146063414625727
799	ENSGALG00000036471		raftlin family member 2 [Source:NCBI gene;Acc:424062]	protein_coding	1888.0827884571	-0.542664918816638	0.176108217126158	-3.08142872417981	0.0020600979148229	0.0369376403904665
800	ENSGALG00000036496		actinin, alpha 4 [Source:NCBI gene;Acc:396024]	protein_coding	8366.94679486372	0.617814226253142	0.179187015059204	3.44787386546405	0.00056501783395709	0.019432139375186
801	ENSGALG00000036500			pseudogene	705.530026097829	0.814573934267971	0.234139030852283	3.47901813423787	0.000503254530578101	0.0187133740062336
802	ENSGALG00000036568		gga-mir-7444 [Source:miRBase;Acc:MI0024110]	miRNA	74.7294530483539	0.80314917682001	0.253204020220152	3.17194480609629	0.00151421782578759	0.0315667323777825
803	ENSGALG00000036616	NUAK2	NUAK family kinase 2 [Source:NCBI gene;Acc:419828]	protein_coding	1080.57798714363	0.794767626769987	0.213168625245781	3.72835179592507	0.000192736201590518	0.0118832777876871
804	ENSGALG00000036728	PRDM16	PR/SET domain 16 [Source:NCBI gene;Acc:419388]	protein_coding	66.523026762633	-0.580700122895663	0.186821081738404	-3.10832223800518	0.00188152795961429	0.0351918957693786
805	ENSGALG00000036747	TTC31	tetratricopeptide repeat domain 31 [Source:NCBI gene;Acc:100858003]	protein_coding	1570.84195570773	0.515281450572076	0.171524553501544	3.00412646500455	0.00266344589276306	0.0413814196455852
806	ENSGALG00000036754	CHKA	choline kinase alpha [Source:NCBI gene;Acc:423112]	protein_coding	6045.78386554383	0.480742657554189	0.136671044432155	3.51751652701267	0.000435605223606028	0.0174866555424742
807	ENSGALG00000036896		cilia and flagella associated protein 43 [Source:NCBI gene;Acc:423879]	protein_coding	150.030661769938	0.461463458844798	0.15190036297542	3.03793519518758	0.00238205174878516	0.0394942456084497
808	ENSGALG00000036920		solute carrier family 22 member 5 [Source:NCBI gene;Acc:416328]	protein_coding	3384.30370110562	0.331853396189503	0.114512924812057	2.8979558135831	0.00375603503245718	0.0487054899893332
809	ENSGALG00000036942		potassium voltage-gated channel subfamily A member 3 [Source:NCBI gene;Acc:404303]	protein_coding	331.13817825955	-0.818378314476683	0.278416281086212	-2.93940537990043	0.00328842660175996	0.0456160848309961
810	ENSGALG00000036949	ASAP3	ArfGAP with SH3 domain, ankyrin repeat and PH domain 3 [Source:NCBI gene;Acc:429809]	protein_coding	1744.69044735547	0.430283844512613	0.14044354543809	3.06374951707759	0.00218581840419325	0.0378421620678277
811	ENSGALG00000036956			Mt_rRNA	37051.7598911739	0.812548742521713	0.265035625841821	3.06580951123401	0.00217081567964376	0.0377323560487017
812	ENSGALG00000037076		phosphoribosylglycinamide formyltransferase, phosphoribosylglycinamide synthetase, phosphoribosylaminoimidazole synthetase [Source:NCBI gene;Acc:395315]	protein_coding	1818.08900681772	-0.295776517419193	0.100888950267151	-2.93170378555813	0.00337108114258163	0.0461698082763449
813	ENSGALG00000037203		catenin beta 1 [Source:NCBI gene;Acc:395964]	protein_coding	24332.3505406232	0.30078092876301	0.0991942893089451	3.03224037248973	0.00242745817122326	0.0398109231569124
814	ENSGALG00000037219	RNF2	ring finger protein 2 [Source:NCBI gene;Acc:424452]	protein_coding	201.203788768538	-0.433232021610786	0.141681069399028	-3.05779751274068	0.00222970184516752	0.0381336126108487
815	ENSGALG00000037286		villin 1 [Source:NCBI gene;Acc:396423]	protein_coding	12305.5063740707	0.677970855713932	0.197334381681973	3.43564486804211	0.000591145315852472	0.0197438049178279
816	ENSGALG00000037316		occludin [Source:NCBI gene;Acc:396026]	protein_coding	1438.71344170018	0.931486217563884	0.237054588049693	3.92941653324432	8.51522269141777e-05	0.00812426830653443
817	ENSGALG00000037371		transmembrane protein 65 [Source:NCBI gene;Acc:428387]	protein_coding	2498.22164638412	0.328405584640955	0.0965032994216532	3.40305032687067	0.000666380047626503	0.0208899758389909
818	ENSGALG00000037410	HEPH	hephaestin [Source:NCBI gene;Acc:422168]	protein_coding	6157.4824084465	0.601843495263483	0.171114513874041	3.51719723615324	0.000436129577449819	0.0174866555424742
819	ENSGALG00000037545	GRIP2	glutamate receptor interacting protein 2 [Source:NCBI gene;Acc:416043]	protein_coding	96.2200801112503	-0.616027412864701	0.164517499797901	-3.7444491535639	0.000180789983645774	0.0115273457377264
820	ENSGALG00000037587	ENPP3	ectonucleotide pyrophosphatase/phosphodiesterase 3 [Source:NCBI gene;Acc:426928]	protein_coding	2314.32007045174	1.01168020732779	0.294798931694919	3.4317634786233	0.000599670304672761	0.0197438049178279
821	ENSGALG00000037603	SESN2	sestrin-2-like [Source:NCBI gene;Acc:100858796]	protein_coding	639.477740246258	0.683104610135459	0.20366656214352	3.35403417697053	0.000796425251625546	0.0229305816986784
822	ENSGALG00000037611		myosin IIIA-like [Source:NCBI gene;Acc:427419]	protein_coding	2387.98367540597	0.700806948583437	0.164622436627131	4.25705610329874	2.07136389102288e-05	0.00422000296737333
823	ENSGALG00000037629	TRANK1	tetratricopeptide repeat and ankyrin repeat containing 1 [Source:NCBI gene;Acc:420728]	protein_coding	15765.0562091272	0.940940895527812	0.318735270946193	2.95210785030019	0.00315612674111104	0.0445571159258497
824	ENSGALG00000037697		lysosomal associated membrane protein 1 [Source:NCBI gene;Acc:396220]	protein_coding	24667.0848982767	0.398768819637589	0.136879017088757	2.91329400311967	0.00357637711330664	0.0477008420898277
825	ENSGALG00000037791	FRMD4B	FERM domain containing 4B [Source:NCBI gene;Acc:426071]	protein_coding	2145.96214210506	0.44227103190329	0.146519137068217	3.01852058886597	0.00254012141135517	0.0406137426415333
826	ENSGALG00000037807		NOP2 nucleolar protein [Source:NCBI gene;Acc:418277]	protein_coding	1306.19567371285	-0.242158838311702	0.0810664828583776	-2.98716349560584	0.00281579090980649	0.0426876288763571
827	ENSGALG00000037837	ABCA3	ATP binding cassette subfamily A member 3 [Source:NCBI gene;Acc:416386]	protein_coding	7653.37230720106	0.320348475952326	0.0918227434275023	3.48877047226599	0.000485247624455132	0.0184917542252275
828	ENSGALG00000037875		retinol binding protein 1 [Source:NCBI gene;Acc:424821]	protein_coding	529.830542144825	0.631965681409862	0.136109559209783	4.64306610850032	3.43276452691737e-06	0.00166183944930878
829	ENSGALG00000037913	KLF10	Kruppel-like factor 10 [Source:NCBI gene;Acc:420255]	protein_coding	590.67212978126	0.523203002461072	0.179792193180359	2.91004294016381	0.00361379102408966	0.0480934473486608
830	ENSGALG00000037943	PRKCB	protein kinase C beta [Source:NCBI gene;Acc:416567]	protein_coding	2669.0118183597	-0.818140890009062	0.252856630051593	-3.23559200263853	0.00121390758271785	0.028038584260056
831	ENSGALG00000038003		endothelial differentiation related factor 1 [Source:NCBI gene;Acc:417286]	protein_coding	13039.4968518925	0.529546052023422	0.136109377766381	3.89059196885272	9.99999660232202e-05	0.00895273668417473
832	ENSGALG00000038089		epidermal growth factor receptor [Source:NCBI gene;Acc:396494]	protein_coding	7264.11449051338	0.474734409989646	0.127768698393298	3.71557678805114	0.000202740681484372	0.0122686270726029
833	ENSGALG00000038146		tripartite motif containing 58 [Source:NCBI gene;Acc:770718]	protein_coding	1394.73362797029	0.494254886965733	0.135958011814954	3.63534947567813	0.000277604048261434	0.0147522228908102
834	ENSGALG00000038396			protein_coding	15214.9499963539	0.588050415585468	0.182790663303587	3.21707030850262	0.00129506857594836	0.0293886134656615
835	ENSGALG00000038574			protein_coding	5643.33372672703	0.626192568088626	0.215482841884971	2.90599735278644	0.00366084546157699	0.0482744981197369
836	ENSGALG00000038634		KIT proto-oncogene receptor tyrosine kinase [Source:NCBI gene;Acc:378783]	protein_coding	1024.56255078789	-0.250794448998465	0.0839140673084539	-2.98870567287112	0.00280161869422517	0.0426309172901248
837	ENSGALG00000038671		uncharacterized LOC422090 [Source:NCBI gene;Acc:422090]	protein_coding	2886.58818518963	0.48996591991241	0.146242077977294	3.35037580626067	0.000807019893283386	0.0229816057191877
838	ENSGALG00000038978		dpy-19 like 1 [Source:NCBI gene;Acc:420743]	protein_coding	1637.69607341521	-0.173163418157632	0.0566779287155787	-3.0552178260889	0.0022489711732195	0.0382427890444107
839	ENSGALG00000039011		dihydropyrimidinase [Source:NCBI gene;Acc:420266]	protein_coding	48.7536505590852	0.938448965862156	0.288094228541173	3.25743757733084	0.00112422981927625	0.0268153430068611
840	ENSGALG00000039099		mitogen-activated protein kinase 9 [Source:NCBI gene;Acc:395983]	protein_coding	1682.68417230514	0.363632595939698	0.124654393624594	2.91712618678171	0.00353272820144516	0.0471667929735339
841	ENSGALG00000039121	PPM1F	protein phosphatase, Mg2+/Mn2+ dependent 1F [Source:NCBI gene;Acc:416772]	protein_coding	434.837911569227	-0.526047181895129	0.158116578853462	-3.32695777830265	0.000877996755451822	0.0238479353859692
842	ENSGALG00000039141	CERS2	ceramide synthase 2 [Source:NCBI gene;Acc:100859441]	protein_coding	1838.93222202728	0.316873027753939	0.0947878617951589	3.34297052125426	0.000828867044539938	0.0232991852455517
843	ENSGALG00000039163	ARHGEF11	Rho guanine nucleotide exchange factor 11 [Source:NCBI gene;Acc:425979]	protein_coding	2780.65043395729	0.348334919523547	0.109331107989405	3.18605496577702	0.00144227192845885	0.030854233022726
844	ENSGALG00000039193		agrin [Source:NCBI gene;Acc:396538]	protein_coding	5121.65913485085	0.482698455356362	0.156326167639285	3.08776491259073	0.00201667936372655	0.036764317940404
845	ENSGALG00000039196	NECTIN1	nectin cell adhesion molecule 1 [Source:NCBI gene;Acc:100857875]	protein_coding	1955.94468972435	0.658763321633084	0.155893942098117	4.22571469273943	2.38183614122771e-05	0.00438492678901232
846	ENSGALG00000039264		Src like adaptor [Source:NCBI gene;Acc:378908]	protein_coding	2371.55482925532	-0.730190938174333	0.242552944395633	-3.01043939084616	0.00260870006112384	0.0410328742466302
847	ENSGALG00000039349	DISC1	disrupted in schizophrenia 1 [Source:NCBI gene;Acc:100859633]	protein_coding	403.798986439066	-0.381254088109551	0.120289792308316	-3.16946335007673	0.00152720717286964	0.0317114400006241
848	ENSGALG00000039461		TNF receptor superfamily member 1A [Source:NCBI gene;Acc:418325]	protein_coding	2479.47784473835	0.322468209192587	0.111783982608685	2.88474432264084	0.00391731661865571	0.0498631910227649
849	ENSGALG00000039474		inhibitor of DNA binding 4, HLH protein [Source:NCBI gene;Acc:374150]	protein_coding	121.881189662207	0.613504017675043	0.212820306253557	2.88273251963141	0.00394242050977845	0.0498767731193488
850	ENSGALG00000039615	MSN	moesin [Source:HGNC Symbol;Acc:HGNC:7373]	protein_coding	19452.9949476529	-0.547361757806122	0.186119116783692	-2.94092174551992	0.00327237192485714	0.0455518353885066
851	ENSGALG00000039673	GALNS	galactosamine (N-acetyl)-6-sulfatase [Source:HGNC Symbol;Acc:HGNC:4122]	protein_coding	2079.87603609472	0.291264009242864	0.0857667574586905	3.39600117659982	0.000683780656452089	0.0212296839916514
852	ENSGALG00000039682		hematopoietic cell-specific Lyn substrate 1 [Source:NCBI gene;Acc:426867]	protein_coding	4777.0518245245	-0.67613506525303	0.233986769239661	-2.88962947541918	0.00385696138377189	0.0493474456893608
853	ENSGALG00000039811	NIPA1	non imprinted in Prader-Willi/Angelman syndrome 1 [Source:NCBI gene;Acc:418681]	protein_coding	2871.58912582432	0.369935251485002	0.121012686688172	3.05699560607443	0.00223567553163238	0.0381336126108487
854	ENSGALG00000039818		golgi glycoprotein 1 [Source:NCBI gene;Acc:396492]	protein_coding	4963.54955105552	0.301458392725598	0.0938205532225824	3.2131380851103	0.00131293150313403	0.0296395987520983
855	ENSGALG00000039861	PLXNB2	plexin B2 [Source:NCBI gene;Acc:425938]	protein_coding	9577.29301951455	0.471619618241441	0.131593292980389	3.5839183560193	0.000338477926014983	0.0152769379900061
856	ENSGALG00000040008		serine/threonine kinase 11 [Source:NCBI gene;Acc:420105]	protein_coding	2059.72972605037	0.197030378568514	0.0589881462948216	3.34016901605553	0.00083727417184808	0.0233155235107352
857	ENSGALG00000040336			lncRNA	94.5843900368453	-0.559198844172801	0.188663412112311	-2.96400260077938	0.0030366572036873	0.0438587252037533
858	ENSGALG00000040380	RAD51C	RAD51 paralog C [Source:NCBI gene;Acc:417626]	protein_coding	572.078241820053	0.352626218826593	0.121955648580552	2.89142998238152	0.00383493034892816	0.0492390440061906
859	ENSGALG00000040447	CDCP1	CUB domain containing protein 1 [Source:NCBI gene;Acc:420703]	protein_coding	1902.753884585	0.415534250824335	0.121683994278881	3.41486366622708	0.000638139434357557	0.0204539790209065
860	ENSGALG00000040465		zinc finger E-box binding homeobox 2 [Source:NCBI gene;Acc:424306]	protein_coding	5511.60980821125	-0.182368859747615	0.0595797681244759	-3.0609192598166	0.00220658588585518	0.038107656661519
861	ENSGALG00000040621		interleukin 18 receptor 1 [Source:NCBI gene;Acc:418717]	protein_coding	1185.23001665654	-0.800242710577505	0.275421398452758	-2.90552119433366	0.00366642017505843	0.0482744981197369
862	ENSGALG00000040724		A-kinase anchoring protein 9 [Source:NCBI gene;Acc:395695]	protein_coding	14728.8319490501	0.401388954803766	0.137139702460018	2.92686178840725	0.00342401005714996	0.046668650111582
863	ENSGALG00000040741	DNM2	dynamin-2-like [Source:NCBI gene;Acc:430067]	protein_coding	3647.93494668525	0.315975631769651	0.0995267721148023	3.1747802631957	0.00149950006126364	0.0313610641627367
864	ENSGALG00000040758	INSR	insulin receptor [Source:NCBI gene;Acc:420133]	protein_coding	4457.1615839363	0.358954863748532	0.0912920189833168	3.93194134324195	8.42626282720451e-05	0.00809850598635222
865	ENSGALG00000040770			protein_coding	4659.97548692011	0.370356667627051	0.11810354317068	3.13586415516614	0.00171348552782801	0.033677881035827
866	ENSGALG00000040802	SOWAHA	sosondowah ankyrin repeat domain family member A [Source:NCBI gene;Acc:416334]	protein_coding	269.556719845108	0.429699392574469	0.147135637173576	2.92043043295863	0.00349548228558267	0.0471186763466119
867	ENSGALG00000040834	LGR4	leucine rich repeat containing G protein-coupled receptor 4 [Source:NCBI gene;Acc:428605]	protein_coding	5375.05367229241	0.662251873424185	0.185708393118099	3.56608477573242	0.000362354197604844	0.0157353213185811
868	ENSGALG00000040855	PTPRR	protein tyrosine phosphatase, receptor type R [Source:NCBI gene;Acc:771985]	protein_coding	723.467577706924	0.435615748845973	0.1299723046406	3.35160440565041	0.000803447370395019	0.0229816057191877
869	ENSGALG00000040878		transmembrane protein 208 [Source:NCBI gene;Acc:100857564]	protein_coding	388.0470494331	0.487256330492767	0.1678812766449	2.90238637822254	0.00370331471935391	0.0482744981197369
870	ENSGALG00000040926		SAM domain, SH3 domain and nuclear localization signals 1 [Source:NCBI gene;Acc:418470]	protein_coding	2370.95774300134	-0.699935064222335	0.242821423569255	-2.88250951639244	0.00394521218817742	0.0498767731193488
871	ENSGALG00000041233			pseudogene	368.921456761501	0.839346727416969	0.202247809174533	4.15009057869518	3.32343732078238e-05	0.00501423267008755
872	ENSGALG00000041253	MYRF	chromosome 5 open reading frame, human C11orf9 [Source:NCBI gene;Acc:422966]	protein_coding	994.540880726977	0.557891147876511	0.183640689638946	3.0379495359845	0.00238193839367888	0.0394942456084497
873	ENSGALG00000041346		C-X-C motif chemokine ligand 12 [Source:NCBI gene;Acc:395180]	protein_coding	2000.0017341532	-0.683720577559347	0.188131519119656	-3.63426915786761	0.000278769723359355	0.0147522228908102
874	ENSGALG00000041380		Major histocompatibility complex class I antigen BF2 [Source:NCBI gene;Acc:425389]	protein_coding	74897.0645363669	0.318392281541562	0.0990736287134204	3.21369354969869	0.00131039447589	0.0296335055265712
875	ENSGALG00000041392			protein_coding	348.125672395877	1.14234561018144	0.242487923547353	4.71093815093996	2.46579066068565e-06	0.00140131955329661
876	ENSGALG00000041401		succinate dehydrogenase complex iron sulfur subunit B [Source:NCBI gene;Acc:100859720]	protein_coding	4508.62287598859	0.279553259156168	0.0925556192412492	3.02038127396137	0.00252456663294881	0.0405691515633465
877	ENSGALG00000041456	SLC35G1	solute carrier family 35 member G1 [Source:NCBI gene;Acc:423800]	protein_coding	714.242726317176	0.672037700861152	0.174586054258713	3.84932063282262	0.000118445880619387	0.00974592641570882
878	ENSGALG00000041461		DNA methyltransferase 3 beta [Source:NCBI gene;Acc:419287]	protein_coding	957.661653278198	0.43387384416074	0.136872009113306	3.16992383593616	0.0015247890002508	0.0317114400006241
879	ENSGALG00000041470		peroxisome proliferator activated receptor alpha [Source:NCBI gene;Acc:374120]	protein_coding	1651.68642650912	0.595587195967318	0.200854890673818	2.96526110949688	0.00302426124032177	0.0438249652685653
880	ENSGALG00000041616	IRF2BPL	interferon regulatory factor 2 binding protein-like [Source:NCBI gene;Acc:429422]	protein_coding	618.309343117916	0.46047090530389	0.122693087830275	3.75303053698407	0.000174709562861261	0.0113613367968136
881	ENSGALG00000041732	NOL4L	chromosome 20 open reading frame, human C20orf112 [Source:NCBI gene;Acc:771902]	protein_coding	546.805498164771	0.496138152609263	0.138448378161563	3.58356059635665	0.000338942086841235	0.0152769379900061
882	ENSGALG00000041823	PICK1	protein interacting with PRKCA 1 [Source:NCBI gene;Acc:418030]	protein_coding	1159.75254249933	0.191214989890634	0.058997725537039	3.24105697550304	0.00119087379567735	0.0278928697622433
883	ENSGALG00000041878	AQP5	aquaporin 5 [Source:NCBI gene;Acc:431305]	protein_coding	696.424917147215	0.640282037832427	0.144767860247847	4.42281896503993	9.74213696609943e-06	0.00265290567258095
884	ENSGALG00000041884	MFSD6	major facilitator superfamily domain containing 6 [Source:NCBI gene;Acc:423978]	protein_coding	2022.84067597155	0.346982244328866	0.119442769556769	2.9050083618829	0.00367243288888545	0.0482744981197369
885	ENSGALG00000041900	DLG3	discs large MAGUK scaffold protein 3 [Source:NCBI gene;Acc:428706]	protein_coding	1998.28759447743	0.404077962223329	0.133983391374656	3.01588098403489	0.0025623381324263	0.0407355791747961
886	ENSGALG00000041969		MTSS1, I-BAR domain containing [Source:NCBI gene;Acc:420336]	protein_coding	1714.40898117294	0.516573179562051	0.14102749297642	3.6629253534871	0.000249351219757015	0.0138523124256199
887	ENSGALG00000042055	RXRA	retinoid X receptor alpha [Source:NCBI gene;Acc:417143]	protein_coding	1212.66505413784	0.564889171480484	0.163321144817634	3.45876323675814	0.000542661702971542	0.0192433478663078
888	ENSGALG00000042080	PGPEP1	pyroglutamyl-peptidase I [Source:NCBI gene;Acc:420127]	protein_coding	474.62509972842	0.537891324543242	0.129880431183955	4.1414346999003	3.45140137970832e-05	0.00506890645327724
889	ENSGALG00000042134	PIEZO2	piezo type mechanosensitive ion channel component 2 [Source:NCBI gene;Acc:421052]	protein_coding	1201.1547720154	-0.463341528430915	0.125890369045478	-3.68051608668755	0.000232762373430642	0.0135823079603211
890	ENSGALG00000042148		FK506 binding protein 5 [Source:NCBI gene;Acc:421186]	protein_coding	2018.72566767126	-0.357201681440753	0.119762117212902	-2.98259324194938	0.00285817572135325	0.0430681594864389
891	ENSGALG00000042151			protein_coding	40303.2152228347	0.726764316186901	0.149770542927588	4.85251840569398	1.21903466247874e-06	0.00106226680488397
892	ENSGALG00000042182	OXR1	oxidation resistance 1 [Source:NCBI gene;Acc:420270]	protein_coding	2495.44449808156	-0.195739155202969	0.065950173722328	-2.96798543741668	0.00299758532052519	0.0437062153308629
893	ENSGALG00000042330		protein phosphatase 1, regulatory (inhibitor) subunit 9B [Source:NCBI gene;Acc:395762]	protein_coding	8831.15507752229	0.602771095863576	0.18242647540157	3.30418649232089	0.000952524456196446	0.0250008979255899
894	ENSGALG00000042553	RAP2B	RAP2B, member of RAS oncogene family [Source:HGNC Symbol;Acc:HGNC:9862]	protein_coding	288.038633686901	0.590743151850989	0.198820861507021	2.97123323665977	0.00296606428345733	0.0435122629058033
895	ENSGALG00000042599	TMEM64	transmembrane protein 64 [Source:NCBI gene;Acc:770964]	protein_coding	1365.92360588193	-0.457682733645706	0.154439761543645	-2.9635032395227	0.00304158860326358	0.0438589107688973
896	ENSGALG00000042651		KRIT1, ankyrin repeat containing [Source:NCBI gene;Acc:420549]	protein_coding	3203.85915796033	-0.322210706558251	0.105165188329311	-3.06385327385419	0.00218506048717255	0.0378421620678277
897	ENSGALG00000042679	RETREG1	family with sequence similarity 134 member B [Source:NCBI gene;Acc:100859798]	protein_coding	3007.34391261465	0.577919471548214	0.132472110610815	4.3625746497394	1.28540704756378e-05	0.00317010481485021
898	ENSGALG00000042767		lysophosphatidic acid receptor 2 [Source:NCBI gene;Acc:426086]	protein_coding	1717.12022365497	0.552747174868398	0.14499784692179	3.81210608710998	0.000137787710489061	0.0103973908436901
899	ENSGALG00000042810			protein_coding	265.713880017929	-0.357441423098229	0.109646891013946	-3.25993213116061	0.00111438876528547	0.0266292057605966
900	ENSGALG00000042816	TP53BP2	tumor protein p53 binding protein 2 [Source:NCBI gene;Acc:421329]	protein_coding	2253.68311634826	0.342256113052053	0.113798930912417	3.00755121606074	0.0026336174298125	0.041165395768004
901	ENSGALG00000042840	OSGIN2	oxidative stress induced growth inhibitor family member 2 [Source:NCBI gene;Acc:420217]	protein_coding	792.569075023407	-0.559544677856223	0.183996643955772	-3.0410591510067	0.0023574751226732	0.039354479346694
902	ENSGALG00000042851		PPARG coactivator 1 alpha [Source:NCBI gene;Acc:422815]	protein_coding	238.64902599027	0.574722590911496	0.149626198076818	3.84105589995966	0.000122506210280595	0.00980957569930145
903	ENSGALG00000042858	FAM8A1	family with sequence similarity 8 member A1 [Source:HGNC Symbol;Acc:HGNC:16372]	protein_coding	2002.73191300182	0.302379167029926	0.0876287668767506	3.45068380860843	0.00055916825600597	0.019432139375186
904	ENSGALG00000042895	BCAR1	BCAR1, Cas family scaffolding protein [Source:NCBI gene;Acc:415691]	protein_coding	1120.56487978239	0.760494924083104	0.224945188534571	3.38080102551839	0.000722748593508639	0.0219189022407226
905	ENSGALG00000042929	GJC3	gap junction gamma-1 protein-like [Source:NCBI gene;Acc:107049146]	protein_coding	62.493707251037	0.929906294538476	0.240717682555245	3.86305768927076	0.000111976550350567	0.00962924664231752
906	ENSGALG00000043010	NR2F6	nuclear receptor subfamily 2 group F member 6 [Source:NCBI gene;Acc:100859014]	protein_coding	1153.7778456532	0.738490024530668	0.231866783990846	3.18497549247857	0.00144766267547625	0.0308685135907832
907	ENSGALG00000043025			protein_coding	3423.54585769881	0.700147930424726	0.159427942279687	4.39162621315431	1.12505995465928e-05	0.00282801128218298
908	ENSGALG00000043118	ATP10A	ATPase phospholipid transporting 10A (putative) [Source:NCBI gene;Acc:418685]	protein_coding	1671.14942965448	-0.362103698412323	0.122162727379628	-2.96410948068525	0.00303560266819978	0.0438587252037533
909	ENSGALG00000043139	SYT7	synaptotagmin VII [Source:NCBI gene;Acc:101748423]	protein_coding	182.328213977393	0.631593009454243	0.211121359145563	2.99161113783269	0.00277509505164514	0.0422765354546079
910	ENSGALG00000043185		matrilin 1, cartilage matrix protein [Source:NCBI gene;Acc:396505]	protein_coding	72.6308518331584	-0.935565530526482	0.265647321437986	-3.52183310361322	0.00042857386462065	0.0173971707591817
911	ENSGALG00000043254	EPX	eosinophil peroxidase [Source:NCBI gene;Acc:417467]	protein_coding	65.2646862617509	-0.64444904986015	0.200762500089725	-3.21000709580789	0.00132731695637805	0.0297587649002016
912	ENSGALG00000043448	ABLIM2	actin binding LIM protein family member 2 [Source:NCBI gene;Acc:422866]	protein_coding	415.931240358177	0.620058265321527	0.206665607468174	3.00029730596085	0.00269716200825308	0.0416691903150455
913	ENSGALG00000043573		charged multivesicular body protein 4C [Source:NCBI gene;Acc:420201]	protein_coding	4932.81030433834	0.59695484579633	0.152050960405567	3.9260182520654	8.63636050638976e-05	0.00818013537529135
914	ENSGALG00000043591	PLA2G4F	phospholipase A2 group IVF [Source:NCBI gene;Acc:428871]	protein_coding	2665.15947109491	0.544522024329146	0.128276000787617	4.24492516905557	2.1866638218126e-05	0.00422000296737333
915	ENSGALG00000043598			Mt_rRNA	40564.7663329552	0.525731727289086	0.128478572470558	4.09197983118595	4.27705858782992e-05	0.00564714635755249
916	ENSGALG00000043605		bestrophin 4 [Source:NCBI gene;Acc:771694]	protein_coding	1192.67400382154	0.765329412711337	0.24295107097535	3.15013804894479	0.00163193330452653	0.0328674887880836
917	ENSGALG00000043607		centromere protein X [Source:NCBI gene;Acc:101751277]	protein_coding	302.605221282445	-0.379531169668382	0.118233187205191	-3.2100223180968	0.0013272466665253	0.0297587649002016
918	ENSGALG00000043613	TXNDC16	thioredoxin domain containing 16 [Source:NCBI gene;Acc:423584]	protein_coding	712.134353453233	-0.325476011356505	0.109834847220115	-2.96332192918914	0.00304338092474867	0.0438589107688973
919	ENSGALG00000043775	RAPGEF3	Rap guanine nucleotide exchange factor 3 [Source:NCBI gene;Acc:426888]	protein_coding	516.707743939981	0.703108479372186	0.238175395253532	2.95206177205561	0.00315659776201797	0.0445571159258497
920	ENSGALG00000043935	AFF1	AF4/FMR2 family member 1 [Source:NCBI gene;Acc:422590]	protein_coding	1606.2034621368	0.376697689776012	0.127441253048523	2.95585362482732	0.00311805029966824	0.0443000385510474
921	ENSGALG00000044138	GPA33	glycoprotein A33 [Source:NCBI gene;Acc:418445]	protein_coding	10092.5000171909	0.66431088439028	0.165013430735954	4.025798878476	5.67822068574672e-05	0.00646034033261591
922	ENSGALG00000044251	RASSF7	Ras association domain family member 7 [Source:NCBI gene;Acc:423107]	protein_coding	333.391227990201	0.627565757944992	0.163370825854029	3.84135756592012	0.000122355727342454	0.00980957569930145
923	ENSGALG00000044330			protein_coding	6610.99583033298	0.480909471652398	0.152966024969444	3.14389729188859	0.00166713941865461	0.0331172938316633
924	ENSGALG00000044485	F2RL3	F2R like thrombin/trypsin receptor 3 [Source:NCBI gene;Acc:420139]	protein_coding	104.570449094029	0.497370152366148	0.159731720498092	3.11378448072304	0.00184704353807247	0.0349387931782132
925	ENSGALG00000044801		Gallus gallus immunoglobulin-like receptor CHIR-B5 (CHIR-B5), mRNA. [Source:RefSeq mRNA;Acc:NM_001146136]	protein_coding	46.9999527867478	-2.48644312520873	0.527791480674392	-4.71103308077586	2.4646422152336e-06	0.00140131955329661
926	ENSGALG00000044975		kyphoscoliosis peptidase [Source:NCBI gene;Acc:769840]	protein_coding	2010.83617793507	0.731474451227126	0.190037797695183	3.84909981118807	0.000118552696817206	0.00974592641570882
927	ENSGALG00000044985		mitotic spindle positioning [Source:NCBI gene;Acc:420097]	protein_coding	4384.37741004772	0.81749895555839	0.193017879707225	4.23535351646384	2.28192420113981e-05	0.00432275814972441
928	ENSGALG00000045028		leucine rich repeat containing 19 [Source:NCBI gene;Acc:101752041]	protein_coding	2100.81979559447	0.671002961463528	0.178303398257263	3.76326513135426	0.000167709233370786	0.011292604659622
929	ENSGALG00000045127			protein_coding	151.661758747998	0.703016039104782	0.212009161039296	3.31597010081314	0.000913255989600836	0.0243615694695358
930	ENSGALG00000045251		NF-kappa-B inhibitor zeta-like [Source:NCBI gene;Acc:428250]	protein_coding	1456.05059643311	0.958643083900719	0.27310581389659	3.51015260430781	0.000447849586436842	0.0177389149827756
931	ENSGALG00000045758	SEC14L5	SEC14 like lipid binding 5 [Source:NCBI gene;Acc:416396]	protein_coding	453.727279115357	-0.652511821465226	0.184208597457887	-3.54224412144717	0.000396738124066439	0.0167202119663569
932	ENSGALG00000045936	FAM83F	family with sequence similarity 83 member F [Source:NCBI gene;Acc:770747]	protein_coding	709.331121660843	0.485891348679269	0.156627463110422	3.10221042357505	0.00192081369851812	0.0355043779252289
933	ENSGALG00000045940		nuclear GTPase, germinal center associated [Source:NCBI gene;Acc:422002]	protein_coding	6879.05756668852	0.603460552053342	0.188503933231937	3.2013154405157	0.00136801680794476	0.0302645212843338
934	ENSGALG00000046299	CNKSR1	connector enhancer of kinase suppressor of Ras 1 [Source:NCBI gene;Acc:419548]	protein_coding	799.874881075479	0.500390547726545	0.163955597111642	3.05198820010893	0.0022733103727066	0.0383994067413227
935	ENSGALG00000046455			protein_coding	145.931916963413	0.739477413314325	0.237975000756639	3.10737435009209	0.00188757207250409	0.0351918957693786
936	ENSGALG00000046593		adrenomedullin [Source:NCBI gene;Acc:423042]	protein_coding	231.65223426476	0.716759478578595	0.215373161404096	3.3279888445978	0.000874753691464445	0.0238479353859692
937	ENSGALG00000046616	CHGB	chromogranin B [Source:NCBI gene;Acc:421312]	protein_coding	249.689028530622	-0.399384443049215	0.136783504248879	-2.91982900454525	0.00350223495224849	0.0471428452500419
938	ENSGALG00000046632		ly6/PLAUR domain-containing protein 2-like [Source:NCBI gene;Acc:101747868]	protein_coding	47.4776334178762	-1.30394711736298	0.422837427041605	-3.08380250652382	0.00204373216025798	0.036851448442221
939	ENSGALG00000046687	EPS8L3	epidermal growth factor receptor kinase substrate 8-like protein 3 [Source:NCBI gene;Acc:107050775]	protein_coding	3155.08504671085	0.801406126426125	0.221385393703203	3.61995935242466	0.000294649298905795	0.0147606797840431
940	ENSGALG00000046794			protein_coding	11821.6117098795	0.325034866430765	0.108479391512742	2.99628216842078	0.00273293417845752	0.0418292536845646
941	ENSGALG00000047141			protein_coding	1930.21369726228	0.755853773135671	0.161246396767551	4.68757000644978	2.76468141779666e-06	0.0014454860324808
942	ENSGALG00000047182	ACHE	acetylcholinesterase (Cartwright blood group) [Source:NCBI gene;Acc:396388]	protein_coding	351.198670661327	0.620414288765832	0.174127922751916	3.5629798998392	0.000366668764637172	0.0157655507321463
943	ENSGALG00000047208		Kruppel-like factor 1 (erythroid) [Source:NCBI gene;Acc:424577]	protein_coding	155.532844270909	0.84832723610679	0.281538497337917	3.013183788818	0.00258522300367082	0.0409097456186214
944	ENSGALG00000047341			protein_coding	495.431734326112	0.586105005497069	0.161639933673562	3.6259913758733	0.00028785496114351	0.0147606797840431
945	ENSGALG00000047398			lncRNA	4104.9002371662	0.729484438698931	0.162518243863667	4.48863106908097	7.16823152996116e-06	0.00223085605543148
946	ENSGALG00000047570			lncRNA	562.386487823105	-0.52253463884083	0.159512829117289	-3.27581575558798	0.00105357268194814	0.0263935295380385
947	ENSGALG00000047795			lncRNA	47.7668349669402	0.662713509717484	0.228281336420117	2.90305602775104	0.0036954051915911	0.0482744981197369
948	ENSGALG00000047929	SLC44A2	choline transporter-like protein 2 [Source:NCBI gene;Acc:107050443]	protein_coding	4607.64581784105	0.62621711795648	0.143716913137992	4.35729591099142	1.31679186932728e-05	0.00318736787481054
949	ENSGALG00000047949			lncRNA	52.1138248662927	-0.867201715999297	0.291933244631181	-2.97054800009122	0.00297268946253088	0.0435427508557766
950	ENSGALG00000047977		N-acetylneuraminic acid phosphatase [Source:NCBI gene;Acc:421467]	protein_coding	644.961258889641	0.43156167939258	0.126709108092956	3.40592468756057	0.000659403666915614	0.020768832121094
951	ENSGALG00000047998			lncRNA	140.72745807289	-0.389543918629282	0.125222293522075	-3.11081922933003	0.00186569113908951	0.035038001262987
952	ENSGALG00000048048		mucin 4, cell surface associated [Source:NCBI gene;Acc:101752124]	protein_coding	79.9952293153284	1.45180788181864	0.259932689031995	5.58532244338047	2.33267005688682e-08	0.000152451651567838
953	ENSGALG00000048273			protein_coding	993.933006882701	1.00178241917454	0.272888824573884	3.67102764555793	0.000241577205698795	0.0137763135987116
954	ENSGALG00000048343		carboxylesterase 1 like 2 [Source:NCBI gene;Acc:769339]	protein_coding	17325.9962773711	0.600931483370607	0.174078280769415	3.45207616202624	0.000556290679847811	0.0193900679367753
955	ENSGALG00000048601		leucine rich repeat containing 66 [Source:NCBI gene;Acc:422761]	protein_coding	2761.81463004006	0.667072820118339	0.185270686785335	3.60053083244218	0.000317568165883443	0.0150701900998844
956	ENSGALG00000048624	SGPP2	sphingosine-1-phosphate phosphatase 2 [Source:NCBI gene;Acc:424813]	protein_coding	469.909489670316	0.666241640040233	0.212955826827127	3.12854383919288	0.00175674802534161	0.034119544486241
957	ENSGALG00000048866	MARK2	microtubule affinity regulating kinase 2 [Source:NCBI gene;Acc:107049628]	protein_coding	1840.29848494104	0.361446447361487	0.120483802459715	2.99995883249402	0.0027001609820858	0.0416691903150455
958	ENSGALG00000048869		patched domain-containing protein 3-like [Source:NCBI gene;Acc:101750175]	protein_coding	3078.91003290142	0.518680583566891	0.168226665248169	3.08322454589307	0.00204770581668855	0.036851448442221
959	ENSGALG00000048940		neurofibromin 2-like [Source:NCBI gene;Acc:417537]	protein_coding	52.1535930404735	0.485210218766828	0.166987280458683	2.90567172202605	0.0036646570103303	0.0482744981197369
960	ENSGALG00000049014			pseudogene	283.836648331517	-0.544206441680656	0.161204228135328	-3.37588193545274	0.00073579486538745	0.0221311263362118
961	ENSGALG00000049137	SHLD1	shieldin complex subunit 1 [Source:HGNC Symbol;Acc:HGNC:26318]	protein_coding	281.770352616082	-0.55812302927834	0.181683583326442	-3.0719508007255	0.00212664773974974	0.0373621137181033
962	ENSGALG00000049199			lncRNA	11318.2492741736	1.07042016411678	0.333242357429438	3.21213717359877	0.00131751450926373	0.0296415978447862
963	ENSGALG00000049204		biogenesis of lysosomal organelles complex 1 subunit 6 [Source:NCBI gene;Acc:415447]	protein_coding	2468.8395565362	-0.238198393980877	0.0805492189402198	-2.95717819632314	0.00310468635565335	0.0442544769408342
964	ENSGALG00000049326		claudin 7 [Source:NCBI gene;Acc:101749442]	protein_coding	1044.09414806682	1.02020326352343	0.295377418433725	3.4538972848134	0.000552547782488129	0.0193900679367753
965	ENSGALG00000049356			protein_coding	3742.58869449513	-0.681921902039389	0.221627960654042	-3.07687667218064	0.00209181827335062	0.0372758384996739
966	ENSGALG00000049372			protein_coding	2823.76481492214	0.375270722467249	0.115998849304514	3.23512452681412	0.00121589688669611	0.028038584260056
967	ENSGALG00000049420		family with sequence similarity 83, member D [Source:NCBI gene;Acc:419171]	protein_coding	188.401542170998	0.653544446425782	0.198972917545797	3.28458995569262	0.00102130889497325	0.0259489669062128
968	ENSGALG00000049422	ATF3	activating transcription factor 3 [Source:NCBI gene;Acc:421369]	protein_coding	2691.07102052689	0.907677875768527	0.304979833075051	2.97618982414867	0.00291854149659319	0.0432185718510478
969	ENSGALG00000049423			lncRNA	111.422934140343	-1.01181949542649	0.338754722292251	-2.98687938157678	0.00281840897561749	0.0426876288763571
970	ENSGALG00000049586			lncRNA	199.454765617212	0.78572451668804	0.192880755913141	4.07362835638135	4.62863226034378e-05	0.00564714635755249
971	ENSGALG00000049638		glutamine amidotransferase like class 1 domain containing 1 [Source:HGNC Symbol;Acc:HGNC:26616]	protein_coding	3189.98555079449	0.674166038542667	0.148743049538648	4.53242044340026	5.83116404675028e-06	0.00195433705782238
972	ENSGALG00000049798	HDGFL3	hepatoma-derived growth factor, related protein 3 [Source:NCBI gene;Acc:415463]	protein_coding	2129.92961724696	-0.384058263008778	0.120364111660912	-3.19080378452624	0.00141877599171514	0.0306511331415938
973	ENSGALG00000049973	TMEM252	transmembrane protein 252 [Source:NCBI gene;Acc:100859235]	protein_coding	662.386574783304	0.631982756125468	0.214195339385871	2.9504972327477	0.00317262886498616	0.044638785677324
974	ENSGALG00000050065	CYSLTR2	cysteinyl leukotriene receptor 2 [Source:NCBI gene;Acc:428071]	protein_coding	534.813268493037	-0.601773084945974	0.196733299794034	-3.05882677500955	0.00222205594168313	0.0381269235426814
975	ENSGALG00000050119	LAMTOR1	late endosomal/lysosomal adaptor, MAPK and MTOR activator 1 [Source:NCBI gene;Acc:100857186]	protein_coding	809.190366693327	0.369999413633574	0.0983482516373996	3.76213514194158	0.000168468970134365	0.011292604659622
976	ENSGALG00000050173	TCEA3	transcription elongation factor A3 [Source:NCBI gene;Acc:100858897]	protein_coding	1286.36196924167	0.476333587834392	0.149529499160866	3.1855492762799	0.00144479496715414	0.0308577042739735
977	ENSGALG00000050240	TBX21	T-box 21 [Source:NCBI gene;Acc:100858002]	protein_coding	238.045164871912	-0.843287659675198	0.250665560601669	-3.36419433787021	0.000767674665926638	0.02251682319657
978	ENSGALG00000050299			lncRNA	409.610246890685	-0.47616827869921	0.162868515619365	-2.92363614224892	0.00345968896641613	0.0469099886838591
979	ENSGALG00000050332			protein_coding	1273.53082812843	-0.680889044491402	0.214964303282443	-3.16745168427699	0.00153781261275639	0.0317617163080916
980	ENSGALG00000050441		cytokine receptor common subunit beta-like [Source:NCBI gene;Acc:771315]	protein_coding	2010.6896453649	-0.695116697494253	0.237774873817912	-2.92342368364192	0.00346205080945853	0.0469099886838591
981	ENSGALG00000050532	B3GNT3	UDP-GlcNAc:betaGal beta-1,3-N-acetylglucosaminyltransferase 3 [Source:NCBI gene;Acc:112530425]	protein_coding	674.436553228892	0.870325697617558	0.270480786714436	3.21769878071382	0.0012922344914411	0.0293752991958725
982	ENSGALG00000050749			lncRNA	516.772803289261	0.804036835934236	0.245018392526046	3.28153665381984	0.00103243104902225	0.0261023331562279
983	ENSGALG00000050760	ADCY6	adenylate cyclase type 6-like [Source:NCBI gene;Acc:107050028]	protein_coding	982.019560013005	0.629398232723141	0.211799991622505	2.97166316155918	0.00296191445478936	0.0435002065601704
984	ENSGALG00000050793			lncRNA	79.295533828311	-0.748185582879004	0.242556543043372	-3.08458214934743	0.00203838308551109	0.036851448442221
985	ENSGALG00000050829			lncRNA	42.9673637214155	1.11090432116757	0.371116445006147	2.99341173401564	0.00275877294415316	0.0421596397701485
986	ENSGALG00000051113			lncRNA	387.652734219317	0.883861287557883	0.296230633504757	2.98369306746154	0.00284792298813335	0.0429852209906363
987	ENSGALG00000051263			protein_coding	153.186482346577	-0.471001085643848	0.160616124285854	-2.93246451897689	0.00336283345320807	0.0461698082763449
988	ENSGALG00000051367			lncRNA	406.295504930302	0.528725571653549	0.123424547881478	4.283795895783	1.83731471197873e-05	0.00393697386889736
989	ENSGALG00000051396			lncRNA	76.7702560861979	-0.528715393434138	0.152588238166063	-3.46498131041222	0.00053026832915534	0.0191967090166504
990	ENSGALG00000051748	METTL11B	methyltransferase like 11B [Source:NCBI gene;Acc:429066]	protein_coding	122.072207535874	0.649660025656081	0.196165441145367	3.31179652166487	0.000926989431147986	0.0246014961929967
991	ENSGALG00000051766			protein_coding	2518.17279884057	-0.674193824882712	0.233636028337211	-2.88565864469172	0.00390595548769807	0.0498095065167819
992	ENSGALG00000051773	JHY	chromosome 11 open reading frame 63 [Source:NCBI gene;Acc:101749107]	protein_coding	75.8660210208857	-0.570013995443608	0.159959139656123	-3.56349750735727	0.000365946171518665	0.0157655507321463
993	ENSGALG00000051905		protein phosphatase 1 regulatory inhibitor subunit 14D [Source:NCBI gene;Acc:423205]	protein_coding	880.087822932006	0.422853043821092	0.105069650932865	4.02450222368471	5.70959546646543e-05	0.00646034033261591
994	ENSGALG00000051917			lncRNA	49.9246095685396	-1.00973086490504	0.312601492596726	-3.23008971108034	0.00123751380889409	0.0283781456071134
995	ENSGALG00000051984		cadherin 3 [Source:NCBI gene;Acc:414845]	pseudogene	1371.61119066505	0.841310660885056	0.283490770556279	2.96768271938517	0.00300053882050775	0.0437062153308629
996	ENSGALG00000052009		uncharacterized LOC107049467 [Source:NCBI gene;Acc:107049467]	lncRNA	898.461509341372	-2.99359873210386	0.968065103456367	-3.09235269551144	0.0019857676066159	0.0363528968992667
997	ENSGALG00000052026		serine peptidase inhibitor, Kazal type 2 (acrosin-trypsin inhibitor) [Source:NCBI gene;Acc:770729]	protein_coding	146.730249256152	0.795668881861463	0.266847383242751	2.98173762167884	0.0028661752308374	0.0431090462099695
998	ENSGALG00000052144		transmembrane protein 139 [Source:NCBI gene;Acc:101747965]	lncRNA	3045.33605447178	0.675990880409105	0.143879650133167	4.69830778559335	2.62325907574744e-06	0.00142869247412895
999	ENSGALG00000052511		protein phosphatase 2 regulatory subunit B''alpha [Source:NCBI gene;Acc:424733]	protein_coding	575.600641699075	0.303826106660579	0.103981879558248	2.92191397146637	0.00347887616698875	0.0470241886025957
1000	ENSGALG00000052592	TMEM82	transmembrane protein 82 [Source:HGNC Symbol;Acc:HGNC:32350]	protein_coding	551.794448925034	0.634819638381927	0.195487519570865	3.24736658266208	0.00116478259522373	0.0275314164596191
1001	ENSGALG00000052612		ribosomal protein S27 like [Source:NCBI gene;Acc:415372]	protein_coding	6539.18937335228	0.722826832512936	0.181814745940882	3.97562270745613	7.01953379819492e-05	0.00728193065684172
1002	ENSGALG00000052643	C15orf48	chromosome 15 open reading frame 48 [Source:HGNC Symbol;Acc:HGNC:29898]	protein_coding	19718.3220682029	0.550663651114639	0.153503531293921	3.58730282276214	0.000334116215525948	0.0152769379900061
1003	ENSGALG00000052932	SHROOM3	shroom family member 3 [Source:NCBI gene;Acc:422636]	protein_coding	3690.73178415442	0.461596514917647	0.113601964413947	4.06327933939298	4.8388064573933e-05	0.00564714635755249
1004	ENSGALG00000053036			lncRNA	108.586544657481	-0.544055476937854	0.185367203265606	-2.93501475640379	0.00333531826033473	0.0459410360450898
1005	ENSGALG00000053052		immunoglobulin superfamily member 1-like [Source:NCBI gene;Acc:112531168]	protein_coding	52.4147047297257	-1.49152764259596	0.352732903502143	-4.22849024796717	2.35264711896483e-05	0.00438492678901232
1006	ENSGALG00000053092		uncharacterized LOC426456 [Source:NCBI gene;Acc:426456]	lncRNA	211.687359463417	-0.833357676480846	0.282273148144016	-2.95230942780171	0.00315406692921393	0.0445571159258497
1007	ENSGALG00000053112			protein_coding	499.333730906317	0.636198087454847	0.155624772049729	4.08802582696509	4.35059727172572e-05	0.00564714635755249
1008	ENSGALG00000053117			lncRNA	175.881264766413	1.02215432721672	0.349136169688599	2.92766666979363	0.00341515962898007	0.0466452993839065
1009	ENSGALG00000053204			protein_coding	69.2860686455793	1.06843480986068	0.338850836224255	3.15311250745617	0.00161539534556768	0.0326854993218502
1010	ENSGALG00000053225			pseudogene	2996.74426223614	0.445394156942625	0.13429618160463	3.31650648306495	0.000911504725928188	0.0243615694695358
1011	ENSGALG00000053254	EHHADH	enoyl-CoA hydratase and 3-hydroxyacyl CoA dehydrogenase [Source:NCBI gene;Acc:424877]	protein_coding	2918.02700530472	0.570751261620041	0.135463941446976	4.21330765607059	2.51657902532936e-05	0.00441170565646011
1012	ENSGALG00000053422		centrosome-associated protein 350-like [Source:NCBI gene;Acc:417131]	protein_coding	4459.51374120905	0.559638158657994	0.149560760940669	3.74187825160909	0.000182650003291601	0.0115729759452226
1013	ENSGALG00000053451			lncRNA	410.530399219268	0.684335104975788	0.217469454629246	3.14681023200468	0.00165062052415492	0.033040215729294
1014	ENSGALG00000053509	DDX11	DEAD/H-box helicase 11 [Source:NCBI gene;Acc:418144]	protein_coding	459.089132011519	-0.390720870540095	0.122513208075261	-3.18921426251504	0.00142660095822419	0.0306511331415938
1015	ENSGALG00000053580			protein_coding	3384.19759315829	0.720220237823783	0.174537767409234	4.12644351142125	3.68416445607455e-05	0.00523431669623374
1016	ENSGALG00000053586			lncRNA	617.287548355149	0.921790556652653	0.277248057054873	3.32478635358015	0.000884863134566703	0.0239462650764418
1017	ENSGALG00000053659		GDNF inducible zinc finger protein 1 [Source:NCBI gene;Acc:421233]	protein_coding	84.279146005097	0.439376997524243	0.151075657581861	2.90832424334255	0.00363371366065832	0.0482215121556351
1018	ENSGALG00000053742		GRAM domain-containing protein 3-like [Source:NCBI gene;Acc:101748203]	protein_coding	2061.61550544394	0.809029103478359	0.197240096754718	4.10174765065363	4.10041327154552e-05	0.00558296894503869
1019	ENSGALG00000053833	C1orf210	chromosome 1 open reading frame 210 [Source:HGNC Symbol;Acc:HGNC:28755]	protein_coding	659.661820700581	0.584918551630995	0.187396241189214	3.12129287075936	0.00180058864610123	0.0345383950452432
1020	ENSGALG00000053860		mycocerosic acid synthase-like [Source:NCBI gene;Acc:420486]	protein_coding	6394.31844630363	0.612870495560933	0.12249619931549	5.00317968219146	5.6392332814784e-07	0.000826370331069678
1021	ENSGALG00000053867			protein_coding	271.069465198479	0.600987539985252	0.202891218136473	2.96211706699401	0.00305531593578048	0.0439340314593912
1022	ENSGALG00000053964		Gallus gallus GIMAP1-GIMAP5 readthrough (GIMAP1-GIMAP5), mRNA. [Source:RefSeq mRNA;Acc:NM_001369065]	protein_coding	1653.50283781048	0.68476291024973	0.201976482531292	3.39031010773069	0.000698136019290364	0.0214712002465836
1023	ENSGALG00000054057			protein_coding	1424.31679025281	0.360555100855024	0.111248029959791	3.24100211918667	0.00119110298422141	0.0278928697622433
1024	ENSGALG00000054059			protein_coding	2089.69596258715	0.46019928803004	0.14431227111666	3.18891307349755	0.00142808814040476	0.0306511331415938
1025	ENSGALG00000054079			lncRNA	88.3604025576756	-0.885451327345035	0.28213617741556	-3.13838280314137	0.00169882854828469	0.0336445272039837
1026	ENSGALG00000054223			protein_coding	752.621942582099	0.613115746172122	0.179550300631086	3.41472971093411	0.000638453327253451	0.0204539790209065
1027	ENSGALG00000054304			protein_coding	2115.85755668984	0.679362757105275	0.162771603069556	4.17371792311321	2.9966874609816e-05	0.00483232478978429
1028	ENSGALG00000054319		ELOVL fatty acid elongase 6 [Source:NCBI gene;Acc:428772]	protein_coding	1210.17751247587	0.840937042639645	0.217842553649859	3.86029739621622	0.000113249107620564	0.00967502670397639
1029	ENSGALG00000054321			protein_coding	52.2020796888929	-1.09260089652694	0.314652868822861	-3.4724008734274	0.00051582546521873	0.0189682286908384
1030	ENSGALG00000054613			lncRNA	76.2950033631629	-1.49491821747858	0.50695013257902	-2.94884668413725	0.00318962167294122	0.0448296181580803
1031	ENSGALG00000054626			lncRNA	57.6754219898889	-0.773296879054259	0.238704355798505	-3.23955914615574	0.00119714634967627	0.0278928697622433
1032	ENSGALG00000054674			protein_coding	209.195999934455	-0.321967406889342	0.110813706043015	-2.9054836119673	0.00366686050608632	0.0482744981197369
1033	ENSGALG00000054783	NDRG1	N-myc downstream regulated 1 [Source:NCBI gene;Acc:420321]	protein_coding	8366.58213833174	0.50212254524359	0.144368510529682	3.47806140966145	0.000505054203879621	0.0187133740062336
1034	ENSGALG00000055067			protein_coding	96.0125135383368	-0.621921853035776	0.207101560179551	-3.00298004755052	0.00267349958653465	0.0414535149413931
