# Supplementary material for: Comparative analysis of the caecal tonsil transcriptome in two chicken lines experimentally infected with Salmonella Enteritidis
Source: PLoS One. 2022 Aug 17;17(8):e0270012. doi: 10.1371/journal.pone.0270012 (PMC9384989; doi:10.1371/journal.pone.0270012)
Supplement: S4 Table — (TXT) [file pone.0270012.s010.txt]

	baseMean	log2FoldChange	lfcSE	stat	pvalue	padj
ENSGALG00000000003	17.2883764843317	-0.0612021643906217	0.327098455371532	-0.187106247020047	0.85157733024439	0.999996627136942
ENSGALG00000000011	823.165511197243	-0.0143671794123321	0.11504184153519	-0.124886556235606	0.900613361610955	0.999996627136942
ENSGALG00000000044	0.554970414375531	0.0802060350575767	1.71373574317533	0.0468018685943758	0.962671139744348	0.999996627136942
ENSGALG00000000048	108.266324127994	-0.694788802285816	0.277729917567303	-2.5016707179825	0.012360883131721	0.999996627136942
ENSGALG00000000055	2661.41249235613	-0.0220043075178245	0.104766292138105	-0.210032321166983	0.833642446974953	0.999996627136942
ENSGALG00000000059	112.125066489053	0.0134622237480903	0.238547046743218	0.0564342503161715	0.954995872614588	0.999996627136942
ENSGALG00000000067	291.403563796155	-0.149207401681463	0.147657826654364	-1.01049436431654	0.312258498143706	0.999996627136942
ENSGALG00000000071	542.466871567571	0.159780380993092	0.103056829306532	1.55041041014217	0.121043041509699	0.999996627136942
ENSGALG00000000081	57.0366089075339	0.429960566166783	0.406605861833895	1.05743818898122	0.290311650331711	0.999996627136942
ENSGALG00000000086	1900.01222491828	-0.0850978972187106	0.112802793801342	-0.754395297766979	0.450611894274144	0.999996627136942
ENSGALG00000000091	1719.73212725006	-0.0337988633279135	0.0588217803375628	-0.574597761814598	0.565563366122181	0.999996627136942
ENSGALG00000000094	991.358990862276	-0.0764899614906532	0.0781692822035295	-0.978516871774467	0.327818750929418	0.999996627136942
ENSGALG00000000102	198.222949781447	-0.0422331404747201	0.147342010700852	-0.286633393109218	0.774393042798052	0.999996627136942
ENSGALG00000000104	73.9564568534405	-0.354522558175256	0.214572991373106	-1.65222359024114	0.0984889791411164	0.999996627136942
ENSGALG00000000106	1682.13534198615	0.0489068285624221	0.0667325197532131	0.732878493773155	0.463632541152164	0.999996627136942
ENSGALG00000000107	21.8796735248657	-0.189044948818713	0.287690485988481	-0.657112271784623	0.511108728750274	0.999996627136942
ENSGALG00000000109	1482.83731878417	0.0525581772769329	0.133396296543413	0.394000273162218	0.693580837560167	0.999996627136942
ENSGALG00000000112	29.0752950194904	-0.140864829553358	0.361502069272709	-0.389665347799415	0.696784023438894	0.999996627136942
ENSGALG00000000115	4.23998997693674	0.0322530503424833	0.59564775661468	0.054147858334582	0.956817362712175	0.999996627136942
ENSGALG00000000120	0.276208489728298	-1.38538850105151	3.14896413326926	-0.439950549583806	0.659972923152123	0.999996627136942
ENSGALG00000000122	18646.6991849461	0.00300978422895266	0.114381863373503	0.0263134743584697	0.97900730764921	0.999996627136942
ENSGALG00000000129	1647.45411040295	-0.0741604269971344	0.10129753332461	-0.73210496409114	0.464104504161398	0.999996627136942
ENSGALG00000000136	23.6841153458889	0.0354833444493792	0.364213788244408	0.0974244951582334	0.922389292931135	0.999996627136942
ENSGALG00000000137	1137.03478535087	-0.00588023832450736	0.11924325308037	-0.0493129646550658	0.960669887787831	0.999996627136942
ENSGALG00000000141	1516.38458894244	0.038385990127951	0.205079325791514	0.187176303509865	0.851522403540897	0.999996627136942
ENSGALG00000000142	5319.89726477487	-0.113388298537643	0.18860613848324	-0.601190923315146	0.547712829289745	0.999996627136942
ENSGALG00000000146	4105.12212927248	0.0187453584303461	0.0778154339629789	0.24089512164469	0.809636403185645	0.999996627136942
ENSGALG00000000150	18136.4032852244	0.0896215736233991	0.103725117987603	0.864029613676706	0.387571622810653	0.999996627136942
ENSGALG00000000151	428.654071290206	0.0146617662360511	0.161067368254458	0.0910287812791983	0.927469721835624	0.999996627136942
ENSGALG00000000154	1303.03085600606	-0.127009461705454	0.122449877975501	-1.0372363272658	0.299625731818174	0.999996627136942
ENSGALG00000000156	4939.59522052319	-0.115286564260844	0.075587744406282	-1.52520180574752	0.127208770348854	0.999996627136942
ENSGALG00000000158	111.899170954027	-0.0906869598050921	0.290566036625883	-0.312104473248729	0.754961127063396	0.999996627136942
ENSGALG00000000161	964.638984561821	0.00670069709515857	0.0969727813130817	0.0690987409500509	0.944911023211179	0.999996627136942
ENSGALG00000000162	955.232796233788	0.0414088750768277	0.232424152144806	0.178160809428398	0.858596686817391	0.999996627136942
ENSGALG00000000164	9.25805398940914	-0.180369082551537	0.551951352605278	-0.326784383623979	0.743830971623823	0.999996627136942
ENSGALG00000000168	4.56675662882822	-0.137214590312534	0.732923674987275	-0.187215388171103	0.851491760131873	0.999996627136942
ENSGALG00000000172	0.622297523089979	-1.99126034530879	1.82709860855041	-1.0898483179781	0.275779965750823	0.999996627136942
ENSGALG00000000184	95.5968954030337	-0.130915050885959	0.213333369516128	-0.613664196946279	0.539437251999477	0.999996627136942
ENSGALG00000000186	162.261438174741	0.0269154583685057	0.111766699426084	0.240818226776984	0.80969600236548	0.999996627136942
ENSGALG00000000189	3951.95852164456	0.014808653390282	0.126453523242715	0.117107479574596	0.906774882679192	0.999996627136942
ENSGALG00000000195	1514.1861146855	0.256129824537388	0.243735104072159	1.05085324295986	0.29332599783821	0.999996627136942
ENSGALG00000000201	963.327232455876	0.0136602742995616	0.18429932673973	0.074120044501589	0.940914865923737	0.999996627136942
ENSGALG00000000208	1260.950401211	0.015022660099575	0.135134992403957	0.11116780215348	0.911483283499016	0.999996627136942
ENSGALG00000000209	1301.94675451411	0.00960827881568216	0.139701391245482	0.0687772593388033	0.945166919634048	0.999996627136942
ENSGALG00000000215	1305.7942095295	-0.0398101200967723	0.181200794686023	-0.219701685998418	0.826103491511125	0.999996627136942
ENSGALG00000000217	54.7688261528254	-0.0847379639770852	0.267495533148098	-0.316782725228426	0.751408472925571	0.999996627136942
ENSGALG00000000218	1794.31658209153	-0.0196449691484495	0.114613062644536	-0.171402532095115	0.863907263919112	0.999996627136942
ENSGALG00000000220	3078.06340359235	-0.0699553711677615	0.131469913402853	-0.532101751321633	0.594655524495944	0.999996627136942
ENSGALG00000000223	1766.70895922151	-0.167576166056429	0.140367006691062	-1.19384298352427	0.232539394171565	0.999996627136942
ENSGALG00000000225	1230.54941914967	-0.00754412170805524	0.15652508881502	-0.0481975238932516	0.961558823543064	0.999996627136942
ENSGALG00000000226	39.2266069827323	-0.170860623579019	0.275162273137465	-0.620944948705453	0.534635845321062	0.999996627136942
ENSGALG00000000227	1595.30309168331	-0.111765124708615	0.11142392472424	-1.00306217883833	0.315830861539914	0.999996627136942
ENSGALG00000000233	423.777245856922	-0.209038879298669	0.139908257416041	-1.49411395123775	0.135145838111748	0.999996627136942
ENSGALG00000000234	59.6231151497695	-0.172236460104209	0.219008890089093	-0.786435929765879	0.431612140894114	0.999996627136942
ENSGALG00000000235	3587.94910975564	-0.0199897390084977	0.084955753210625	-0.235295883481116	0.813979089952174	0.999996627136942
ENSGALG00000000241	2838.18732767943	-0.22738281527529	0.117824907172599	-1.92983657472525	0.0536270901317931	0.999996627136942
ENSGALG00000000242	9.58133110892913	0.828481885892	0.398215091147632	2.08048842022628	0.037480756665396	0.999996627136942
ENSGALG00000000243	1005.9931498012	-0.101181003322885	0.111242729051709	-0.909551610117845	0.363059028126503	0.999996627136942
ENSGALG00000000244	78.4843790246007	0.123449397159165	0.225741268475739	0.546862334887749	0.584473313992654	0.999996627136942
ENSGALG00000000247	1931.09179519228	-0.0406014849497188	0.113721731421821	-0.35702485744891	0.721073196886831	0.999996627136942
ENSGALG00000000249	0.421811311954798	-0.152620297576781	3.09208912485464	-0.0493583112951038	0.960633750409918	0.999996627136942
ENSGALG00000000251	1206.1491048862	0.0846143499878874	0.678995596324936	0.124616934845914	0.900826820842157	0.999996627136942
ENSGALG00000000253	1592.71682324253	0.0158857889944019	0.0819444373597366	0.193860492624571	0.846285119101201	0.999996627136942
ENSGALG00000000255	3646.28422955588	-0.00557952056025049	0.147293325571301	-0.0378803353010697	0.969783091951288	0.999996627136942
ENSGALG00000000259	2358.70746644046	-0.0842316596781125	0.104241747719509	-0.808041514276614	0.41906668408276	0.999996627136942
ENSGALG00000000264	1061.53176858772	0.00707437679344025	0.106456876711898	0.066452980887139	0.947017190733426	0.999996627136942
ENSGALG00000000273	1451.10192218329	-0.0831857178210026	0.136033031200202	-0.611511168185152	0.540861227017332	0.999996627136942
ENSGALG00000000274	2.21131103809729	0.492570735326595	0.959938575628513	0.5131273477619	0.607862242628713	0.999996627136942
ENSGALG00000000275	2126.09633025956	-0.0149378933134608	0.10242409942328	-0.145843540705476	0.88404490285114	0.999996627136942
ENSGALG00000000276	480.134398234459	-0.0603422012586826	0.0923256637031482	-0.653579934748143	0.513382474985501	0.999996627136942
ENSGALG00000000277	2.74756407985849	0.336674045456064	0.818883096996809	0.411138105903993	0.680971269729118	0.999996627136942
ENSGALG00000000280	357.640840495712	0.0391659645372067	0.21560581121822	0.181655421604411	0.855853152203529	0.999996627136942
ENSGALG00000000284	232.159232052584	-0.0691550543002167	0.124430918737206	-0.555770663771036	0.578367642614984	0.999996627136942
ENSGALG00000000295	19.6667673584477	0.223874386003041	0.32047286217078	0.698575175715622	0.484817562006713	0.999996627136942
ENSGALG00000000296	6473.19008629027	-0.101578345480742	0.12620344063483	-0.804877782806723	0.420890210275278	0.999996627136942
ENSGALG00000000299	60.7053617069328	0.137190782086677	0.586438585375109	0.233938873580299	0.815032433666895	0.999996627136942
ENSGALG00000000302	0.411287214511891	-0.520600242037914	2.13428658952949	-0.243922369466175	0.80729094402931	0.999996627136942
ENSGALG00000000309	1741.20476905836	-0.260208706803327	0.273660777800523	-0.950843993409237	0.341683576207429	0.999996627136942
ENSGALG00000000311	3584.74450122344	-0.00461584042488341	0.194718750758137	-0.0237051665898207	0.981087784822338	0.999996627136942
ENSGALG00000000313	0.16835775584766	0.790418365021724	3.15740397102547	0.250338053754018	0.802325930469073	0.999996627136942
ENSGALG00000000314	23.7187627341289	0.0995640867586159	0.283708359886068	0.350938149297395	0.725634750394061	0.999996627136942
ENSGALG00000000317	6.9938509129543	-0.504839930527905	0.47239062518492	-1.06869167932849	0.285208622069705	0.999996627136942
ENSGALG00000000318	8605.66586914812	0.0287813524108047	0.194066672382244	0.148306517845142	0.88210087174786	0.999996627136942
ENSGALG00000000329	3237.7132063939	-0.208881242355746	0.209011142314842	-0.999378502228842	0.317611369858343	0.999996627136942
ENSGALG00000000336	3679.64717761403	-0.0750545809198286	0.12829214965781	-0.585028632851033	0.558528464234205	0.999996627136942
ENSGALG00000000337	58.0572344214368	-0.302334519280901	0.31087409736111	-0.972530429029955	0.33078673437879	0.999996627136942
ENSGALG00000000349	2332.83952997037	-0.0642523066015959	0.115902137832315	-0.554366880570874	0.579327787386205	0.999996627136942
ENSGALG00000000352	2109.71820076414	0.0470329764278376	0.0612925772060956	0.767351913914302	0.442872310291712	0.999996627136942
ENSGALG00000000357	5861.12574437891	0.135538734013177	0.188554250270243	0.718831497136333	0.472244748283099	0.999996627136942
ENSGALG00000000364	32.036435037417	-0.0763044755907014	0.353691791117969	-0.215737196923666	0.829192604941106	0.999996627136942
ENSGALG00000000367	30.5245259249969	0.185423350046532	0.347508071947966	0.533579979904168	0.593632162424536	0.999996627136942
ENSGALG00000000371	6.38511470026834	0.480173630726	0.552105245963886	0.869713943557436	0.384456750319003	0.999996627136942
ENSGALG00000000374	558.913612496987	0.19113347429788	0.139616658706488	1.36898759839035	0.171003151527014	0.999996627136942
ENSGALG00000000377	8657.49485437041	0.0629296531645499	0.0855240466214645	0.735812390205073	0.461844879818973	0.999996627136942
ENSGALG00000000378	236.244889820401	-0.197450612339031	0.1508219476235	-1.30916365588868	0.190478920399413	0.999996627136942
ENSGALG00000000379	492.653274163923	-0.165152103504613	0.175695103328681	-0.939992637106424	0.347221337432011	0.999996627136942
ENSGALG00000000390	953.874892845777	-0.0478423782778697	0.0753743039582954	-0.634730614618225	0.525604123198575	0.999996627136942
ENSGALG00000000394	18.8969864934096	-0.176162016867763	0.312670100887331	-0.563411776079102	0.573154520178246	0.999996627136942
ENSGALG00000000396	444.722245679708	0.00103935983504809	0.122225991852494	0.00850359092444442	0.993215197859472	0.999996627136942
ENSGALG00000000397	2072.54641968152	-0.0970196324543315	0.0965883860596464	-1.00446478518048	0.315154636755656	0.999996627136942
ENSGALG00000000399	16.5129002905625	-0.106966024001265	0.353226387381425	-0.302825688630559	0.76202270536164	0.999996627136942
ENSGALG00000000400	25.0760329873325	-0.587613492461011	0.347393514141611	-1.69149241002087	0.0907427961873405	0.999996627136942
ENSGALG00000000401	185.313298142403	-0.0992472233160444	0.178606529944872	-0.555675222774206	0.578432897628227	0.999996627136942
ENSGALG00000000402	749.069105314898	-0.135934909748531	0.135078737123645	-1.00633832269325	0.314252851742107	0.999996627136942
ENSGALG00000000404	4402.78613123451	0.0786053610479389	0.114963801866803	0.683740097069954	0.494139298904685	0.999996627136942
ENSGALG00000000407	1219.69807273575	0.067885653303951	0.136157355529538	0.498582342760204	0.618073646901783	0.999996627136942
ENSGALG00000000409	2355.17860808368	-0.0604135114028037	0.0915053956455565	-0.660218022954774	0.509113928060424	0.999996627136942
ENSGALG00000000410	1914.64950759589	-0.00246906513598121	0.0857699829170465	-0.0287870540719263	0.977034425956227	0.999996627136942
ENSGALG00000000417	59.3657395488718	0.0269819209978373	0.186807841681587	0.144436768579703	0.885155584074577	0.999996627136942
ENSGALG00000000419	716.80290161406	-0.089444949282924	0.136223556382078	-0.656604126763875	0.511435494703419	0.999996627136942
ENSGALG00000000424	2549.66724117079	0.0370502300019248	0.207006566335096	0.178980940836191	0.857952667048721	0.999996627136942
ENSGALG00000000430	1902.77087559905	-0.0743758428182504	0.0875711614172511	-0.849318903786957	0.395703864755437	0.999996627136942
ENSGALG00000000433	24.1278367293139	-0.394676372785388	0.278850677547771	-1.41536816857034	0.156960577507218	0.999996627136942
ENSGALG00000000436	26.5875623967696	-0.465465024798187	0.337738833377183	-1.3781803535703	0.168147611451639	0.999996627136942
ENSGALG00000000437	0.276994938007182	0.259597022969246	3.16340232122424	0.0820626011517819	0.934596932737347	0.999996627136942
ENSGALG00000000438	2589.2371081059	0.111761478957705	0.135536702848744	0.824584607775414	0.409607463020279	0.999996627136942
ENSGALG00000000441	1.62310231934629	-1.55488033719298	1.24950637707246	-1.24439567954507	0.213353972241693	0.999996627136942
ENSGALG00000000442	143.082829057811	0.0554703467215752	0.235856898179471	0.235186450554294	0.814064021980064	0.999996627136942
ENSGALG00000000451	3.18324439502054	-0.23577935684567	0.872759504085589	-0.270153869126526	0.787041880647885	0.999996627136942
ENSGALG00000000452	1535.75420473516	-0.1509629810427	0.175335582265659	-0.860994551659052	0.389241043813034	0.999996627136942
ENSGALG00000000458	9.93606364087828	0.348683070907258	0.445914430062696	0.781950633125357	0.434243586636724	0.999996627136942
ENSGALG00000000461	2312.08173074889	-0.00158038067947926	0.0773061257350357	-0.0204431494199563	0.983689862773378	0.999996627136942
ENSGALG00000000466	844.711854256806	0.104848593442552	0.321351442530149	0.326273915614102	0.744217121651321	0.999996627136942
ENSGALG00000000469	1.29398529091531	0.865693332522047	1.29312648419523	0.669457584468859	0.503203628960465	0.999996627136942
ENSGALG00000000470	5486.54392813695	-0.17268111217848	0.148729956406276	-1.16103787260435	0.245626498110763	0.999996627136942
ENSGALG00000000474	2193.63391674052	0.0096463670070636	0.12779203515137	0.0754848844502511	0.939828923683988	0.999996627136942
ENSGALG00000000476	24.1311121419971	-0.0165589592270641	0.301738994083608	-0.0548784199316177	0.956235324365455	0.999996627136942
ENSGALG00000000478	133.430776694723	-0.129842057261276	0.214211360120814	-0.606139922682186	0.544421842567679	0.999996627136942
ENSGALG00000000497	2067.48296181305	0.151892349901781	0.187973807877105	0.808050608843794	0.419061448822017	0.999996627136942
ENSGALG00000000498	1199.33568097794	0.249447766610726	0.722768553935666	0.345128139917567	0.729998039092371	0.999996627136942
ENSGALG00000000504	565.413644879948	0.208298627867502	0.1701394426523	1.22428182801318	0.220845929670046	0.999996627136942
ENSGALG00000000505	75.68466210905	-0.248132010110294	0.240465499786495	-1.03188195533499	0.302127420141935	0.999996627136942
ENSGALG00000000507	50.3471983832533	0.0133385574948048	0.2132534986093	0.0625478952598204	0.950126521675872	0.999996627136942
ENSGALG00000000510	1279.46756357206	-0.0394328545747533	0.0957481612566653	-0.411839288161873	0.680457222571975	0.999996627136942
ENSGALG00000000511	3216.34013947213	0.0328553104218968	0.0701202371210375	0.468556750103168	0.639386497835778	0.999996627136942
ENSGALG00000000513	537.442316167298	0.0384184891255902	0.0984245342516697	0.390334477248882	0.696289232066396	0.999996627136942
ENSGALG00000000516	1833.15860552676	-0.202646722301805	0.205898448158693	-0.984207137615812	0.325013677060807	0.999996627136942
ENSGALG00000000518	729.106235294833	-0.143438792009077	0.102619702060249	-1.39777049756842	0.162181996441964	0.999996627136942
ENSGALG00000000521	3014.19600870998	-0.395184423142087	0.281014756273274	-1.40627641189699	0.159642061672108	0.999996627136942
ENSGALG00000000523	2168.16589583436	0.0405441845357082	0.243377789563478	0.166589501073324	0.867693055186867	0.999996627136942
ENSGALG00000000525	2487.09049035317	-0.0275246729519451	0.13445766373566	-0.204708844309967	0.837799609983264	0.999996627136942
ENSGALG00000000528	75.3864953857278	-0.125529069226379	0.249054671514475	-0.504022142861444	0.614245816878764	0.999996627136942
ENSGALG00000000529	1948.14479413761	0.150252615111148	0.343312297447971	0.437655791033582	0.661635821362918	0.999996627136942
ENSGALG00000000533	6750.10379293514	0.0703693601683542	0.0797189699565774	0.882717880156808	0.377388719068784	0.999996627136942
ENSGALG00000000535	1827.30943046124	0.0282749072124222	0.127995582691783	0.220905336088894	0.825166142460202	0.999996627136942
ENSGALG00000000538	526.500450574916	0.0763544192471789	0.0897752665682204	0.850506182447891	0.395043724650092	0.999996627136942
ENSGALG00000000540	344.255774244649	0.102133103141743	0.106849443679293	0.955859942970732	0.339142998975281	0.999996627136942
ENSGALG00000000541	5703.25076089776	0.0619176790350795	0.0634748548174088	0.975467832312359	0.329328250540205	0.999996627136942
ENSGALG00000000542	810.505846692171	-0.0038934543198024	0.131577770561231	-0.0295905174802347	0.976393627958158	0.999996627136942
ENSGALG00000000544	1051.10305242768	0.142960024102049	0.294625213909897	0.485226712964794	0.627515535133889	0.999996627136942
ENSGALG00000000545	18.2486132194753	0.360212831318217	0.588458461742511	0.612129580483174	0.540452027875834	0.999996627136942
ENSGALG00000000549	44.5518065442504	-0.552226539657384	0.433530284500095	-1.27378999668768	0.202737851280119	0.999996627136942
ENSGALG00000000550	2260.27064214284	0.0846255275129753	0.0901413305301219	0.938809389824756	0.347828617073826	0.999996627136942
ENSGALG00000000551	2204.75744782065	-0.114135560707001	0.123434431941017	-0.92466549983023	0.355139930577284	0.999996627136942
ENSGALG00000000557	35.1840371884357	-0.238528000642866	0.206250766086644	-1.15649510141777	0.24747870210033	0.999996627136942
ENSGALG00000000558	161.310521599995	-0.0698117868179957	0.321976231981308	-0.216822795857952	0.82834644600562	0.999996627136942
ENSGALG00000000560	136.619189766865	0.251818688537553	0.14894827193792	1.69064525060424	0.090904576723018	0.999996627136942
ENSGALG00000000564	3431.1031010094	0.11596591793576	0.124293316824322	0.933002038232423	0.35081891598013	0.999996627136942
ENSGALG00000000568	5.95985914657937	-0.597601911162938	0.593128447554088	-1.00754214981139	0.313674313092476	0.999996627136942
ENSGALG00000000573	2590.53678972992	-0.0292949984012441	0.126104494290009	-0.232307330251632	0.816299319445748	0.999996627136942
ENSGALG00000000576	123.926714830315	-0.131114538972174	0.197842216287483	-0.662722756712614	0.507508132344953	0.999996627136942
ENSGALG00000000577	3260.21246550262	-0.0088859639170615	0.0827604872658037	-0.107369642333331	0.914495737165276	0.999996627136942
ENSGALG00000000579	2143.83846649742	-0.0895885928400195	0.123856131996729	-0.723327875622545	0.469478470716017	0.999996627136942
ENSGALG00000000581	3183.43223234221	0.0444167230122316	0.0711546213924336	0.624228224998394	0.532477713096241	0.999996627136942
ENSGALG00000000583	115.207778829467	-0.0608860956410702	0.122537680555229	-0.496876514760111	0.619276133872082	0.999996627136942
ENSGALG00000000584	360.026760971884	-0.177841657268427	0.117509779724421	-1.51342005478603	0.130172994023676	0.999996627136942
ENSGALG00000000585	206.877371826695	-0.0339855096466032	0.232061271087112	-0.146450588189037	0.883565694168949	0.999996627136942
ENSGALG00000000589	1147.8835170995	0.0909169859159093	0.157995895297031	0.575438910896934	0.56499449466631	0.999996627136942
ENSGALG00000000593	0.581171903482616	0.111204569045901	2.14477875556967	0.0518489698562702	0.958649035695277	0.999996627136942
ENSGALG00000000596	3701.03848004267	-0.0560236032826234	0.079445032179073	-0.70518699213745	0.480693875236418	0.999996627136942
ENSGALG00000000599	136.714059867577	-0.0598281187812173	0.139944359103519	-0.427513614442735	0.669005271019436	0.999996627136942
ENSGALG00000000603	1441.44991318382	-0.104893752718275	0.122254760113368	-0.857993198964249	0.390896218863241	0.999996627136942
ENSGALG00000000604	39.915748586512	0.0806679004225847	0.226252225405084	0.356539699347293	0.721436427039316	0.999996627136942
ENSGALG00000000606	1233.04538095565	0.00266291839411291	0.0851290427691471	0.0312809624951875	0.97504547270612	0.999996627136942
ENSGALG00000000607	126.184983957334	-0.0985206187770368	0.334250502273825	-0.294750847363953	0.768184217165178	0.999996627136942
ENSGALG00000000608	20473.1786920346	-0.1216527217419	0.214654084368735	-0.566738443853336	0.57089189770235	0.999996627136942
ENSGALG00000000611	3883.72101083171	0.0145665878499394	0.0941522667539894	0.154713087131513	0.877047512189221	0.999996627136942
ENSGALG00000000613	4054.39508423244	-0.10323947850113	0.0885033027365898	-1.16650424683471	0.243410632550886	0.999996627136942
ENSGALG00000000615	794.674933401028	-0.0532702099746767	0.109907062690307	-0.484684138314023	0.627900419690591	0.999996627136942
ENSGALG00000000616	9375.57876995282	-0.207008612726008	0.202085555158929	-1.02436125413915	0.305664675636522	0.999996627136942
ENSGALG00000000618	644.425791881252	-0.0293991766503102	0.0820966956729568	-0.358104262410582	0.720265289360287	0.999996627136942
ENSGALG00000000619	584.049106779722	0.191271040582706	0.255024694042135	0.750009881596426	0.453248753338643	0.999996627136942
ENSGALG00000000621	1039.90226683667	-0.168208202721866	0.115512444790359	-1.45619117513393	0.145339778398445	0.999996627136942
ENSGALG00000000625	399.401225937666	-0.0171447770552512	0.101795198030266	-0.168424222232504	0.866249553700537	0.999996627136942
ENSGALG00000000627	1629.25697657619	-0.0785726054905745	0.0829071715563058	-0.947717839309142	0.343273116746055	0.999996627136942
ENSGALG00000000629	276.422255538817	-0.0942015478652973	0.220529651076463	-0.427160463028327	0.669262456379867	0.999996627136942
ENSGALG00000000630	0.619770875850775	1.12049990752247	1.64733963966307	0.680187546359076	0.496385716785507	0.999996627136942
ENSGALG00000000632	183.912693402265	-0.274541258480105	0.21148501766862	-1.29815937557472	0.194232574602388	0.999996627136942
ENSGALG00000000636	4925.75510071351	-0.0277403443474795	0.129192291511217	-0.214721358550025	0.829984569244854	0.999996627136942
ENSGALG00000000637	640.395861260657	-0.0609876910384613	0.0911880595451727	-0.668812247378169	0.5036152531087	0.999996627136942
ENSGALG00000000638	290.78514952565	-0.124750832995832	0.150106974702665	-0.831079523406165	0.405928706511042	0.999996627136942
ENSGALG00000000639	6.87365601864094	-0.566161444597381	0.487286926930017	-1.16186462904779	0.245290456733566	0.999996627136942
ENSGALG00000000643	910.072783340749	0.000660442698501693	0.0955435485777174	0.00691247821891891	0.994484684274736	0.999996627136942
ENSGALG00000000645	98.8460604908482	-0.522399249009476	0.390741697596851	-1.33694267139225	0.181241350655375	0.999996627136942
ENSGALG00000000650	427.295414896974	-0.0347883401774261	0.144057310406341	-0.241489585494127	0.809175687248941	0.999996627136942
ENSGALG00000000652	994.959546336003	-0.0608578059262232	0.146133342587872	-0.416453937537416	0.677077866791326	0.999996627136942
ENSGALG00000000653	32.9180706931178	-0.0668879700179845	0.399690528188617	-0.167349399849725	0.867095136684656	0.999996627136942
ENSGALG00000000654	2.7817260684632	-1.29930159481971	0.811443714415294	-1.60122208322971	0.109327739364247	0.999996627136942
ENSGALG00000000657	1188.11880696907	0.0335508575754222	0.0963951985673621	0.348055277379573	0.727798670321118	0.999996627136942
ENSGALG00000000660	5764.68892331693	0.0236200787684	0.122039309133976	0.193544841707271	0.846532291284614	0.999996627136942
ENSGALG00000000667	2590.92564742456	-0.194875416329159	0.234116157543833	-0.832387727415498	0.405190127042779	0.999996627136942
ENSGALG00000000668	3001.27048217027	0.00144666358734989	0.0616461257916248	0.0234672263467113	0.981277580868326	0.999996627136942
ENSGALG00000000669	1107.60933249142	-0.145397268871619	0.137309306135218	-1.05890323798182	0.289643849483928	0.999996627136942
ENSGALG00000000672	306.045825915791	-0.135105462105278	0.133868024574128	-1.00924371249285	0.312857767434654	0.999996627136942
ENSGALG00000000674	4379.31925270277	-0.0374106028189988	0.222221140102363	-0.168348532465301	0.866309095265337	0.999996627136942
ENSGALG00000000678	4214.16798366885	-0.101368448327014	0.200380766624798	-0.505879132186478	0.612941502527996	0.999996627136942
ENSGALG00000000681	5756.73089941997	-0.0527848879127111	0.171762546935059	-0.307313141628416	0.758605033790299	0.999996627136942
ENSGALG00000000684	370.388270781117	-0.0982346261935053	0.173287440589255	-0.566888320696893	0.570790059647352	0.999996627136942
ENSGALG00000000685	2387.53418643095	0.0552131949871361	0.158815651056438	0.347655880386216	0.728098634415676	0.999996627136942
ENSGALG00000000690	1389.64649626225	0.506979874169399	0.719841368142977	0.704293885578276	0.481249773327753	0.999996627136942
ENSGALG00000000692	383.969040791603	-0.44491787602763	0.284407917011271	-1.56436529862844	0.117731805206942	0.999996627136942
ENSGALG00000000693	481.01176784754	-0.12262870209212	0.14640485602387	-0.837599963706985	0.402255413236668	0.999996627136942
ENSGALG00000000695	921.000569569097	-0.0113294137056977	0.351099618585285	-0.0322683737206785	0.974258030179078	0.999996627136942
ENSGALG00000000699	2023.07703808477	-0.0868163824357277	0.123979775448174	-0.70024632745055	0.483773484278967	0.999996627136942
ENSGALG00000000703	4642.31538198171	-0.117637813548577	0.218989950811691	-0.537183615561123	0.591140787672807	0.999996627136942
ENSGALG00000000707	2612.69166616961	-0.0372303050562267	0.11953663451582	-0.311455188671047	0.755454604139934	0.999996627136942
ENSGALG00000000708	5626.66345406198	-0.03786546232189	0.130286458838723	-0.290632370082008	0.771332500450635	0.999996627136942
ENSGALG00000000712	1878.22033646641	-0.0223198475833935	0.154877920338039	-0.144112521234001	0.885411617420546	0.999996627136942
ENSGALG00000000713	2265.33503649988	-0.153556701031654	0.117341121143024	-1.30863502526525	0.190658010645585	0.999996627136942
ENSGALG00000000719	4447.52086449555	0.161409719796785	0.128184708884443	1.25919636750351	0.207959413292507	0.999996627136942
ENSGALG00000000720	4756.55240071267	0.0398752763729742	0.149951139783795	0.265921795796069	0.790299438654341	0.999996627136942
ENSGALG00000000721	1097.70304170248	0.0568003733097567	0.19086939557009	0.297587641748983	0.766017907926737	0.999996627136942
ENSGALG00000000722	9.59151113500427	-0.205953924488087	0.440576517421783	-0.467464597735059	0.640167515128135	0.999996627136942
ENSGALG00000000723	5138.45384069079	0.169795957810593	0.142363587276478	1.19269232434302	0.232989892822301	0.999996627136942
ENSGALG00000000724	4161.35244347501	0.00680992291764604	0.0748201235794341	0.09101726369666	0.92747887354644	0.999996627136942
ENSGALG00000000726	5199.89440493665	-0.0854465022369956	0.0669103111290926	-1.27703041272877	0.201591510366152	0.999996627136942
ENSGALG00000000729	1328.96621410675	-0.0462839959186338	0.0835467629647879	-0.553989098753484	0.579586306297071	0.999996627136942
ENSGALG00000000731	186.372681274157	-0.0238961812678433	0.240585166959362	-0.0993252475614162	0.920880032877408	0.999996627136942
ENSGALG00000000734	1027.39548366451	0.0546628471228739	0.140640055067703	0.388671968996028	0.697518820647975	0.999996627136942
ENSGALG00000000736	1577.28875851865	0.0530307665109422	0.208920775740738	0.253831943342729	0.799625394234325	0.999996627136942
ENSGALG00000000737	434.14456016854	0.0623770834270331	0.103450369763941	0.602966268456735	0.546531129270661	0.999996627136942
ENSGALG00000000740	481.167936666889	-0.0690956839353318	0.146515039893879	-0.471594479210992	0.637216268083999	0.999996627136942
ENSGALG00000000745	8.53145204453448	-0.406287422304478	0.955049159400803	-0.42540995749306	0.670537848435744	0.999996627136942
ENSGALG00000000747	1451.61497734906	0.0290544379048391	0.100493492171819	0.28911760629398	0.772491380792786	0.999996627136942
ENSGALG00000000748	1542.0394308746	-0.190591469418525	0.285088293317924	-0.668534885106564	0.503792221470186	0.999996627136942
ENSGALG00000000751	2377.15897258344	-0.0358415279542799	0.0561327984707768	-0.638513114092099	0.523139720115202	0.999996627136942
ENSGALG00000000755	975.596444567367	-0.00790109688637768	0.175491624634684	-0.0450226436892653	0.964089260198485	0.999996627136942
ENSGALG00000000761	3372.00140168754	-0.199083858930401	0.17392449160858	-1.14465683981093	0.25235133682049	0.999996627136942
ENSGALG00000000764	2235.2274421549	0.0875275981545001	0.120478373006155	0.72650049938862	0.467532001465288	0.999996627136942
ENSGALG00000000769	128.792684836587	-0.197567860373025	0.291768953443101	-0.677138050644422	0.498318368642146	0.999996627136942
ENSGALG00000000775	9969.64131917245	0.0774975296126633	0.165050108095344	0.469539405378004	0.638684125302004	0.999996627136942
ENSGALG00000000776	971.060363608468	-0.114752459310616	0.0764646988095881	-1.50072466245335	0.133426791461387	0.999996627136942
ENSGALG00000000777	2592.54084223502	-0.0953457612430585	0.0575115659729982	-1.65785367916818	0.0973470035463668	0.999996627136942
ENSGALG00000000783	950.37732467809	-0.0118869607978799	0.211609841688076	-0.0561739506208877	0.955203232779829	0.999996627136942
ENSGALG00000000784	609.943325547066	-0.10123927018382	0.080816078141514	-1.25271199137557	0.210310540367034	0.999996627136942
ENSGALG00000000785	272.392329266871	-0.165531237890838	0.234026438087574	-0.707318537356429	0.479368548211505	0.999996627136942
ENSGALG00000000786	0.737595351624156	1.16999624159442	1.60446028279184	0.729214835756839	0.465870257549185	0.999996627136942
ENSGALG00000000787	3075.74936320084	-0.0792014689419346	0.073490880290681	-1.07770472511237	0.281165549137199	0.999996627136942
ENSGALG00000000788	0.702209065672603	-2.34769391624805	1.87260216114735	-1.25370672156525	0.209948623925917	0.999996627136942
ENSGALG00000000790	2964.24972811758	0.0495448605372485	0.0743022609857731	0.666801519629868	0.504898921946567	0.999996627136942
ENSGALG00000000791	936.536631862599	0.197992922928097	0.246125915596775	0.804437527222716	0.421144335486885	0.999996627136942
ENSGALG00000000793	265.316568013745	-0.118829425613049	0.214859558311181	-0.553056268695056	0.580224880562122	0.999996627136942
ENSGALG00000000795	242.353159455855	-0.0763409369800203	0.128981250582033	-0.591876234999495	0.553933468734909	0.999996627136942
ENSGALG00000000802	640.155985894665	-0.0407298928714729	0.145485735746457	-0.279957981189677	0.779509742438094	0.999996627136942
ENSGALG00000000803	0.370104447598127	-0.684354962563954	2.52608495114392	-0.270915260491951	0.786456207624614	0.999996627136942
ENSGALG00000000806	2.08891539545283	0.470910512753583	1.09677691319506	0.429358520486868	0.667662335168071	0.999996627136942
ENSGALG00000000808	4.76225063956728	0.51359455224853	0.576923970272945	0.890229178734846	0.373342840002089	0.999996627136942
ENSGALG00000000811	5757.13118807364	-0.0910651320498959	0.0985423295392488	-0.924121973528394	0.355422813993008	0.999996627136942
ENSGALG00000000812	23720.6533823978	-0.0264677597996896	0.112608885816778	-0.235041485471709	0.814176534247685	0.999996627136942
ENSGALG00000000814	8944.56530886623	-0.0218035886032733	0.0874611855610898	-0.24929445517342	0.803133020090754	0.999996627136942
ENSGALG00000000816	681.12595616114	0.0353198648606262	0.166057999488524	0.212695955445779	0.831564121673293	0.999996627136942
ENSGALG00000000817	1315.07668647074	0.0472531647847866	0.106747110712909	0.442664578640182	0.658008366721858	0.999996627136942
ENSGALG00000000818	352.764801422529	0.00937229945728032	0.204157220774213	0.0459072641258454	0.963384164348082	0.999996627136942
ENSGALG00000000820	23.9444273894321	-0.892799080685706	0.828269662769552	-1.07790870632685	0.28107449967558	0.999996627136942
ENSGALG00000000824	603.165069914126	-0.116396043510762	0.214560387184001	-0.542486173885137	0.587483629584543	0.999996627136942
ENSGALG00000000830	262.26227307942	-0.0329942492268757	0.149840934045466	-0.220195165206754	0.825719161837361	0.999996627136942
ENSGALG00000000835	2594.65405622874	-0.165054716205235	0.172008632129629	-0.959572285191168	0.337270523150025	0.999996627136942
ENSGALG00000000836	766.851671729542	0.11717066242207	0.208766349928287	0.561252627458012	0.574625330883662	0.999996627136942
ENSGALG00000000838	719.47869079092	-0.03675195863118	0.127019980432352	-0.289339980262029	0.772321220225722	0.999996627136942
ENSGALG00000000839	0.850492651608769	2.19267960602668	2.15028690253158	1.01971490569244	0.307863690344134	0.999996627136942
ENSGALG00000000843	1940.74217430981	-0.0670463160221694	0.133110954889077	-0.503687439384986	0.614481036306506	0.999996627136942
ENSGALG00000000845	1276.81276721427	0.155497353070828	0.138648770653376	1.1215198832132	0.2620666328462	0.999996627136942
ENSGALG00000000847	1955.79838721039	0.0431426457492995	0.13478230571787	0.320091317027971	0.74889910768254	0.999996627136942
ENSGALG00000000848	5157.23228939291	-0.0664529661408987	0.0666225420300063	-0.997454676991592	0.318543862814464	0.999996627136942
ENSGALG00000000853	1983.63691041738	0.0567008886272629	0.0777233572066975	0.729521866592465	0.465682496951648	0.999996627136942
ENSGALG00000000855	3049.82416278964	0.0368670021442605	0.0822930245784666	0.447996684203868	0.65415558962445	0.999996627136942
ENSGALG00000000856	1403.69604364695	-0.045893979288113	0.0726146499839055	-0.632020939277199	0.527373194736468	0.999996627136942
ENSGALG00000000857	1204.7883355219	-0.106583647229848	0.124931869004345	-0.853134176885973	0.393584900487192	0.999996627136942
ENSGALG00000000862	1478.14306460907	-0.0132481838538472	0.0734254038820209	-0.180430520683744	0.856814595459183	0.999996627136942
ENSGALG00000000863	318.93713161092	-0.122142751027251	0.119461468213345	-1.02244475021115	0.306570449554785	0.999996627136942
ENSGALG00000000864	2242.26839222926	0.0235889771315052	0.0952218042691742	0.247726634803344	0.804345922486123	0.999996627136942
ENSGALG00000000866	8878.12233765231	-0.513854313066435	0.386348725540864	-1.33002719847742	0.183509310123788	0.999996627136942
ENSGALG00000000868	855.239163122147	0.0609918843398831	0.10429984634881	0.584774440950833	0.558699392374503	0.999996627136942
ENSGALG00000000870	102.103360827764	-0.0119773738196456	0.199806744115785	-0.0599447925176384	0.952199604745166	0.999996627136942
ENSGALG00000000871	8.5639307150335	-0.422874401740097	0.562293259586823	-0.752053122690513	0.452019112984504	0.999996627136942
ENSGALG00000000875	2609.26679338592	-0.0589016503246365	0.16169724839659	-0.364271197615993	0.715655505501619	0.999996627136942
ENSGALG00000000881	215.334212411229	0.200578695596815	0.123650106162175	1.6221473787798	0.104771795624522	0.999996627136942
ENSGALG00000000883	2818.94962897291	-0.11404630578925	0.0840282602998305	-1.35723749822154	0.174705759538939	0.999996627136942
ENSGALG00000000884	103.885315512763	-0.566588805015979	0.23860578190948	-2.37458120453647	0.0175688712248271	0.999996627136942
ENSGALG00000000887	1940.44041604015	-0.185957038216231	0.243407584860455	-0.763973884884646	0.44488280542149	0.999996627136942
ENSGALG00000000891	227.156127106291	-0.0543582072160841	0.162216816048541	-0.335096006321675	0.737552665377454	0.999996627136942
ENSGALG00000000892	5.33802626671237	0.0098148841053259	0.695241558636983	0.014117228729203	0.988736455287066	0.999996627136942
ENSGALG00000000893	37.6200568673561	-0.489650105437059	0.346609439999253	-1.41268542898922	0.157748237752746	0.999996627136942
ENSGALG00000000895	5728.14828219018	0.0089005237832828	0.094608072588616	0.0940778470562963	0.925047317809175	0.999996627136942
ENSGALG00000000901	2067.20384799949	-0.0694386801688933	0.189756390809004	-0.365935923806569	0.714412889418033	0.999996627136942
ENSGALG00000000902	698.121245518227	-0.14289293742233	0.183965965263153	-0.776735725099636	0.437314704925924	0.999996627136942
ENSGALG00000000903	2014.82816797897	0.0195762594147832	0.0841623505950388	0.232601148570311	0.816071135343327	0.999996627136942
ENSGALG00000000905	1753.81130271907	-0.0608400385680899	0.174367315671892	-0.348918823081344	0.727150253436245	0.999996627136942
ENSGALG00000000906	1855.76483910819	0.0968643505987235	0.170190760166054	0.569151641982289	0.569253234827063	0.999996627136942
ENSGALG00000000907	9903.49426330247	-0.0471393322965602	0.0832468937077238	-0.566259354517951	0.571217486498419	0.999996627136942
ENSGALG00000000908	1181.79205259861	0.00378718510617615	0.0881272702709493	0.0429740430462939	0.965722225381026	0.999996627136942
ENSGALG00000000909	16.0497982212668	0.287426207959461	0.339301323143549	0.847111957290713	0.396932720891914	0.999996627136942
ENSGALG00000000911	0.531628203512593	-0.396451522069597	1.976356815529	-0.200597138611067	0.841013595653311	0.999996627136942
ENSGALG00000000913	1617.21020722115	0.25149508701334	0.164788736689012	1.52616672757167	0.126968347427485	0.999996627136942
ENSGALG00000000918	7.08668053324066	-0.333275511664789	0.49050806630492	-0.679449604520083	0.496853028725282	0.999996627136942
ENSGALG00000000919	35521.5613824901	-0.137987521968969	0.132788092107269	-1.03915584431697	0.298732262495106	0.999996627136942
ENSGALG00000000920	2967.39249151472	-0.082497905359832	0.334211886081571	-0.246843121969925	0.805029636367885	0.999996627136942
ENSGALG00000000927	1971.03315994312	0.0512916652353034	0.116048292881451	0.441985521387206	0.658499683137128	0.999996627136942
ENSGALG00000000934	1127.20564362886	-0.073465741037838	0.141127760157137	-0.520561942994338	0.602671966481128	0.999996627136942
ENSGALG00000000943	2172.35935042923	-0.0751716951780167	0.0972478581980981	-0.772990753430155	0.439527852947485	0.999996627136942
ENSGALG00000000944	975.499826701464	0.0938530013022665	0.104443854581967	0.898597640597522	0.368867015908762	0.999996627136942
ENSGALG00000000946	850.948220831004	-4.52734716196883e-05	0.114751077173822	-0.00039453635412162	0.999685205542538	0.999996627136942
ENSGALG00000000949	71.8733234954634	-0.565673141521646	0.298870046818039	-1.89270603576425	0.0583969732998483	0.999996627136942
ENSGALG00000000950	2557.02305677425	-0.130718716983922	0.0813989546045192	-1.60590166813598	0.108295516964627	0.999996627136942
ENSGALG00000000955	1595.30917919373	-0.0173999732864876	0.0921488437336266	-0.188824651308544	0.850230250436103	0.999996627136942
ENSGALG00000000962	169.498020805664	-0.176520368990197	0.170562126416884	-1.03493297544116	0.300700213445729	0.999996627136942
ENSGALG00000000966	277.378223360835	-0.0904703716491928	0.151210696348111	-0.598306692807736	0.549635311658864	0.999996627136942
ENSGALG00000000972	1342.66410476493	-0.0585063904206145	0.139715298850499	-0.418754359057119	0.675395663817183	0.999996627136942
ENSGALG00000000975	779.559821963098	0.0467434309828881	0.0721294033536514	0.6480495998796	0.516952870402344	0.999996627136942
ENSGALG00000000977	930.177842579113	-0.0659091370566845	0.0676158247542247	-0.974759049323974	0.329679794558585	0.999996627136942
ENSGALG00000000978	585.981197887932	0.0925106152839476	0.0957113037904629	0.966558928990013	0.333764574585048	0.999996627136942
ENSGALG00000000988	2696.31881453507	0.00467725314290533	0.0894648447500911	0.0522803471684399	0.958305312586574	0.999996627136942
ENSGALG00000000990	14277.528284847	0.0419268264240387	0.0597277995560192	0.701965026933817	0.482700974070749	0.999996627136942
ENSGALG00000000991	803.180892377644	-0.0514795973100476	0.0996529486405021	-0.516588801559301	0.605443234636837	0.999996627136942
ENSGALG00000000993	6030.49107632692	-0.160873083194715	0.100776552251821	-1.59633446074563	0.110414140149285	0.999996627136942
ENSGALG00000000994	2.93141448809448	1.06480878652147	0.86203659018942	1.2352245816938	0.216746933103992	0.999996627136942
ENSGALG00000000996	2014.74969778029	-0.10858389104945	0.0926683355737046	-1.17174750552293	0.241298444074633	0.999996627136942
ENSGALG00000000997	405.520710447451	0.0271202065247962	0.112765373609153	0.240501189831512	0.809941740975501	0.999996627136942
ENSGALG00000000998	641.463457960077	0.00217740941226326	0.0902930377664928	0.0241149203318894	0.980760942079843	0.999996627136942
ENSGALG00000000999	110.956800873058	-0.155458869671861	0.282103926379399	-0.551069500049374	0.581586032482702	0.999996627136942
ENSGALG00000001000	24935.5157958193	-0.140195730841147	0.165316597144714	-0.848043894337018	0.396413525789435	0.999996627136942
ENSGALG00000001003	923.182285643468	0.0189646469418973	0.0822224888899579	0.230650363397277	0.817586438005849	0.999996627136942
ENSGALG00000001006	241.870517226418	0.00494887531867395	0.348287958054368	0.014209148505506	0.988663121272368	0.999996627136942
ENSGALG00000001013	1121.05833175604	-0.0532779697630998	0.0793317616923355	-0.67158435192354	0.501848342883068	0.999996627136942
ENSGALG00000001014	427.267211304678	0.071135790249874	0.137784963098576	0.516281230187514	0.605658003682673	0.999996627136942
ENSGALG00000001017	970.545581638681	0.0266838898993567	0.111293798019448	0.239760798662777	0.810515698750885	0.999996627136942
ENSGALG00000001019	484.082334713334	-0.0874818235492549	0.13323867354249	-0.656579814428703	0.511451131642127	0.999996627136942
ENSGALG00000001021	691.106794071907	-0.132141228351404	0.174809328004038	-0.755916345312828	0.449699353288799	0.999996627136942
ENSGALG00000001022	694.236022814964	0.0629590341394645	0.0984715763678411	0.639362509078566	0.522587132399938	0.999996627136942
ENSGALG00000001024	4113.0278260796	-0.0471657886580357	0.0852543706440172	-0.553236019476095	0.580101805471766	0.999996627136942
ENSGALG00000001025	1940.11696722203	0.0129085039926916	0.106920233402319	0.120730226468171	0.903904716845412	0.999996627136942
ENSGALG00000001028	574.615968931192	-0.238565734558974	0.127480666396609	-1.87138757038472	0.0612913804791537	0.999996627136942
ENSGALG00000001030	1601.738435438	-0.167450595832143	0.0985359832089291	-1.6993852436332	0.0892466204930774	0.999996627136942
ENSGALG00000001031	81.4407381495415	0.127202674680952	0.275149106909855	0.462304515938792	0.643862961618462	0.999996627136942
ENSGALG00000001034	856.691951427526	-0.0011468635089571	0.0741955139947909	-0.0154573160452479	0.987667337282348	0.999996627136942
ENSGALG00000001035	12.6748032327387	-0.798847868327565	0.394323533377218	-2.02586911687913	0.0427781987647822	0.999996627136942
ENSGALG00000001036	1133.71931265163	0.0188818409781641	0.114123893445066	0.165450375098296	0.868589506374285	0.999996627136942
ENSGALG00000001037	415.655699465187	-0.0291849282334339	0.147391173366666	-0.198010013536091	0.843037229180449	0.999996627136942
ENSGALG00000001038	946.934524612998	0.0430160424516826	0.12647102243445	0.340125679571996	0.733761883891648	0.999996627136942
ENSGALG00000001042	3375.99930957478	-0.209435275941861	0.162585293310434	-1.28815633737532	0.197691547504886	0.999996627136942
ENSGALG00000001043	1452.9474662391	-0.0059541771137845	0.0768885597909649	-0.0774390511406636	0.938274275720181	0.999996627136942
ENSGALG00000001046	2488.61956029691	-0.0269959328163295	0.0736149187762459	-0.36671823137351	0.713829205947886	0.999996627136942
ENSGALG00000001048	734.10158962009	-0.049594791495049	0.126806184793771	-0.39110703926395	0.695718117657875	0.999996627136942
ENSGALG00000001049	5389.00677621408	-0.139658050646117	0.161025047312322	-0.867306378586174	0.385774162692347	0.999996627136942
ENSGALG00000001051	1606.8733951926	0.046818598537479	0.125678425240751	0.372526934895888	0.709500561611781	0.999996627136942
ENSGALG00000001054	3920.97884010632	-0.0369598543524945	0.0955643697311523	-0.386753498782782	0.698938705871103	0.999996627136942
ENSGALG00000001055	3368.07124975409	-0.0659673857411485	0.101535824938427	-0.649695669298521	0.515888821862841	0.999996627136942
ENSGALG00000001056	170.173467986825	0.0439479756132773	0.16506575410182	0.266245266029974	0.790050323435018	0.999996627136942
ENSGALG00000001058	2140.55142794366	-0.201660424587509	0.236452130454605	-0.852859410485306	0.393737272984946	0.999996627136942
ENSGALG00000001062	60.175701222392	0.370023907669247	0.194943544330974	1.89810803399072	0.057681852061988	0.999996627136942
ENSGALG00000001067	1991.86009579915	0.0136740803298092	0.0664266608090142	0.205852291282924	0.83690629327079	0.999996627136942
ENSGALG00000001073	59.1225123017928	-0.205890372199785	0.24154596341168	-0.85238589497302	0.393999946171771	0.999996627136942
ENSGALG00000001076	166.982180612799	-0.236582432140908	0.247155054013167	-0.9572227162642	0.338454853630943	0.999996627136942
ENSGALG00000001078	0.399377935693954	-0.24140346098474	2.11692301482813	-0.114035068490358	0.909209994121658	0.999996627136942
ENSGALG00000001080	0.207967318607991	0.469474531973772	3.1628569711794	0.148433690252743	0.882000513575669	0.999996627136942
ENSGALG00000001081	0.742555434408611	-1.85187464329829	2.63620604347546	-0.702477201234564	0.482381614900953	0.999996627136942
ENSGALG00000001084	106.317838266315	-0.236296786780486	0.174655850979283	-1.35292797496097	0.176078641248803	0.999996627136942
ENSGALG00000001091	1362.29463463692	-0.189434671804297	0.22513244369696	-0.841436572594958	0.400103404118485	0.999996627136942
ENSGALG00000001093	1862.20690794034	-0.0319346217883696	0.085437760146926	-0.373776439521028	0.708570649617013	0.999996627136942
ENSGALG00000001094	43.4768104278149	-0.131838101884289	0.248155290343202	-0.531272582188173	0.59522990217681	0.999996627136942
ENSGALG00000001096	1121.24682499613	-0.110080634892295	0.149310430464538	-0.737260180349153	0.460964142523937	0.999996627136942
ENSGALG00000001099	2988.9409444377	-0.0743761121017506	0.104180071371116	-0.713918805419163	0.475277388145615	0.999996627136942
ENSGALG00000001101	583.553098579981	-0.0115004726305252	0.0940383470778253	-0.122295563330218	0.902664945575196	0.999996627136942
ENSGALG00000001103	2633.2607255292	-0.00428211491673583	0.108452193987035	-0.0394838938643114	0.968504594337927	0.999996627136942
ENSGALG00000001107	2938.97607374592	0.00249285792676196	0.0573928320549201	0.0434350046426792	0.965354774351206	0.999996627136942
ENSGALG00000001108	614.710651472391	-0.0399551598087927	0.0895237638902301	-0.446307863661584	0.655374876738913	0.999996627136942
ENSGALG00000001109	216.100402408981	-1.28170325984014	0.222153832093952	-5.76944024669397	7.95352730492313e-09	7.90739684655457e-05
ENSGALG00000001110	762.365335719592	0.00282291739316947	0.0760936879588458	0.0370979179599786	0.970406932114601	0.999996627136942
ENSGALG00000001111	19.8659471686597	-0.798253208648402	0.483033647304824	-1.65258303040048	0.0984157540589566	0.999996627136942
ENSGALG00000001115	21.473604874157	0.363305514252656	0.535119302709935	0.678924330355521	0.497185808694101	0.999996627136942
ENSGALG00000001117	2333.28811726241	-0.0480159854440042	0.11895278406898	-0.403655835546984	0.686465820463637	0.999996627136942
ENSGALG00000001118	4118.97451036514	-0.0651142135257351	0.0590293698992585	-1.10308162931201	0.269991717836368	0.999996627136942
ENSGALG00000001121	3535.23554094557	-0.0544706318550836	0.0823429352116793	-0.661509475160871	0.508285640187853	0.999996627136942
ENSGALG00000001122	0.102100787691757	-0.740428000159168	3.15904892914403	-0.234383201009739	0.814687499117123	0.999996627136942
ENSGALG00000001124	0.299197292571165	0.62233225747527	3.1461380842595	0.197808310000401	0.843195044202685	0.999996627136942
ENSGALG00000001126	905.065115413962	0.0758921360677883	0.112529106539774	0.674422275280072	0.500042884870933	0.999996627136942
ENSGALG00000001130	57.3307533859281	-0.292298574322316	0.264035171628081	-1.1070440824984	0.268274869651347	0.999996627136942
ENSGALG00000001132	17.3890730548415	0.0604982134673237	0.308737251040893	0.195953722018826	0.844646388170341	0.999996627136942
ENSGALG00000001136	16.0043613631599	0.485487798351575	0.409897221255845	1.18441348995764	0.236249422789165	0.999996627136942
ENSGALG00000001143	3057.42832431473	-0.0301210933172779	0.256986925164635	-0.117208660705136	0.906694703976865	0.999996627136942
ENSGALG00000001144	661.220007772774	-0.0944557967146846	0.0955873873434429	-0.988161716098668	0.323073454313207	0.999996627136942
ENSGALG00000001146	714.706850437715	0.125993390172818	0.0797689873023346	1.57947837165448	0.114226373609616	0.999996627136942
ENSGALG00000001149	141.623747655831	0.083038485837236	0.308284049438116	0.269357062062028	0.787654924940941	0.999996627136942
ENSGALG00000001153	377.692943795755	0.107212932251271	0.185393527209622	0.578299220393206	0.563062120673891	0.999996627136942
ENSGALG00000001156	3.76830780280586	-2.01739438567848	0.768689398730348	-2.62445974799526	0.00867865500801597	0.999996627136942
ENSGALG00000001157	1410.08747928125	-0.0658481812622408	0.106986537713916	-0.615481000406989	0.538237112932902	0.999996627136942
ENSGALG00000001158	547.541272767187	-0.0218987017456519	0.088147691999849	-0.248431935639216	0.803800226842333	0.999996627136942
ENSGALG00000001161	2537.06561439629	0.0381586575149757	0.256550248045969	0.148737558453416	0.881760723499804	0.999996627136942
ENSGALG00000001163	1536.1090656314	-0.0345663057396695	0.0798866939110944	-0.43269165423391	0.665238793706905	0.999996627136942
ENSGALG00000001165	1084.30694502145	0.0233096164203393	0.0842523576086372	0.276664262958853	0.782037915110675	0.999996627136942
ENSGALG00000001168	1120.47136005036	0.0273483759997799	0.118304178133728	0.231169992735725	0.817182740993053	0.999996627136942
ENSGALG00000001169	40.7901045156565	-0.166824039176748	0.28242731187607	-0.590679555984127	0.554735148590574	0.999996627136942
ENSGALG00000001171	50.322360291504	-0.317513911312926	0.209395075079829	-1.51633896447602	0.129433663873066	0.999996627136942
ENSGALG00000001172	1228.8138788569	-0.0353382604490067	0.134678534754635	-0.262389700878377	0.793021012112003	0.999996627136942
ENSGALG00000001174	902.201011253736	0.0907839250987411	0.0754706653955239	1.20290346749911	0.229013678360223	0.999996627136942
ENSGALG00000001175	5516.9354968004	0.0524625390613938	0.0596873174470751	0.878956222281434	0.379425012774109	0.999996627136942
ENSGALG00000001177	217.282704134254	-0.108025836574772	0.181641087474574	-0.594721371010802	0.552029734074657	0.999996627136942
ENSGALG00000001181	296.333420833597	0.173152338319397	0.378244469886784	0.457778902547406	0.647111294520549	0.999996627136942
ENSGALG00000001182	3708.0636273578	-0.128587074216917	0.116768084058025	-1.10121764225419	0.270801945132333	0.999996627136942
ENSGALG00000001183	6510.60181623124	-0.0744525444351541	0.123181012706453	-0.604415752065447	0.545567265648472	0.999996627136942
ENSGALG00000001184	558.008500472941	0.0723974802655325	0.108628183929263	0.66647050191575	0.505110412165303	0.999996627136942
ENSGALG00000001189	1285.4062767765	0.176673309182978	0.408597650341165	0.432389439918369	0.665458391882474	0.999996627136942
ENSGALG00000001191	13.058981260877	-0.0643753169193857	0.432146217377808	-0.148966517189493	0.881580053533523	0.999996627136942
ENSGALG00000001201	749.92044999707	-0.0232598211005922	0.0936359894204961	-0.248406849167131	0.803819634763496	0.999996627136942
ENSGALG00000001203	1557.47902650798	-0.120501290294747	0.2256595681969	-0.533995926951359	0.593344352057825	0.999996627136942
ENSGALG00000001204	186.255961950487	-0.00915256927457996	0.192163826333939	-0.0476289916223607	0.962011926270132	0.999996627136942
ENSGALG00000001206	238.018453013077	0.108136110055154	0.151498647190955	0.713776076949753	0.475365654903799	0.999996627136942
ENSGALG00000001207	4262.12862065721	-0.0883843305985037	0.146739890672992	-0.602319725012384	0.546961333367876	0.999996627136942
ENSGALG00000001209	49.9587120755248	0.092731788332356	0.214454725385519	0.43240729793039	0.665445414906182	0.999996627136942
ENSGALG00000001214	4.66367393319561	0.338773174935976	0.608837800100586	0.556425988793744	0.577919676635364	0.999996627136942
ENSGALG00000001219	759.946152408575	-0.120761402627707	0.110960917374044	-1.08832375836103	0.276452205695792	0.999996627136942
ENSGALG00000001220	1527.3832396339	-0.1352657808475	0.122951634253268	-1.10015439541752	0.271264856849511	0.999996627136942
ENSGALG00000001223	756.813141502383	-0.0188491287553553	0.138063325542204	-0.136525240727983	0.89140607214559	0.999996627136942
ENSGALG00000001225	2383.86511807899	-0.0673930152768747	0.119769042799179	-0.562691440975069	0.573645013469554	0.999996627136942
ENSGALG00000001229	930.917624501781	-0.0903845843347389	0.186520081897836	-0.484583662065118	0.62797170533801	0.999996627136942
ENSGALG00000001231	6199.94457205438	0.178858803213389	0.160703679191912	1.11297267189382	0.26572016659243	0.999996627136942
ENSGALG00000001234	40.0739785725013	0.00370479708481391	0.317786255236588	0.0116581413568555	0.990698359705344	0.999996627136942
ENSGALG00000001235	0.864681915243735	-1.51482058508508	1.4907137597694	-1.01617133078546	0.309547806094149	0.999996627136942
ENSGALG00000001238	781.644101801409	-0.0366279533731221	0.119168555120105	-0.307362570068978	0.758567414899209	0.999996627136942
ENSGALG00000001239	2440.61204675483	-0.0921099056148902	0.163828324520402	-0.562234313782654	0.573956385385761	0.999996627136942
ENSGALG00000001244	35.0189329783213	-1.66537678656958	0.617959051316512	-2.69496301255176	0.00703964449907031	0.999996627136942
ENSGALG00000001245	888.495605093488	0.109465783807411	0.0957285147529105	1.14350237324749	0.25283006992925	0.999996627136942
ENSGALG00000001250	24408.6322465278	-0.0253114027180365	0.12745708596062	-0.198587646400897	0.84258531788757	0.999996627136942
ENSGALG00000001252	500.351764856034	-0.130806651544704	0.406797653079648	-0.321552129306639	0.747792014401571	0.999996627136942
ENSGALG00000001253	2195.75613091878	-0.172142608902649	0.176462783503893	-0.975517927828965	0.329303413229587	0.999996627136942
ENSGALG00000001256	5286.45739541696	0.216285216499737	0.163837136008875	1.32012327466479	0.186793863119827	0.999996627136942
ENSGALG00000001258	2372.45412861707	0.01587082609984	0.151669050757583	0.104641164565649	0.916660549393968	0.999996627136942
ENSGALG00000001262	5545.73030416086	-0.0930792192292088	0.123693887740218	-0.752496513204383	0.451752525930797	0.999996627136942
ENSGALG00000001263	723.692598120158	-0.0947933697519683	0.122206515125223	-0.775681801046654	0.437936887935784	0.999996627136942
ENSGALG00000001264	124.279242189882	-0.0103101635488596	0.192950489143367	-0.0534342441661233	0.957385921276593	0.999996627136942
ENSGALG00000001267	1282.4443546622	-0.219005963203676	0.127015867805575	-1.72424097073377	0.0846643506668715	0.999996627136942
ENSGALG00000001270	2085.83568999842	-0.126553106261499	0.174710735865818	-0.724357925884385	0.468846023204281	0.999996627136942
ENSGALG00000001273	9.9991440226068	-0.848733582060949	0.470992989481088	-1.80200894921182	0.0715439975709817	0.999996627136942
ENSGALG00000001275	1990.01027338436	-0.0534844372547085	0.0934096847550515	-0.572579143104496	0.566929684965366	0.999996627136942
ENSGALG00000001276	383.156571186059	0.0624158758659258	0.112536130201759	0.554629662082962	0.579147995964031	0.999996627136942
ENSGALG00000001279	2032.6011752737	-0.115154424874368	0.115602599896066	-0.996123140637836	0.319190317620549	0.999996627136942
ENSGALG00000001282	1.66132363924103	0.396407142115804	0.984896077764615	0.402486263338073	0.687326195851643	0.999996627136942
ENSGALG00000001283	6492.99083265666	-0.0566757189712234	0.0726490933197965	-0.78012974947589	0.435314507189407	0.999996627136942
ENSGALG00000001288	45.8992975417591	-0.194140249901125	0.347461863713821	-0.558738296704195	0.576340338761418	0.999996627136942
ENSGALG00000001289	171.409905598702	-0.129970090013695	0.122258931129073	-1.06307235646025	0.28774913946433	0.999996627136942
ENSGALG00000001299	0.176773685943195	-0.119290730773105	3.16340232122424	-0.0377096299047221	0.969919197905586	0.999996627136942
ENSGALG00000001304	315.612664285755	-0.0332054063569139	0.154257022938173	-0.215260256709497	0.829564413811713	0.999996627136942
ENSGALG00000001306	1526.11782120864	-0.0125026179560299	0.0754908692841067	-0.165617618058905	0.868457881567399	0.999996627136942
ENSGALG00000001309	677.601359424272	0.0884814661185825	0.0924157170003484	0.957428768509679	0.338350883660246	0.999996627136942
ENSGALG00000001310	216.509006171284	0.203811674763301	0.194725362519468	1.04666219195214	0.295255407121334	0.999996627136942
ENSGALG00000001311	132.168778362493	-0.0481303591046169	0.192346525167584	-0.250227338719443	0.802411544362557	0.999996627136942
ENSGALG00000001313	13204.5789739561	-0.0511473874768023	0.083186157932887	-0.614854547292195	0.538650782238967	0.999996627136942
ENSGALG00000001314	149.819645515002	-0.137460424831142	0.186466762360934	-0.737184595746168	0.461010099829278	0.999996627136942
ENSGALG00000001315	700.390771862959	-0.0323369926081562	0.108926027890399	-0.296871126529037	0.766564900630435	0.999996627136942
ENSGALG00000001316	1434.59551146904	-0.0165956295352828	0.17451142084082	-0.0950976701428639	0.924237248647291	0.999996627136942
ENSGALG00000001317	2150.31393092406	0.0107941334470604	0.0798200962690505	0.135230774599375	0.892429415961657	0.999996627136942
ENSGALG00000001319	14.4287319238273	0.461358081126223	0.522711735096075	0.882624303511044	0.377439292954999	0.999996627136942
ENSGALG00000001320	13.1566150220718	-0.57373833757144	0.539591016189489	-1.06328370999038	0.287653310295776	0.999996627136942
ENSGALG00000001325	109.075624968192	-1.11633119418803	0.823792721687341	-1.35511174692282	0.17538195661969	0.999996627136942
ENSGALG00000001328	12441.245765455	-0.101823646680213	0.185364334836896	-0.549316279044772	0.582788417526085	0.999996627136942
ENSGALG00000001329	2043.15217734059	-0.0931102985746078	0.176384265792934	-0.527883244891665	0.597580374588527	0.999996627136942
ENSGALG00000001330	3245.33563715995	-0.0873446436111127	0.151354466365684	-0.577086660925364	0.563880914822078	0.999996627136942
ENSGALG00000001331	11405.4333997184	-0.0784873847091492	0.183643780480543	-0.427389288674904	0.669095807833723	0.999996627136942
ENSGALG00000001332	1687.04339565779	-0.0552611977527471	0.141166639863443	-0.391460743177026	0.695456700546228	0.999996627136942
ENSGALG00000001333	834.906573456504	0.0301500581286105	0.12154804080486	0.248050547988799	0.804095296984351	0.999996627136942
ENSGALG00000001334	25126.5345192092	-0.04213054297079	0.0707701771155067	-0.595314929084142	0.551632978505352	0.999996627136942
ENSGALG00000001335	4431.98147053637	-0.045630118159479	0.0888457655669243	-0.513587990021961	0.607540078115414	0.999996627136942
ENSGALG00000001341	842.275986222745	0.00455098959684417	0.189191223818886	0.0240549720276711	0.980808760034976	0.999996627136942
ENSGALG00000001342	18.1543745579277	-0.160353169426705	0.340729916997968	-0.470616642176628	0.637914521024681	0.999996627136942
ENSGALG00000001343	1038.72365190895	-0.138340264321273	0.302140133508866	-0.457867886383302	0.64704735982049	0.999996627136942
ENSGALG00000001347	14.9403306377179	-0.0693275740509863	0.356064102649552	-0.19470531720301	0.845623649054607	0.999996627136942
ENSGALG00000001348	3.22147972076595	-0.00817502481871208	0.761583347348901	-0.0107342483881372	0.991435473412893	0.999996627136942
ENSGALG00000001350	3838.85769768198	-0.0793104515989961	0.13844917238814	-0.572848867428765	0.56674702827252	0.999996627136942
ENSGALG00000001362	1131.36036843606	0.0327739794161047	0.114360325557101	0.28658522312216	0.774429930283711	0.999996627136942
ENSGALG00000001363	1168.04923296928	-0.189100107752562	0.120920000972573	-1.56384474223958	0.117854033997918	0.999996627136942
ENSGALG00000001364	12679.8290551813	-0.0664179186691048	0.0980413035459678	-0.677448343370547	0.498121534444593	0.999996627136942
ENSGALG00000001366	847.468106394476	0.0256148810644387	0.1201352527643	0.213217023937961	0.831157690378039	0.999996627136942
ENSGALG00000001369	3690.37508356342	0.23276848516331	0.255082339156314	0.912522936449434	0.361493501049701	0.999996627136942
ENSGALG00000001370	173.319577325024	-0.0288459932110752	0.193601620465523	-0.148996651689763	0.881556275038665	0.999996627136942
ENSGALG00000001371	25.7764215794447	-0.230951474693428	0.332011613262606	-0.695612639642085	0.486671448392015	0.999996627136942
ENSGALG00000001373	1136.40009726265	0.107962818646847	0.362157180379658	0.298110391001131	0.765618911075031	0.999996627136942
ENSGALG00000001374	2360.56653220604	0.0267248600190594	0.0852075999208141	0.313644088601199	0.753791370087261	0.999996627136942
ENSGALG00000001375	933.891237187622	-0.139236747785049	0.135757247845033	-1.02563030700201	0.305065876267023	0.999996627136942
ENSGALG00000001376	422.725288408545	0.0243859085134934	0.119885090200357	0.20341068662282	0.838814047696343	0.999996627136942
ENSGALG00000001377	1384.32612779149	-0.107688023313701	0.0731302090032535	-1.47255183297657	0.140871920840509	0.999996627136942
ENSGALG00000001382	3284.05151013903	0.0577612681100334	0.0872763796621945	0.661820166390951	0.508086480278378	0.999996627136942
ENSGALG00000001383	354.03341637412	0.109007093405466	0.176860575129816	0.616344786425433	0.537666985811358	0.999996627136942
ENSGALG00000001387	161.623054158945	0.010782494554232	0.149066967461723	0.0723332253807385	0.942336723908911	0.999996627136942
ENSGALG00000001389	183.019125754323	-0.0985336039031038	0.121616666163265	-0.810198199075995	0.41782627238758	0.999996627136942
ENSGALG00000001391	0.997438212700742	-0.0243852973297182	1.43418547186046	-0.0170028896597907	0.986434310490766	0.999996627136942
ENSGALG00000001392	576.438505612605	-0.0101923558601497	0.134891412846072	-0.0755597086953228	0.939769392587688	0.999996627136942
ENSGALG00000001394	1299.69982563914	-0.0461478840393086	0.104181975389673	-0.442954588514001	0.657798581668532	0.999996627136942
ENSGALG00000001405	3085.37235293262	-0.140797294938201	0.191025129458445	-0.737061638630273	0.461084866263614	0.999996627136942
ENSGALG00000001407	88.5300571271696	-0.367331022944929	0.237588230488897	-1.54608257399389	0.122084626747605	0.999996627136942
ENSGALG00000001409	11.8367509529333	0.430742455539745	0.498108546721773	0.864756202989515	0.38717261439721	0.999996627136942
ENSGALG00000001410	155.304802243463	0.159430065436194	0.244912814676142	0.650966612943528	0.515068039289346	0.999996627136942
ENSGALG00000001412	1162.15683513444	0.225414736172827	0.19308891550983	1.16741417070806	0.24304315115177	0.999996627136942
ENSGALG00000001416	284.783519030156	0.251255097037494	0.159690238106394	1.57339045903416	0.115628434860067	0.999996627136942
ENSGALG00000001418	0.182297714920607	-0.119290730773105	3.16340232122424	-0.0377096299047221	0.969919197905586	0.999996627136942
ENSGALG00000001419	1348.96675023137	-0.1809986977704	0.163718139429597	-1.10555066409263	0.26892105393528	0.999996627136942
ENSGALG00000001420	3532.79073496852	-0.036813153065331	0.101677540562406	-0.362057863139762	0.717308790841393	0.999996627136942
ENSGALG00000001425	374.902582031365	-0.0273327034313037	0.100929189696354	-0.270810689291514	0.786536638124385	0.999996627136942
ENSGALG00000001428	10670.2931121809	0.0392794130514453	0.103255985794702	0.380408096916939	0.703642505140099	0.999996627136942
ENSGALG00000001429	1508.26506639306	0.00917048556736021	0.0846866001465319	0.108287327056378	0.913767775044964	0.999996627136942
ENSGALG00000001431	0.27147090902977	0.259597022969246	3.16340232122424	0.0820626011517819	0.934596932737347	0.999996627136942
ENSGALG00000001433	573.230213380597	0.203879249648285	0.155881030005834	1.30791572034554	0.190901896862785	0.999996627136942
ENSGALG00000001434	9186.10291556715	0.124613727555798	0.112537042583816	1.10731297619615	0.268158635973851	0.999996627136942
ENSGALG00000001437	99.2450578838818	0.101934964224315	0.200245869264382	0.509049023576772	0.610717861918474	0.999996627136942
ENSGALG00000001439	660.95024300438	-0.0846971654095145	0.101806578620205	-0.831941968362198	0.405441701260069	0.999996627136942
ENSGALG00000001441	3405.4122352822	-0.0409244661914783	0.081282052673478	-0.50348711487243	0.614621837256055	0.999996627136942
ENSGALG00000001442	59.3548192490843	-0.0933286447619277	0.255661123399324	-0.365048246370079	0.715075392239442	0.999996627136942
ENSGALG00000001445	22896.2270420165	0.908548563862129	0.874695969844883	1.03870212643514	0.298943291909598	0.999996627136942
ENSGALG00000001446	11649.9099180306	-0.0406964068165842	0.123935673061374	-0.328367174771634	0.74263405897804	0.999996627136942
ENSGALG00000001449	5.72603972002716	0.359160284254837	0.603217382639125	0.595407716341797	0.551570968830713	0.999996627136942
ENSGALG00000001450	32.17491497019	-0.100239267412446	0.374829858050768	-0.267426047470501	0.789141146525155	0.999996627136942
ENSGALG00000001452	3904.67773500975	0.0832651158732014	0.098480677139369	0.84549698775289	0.397833413795391	0.999996627136942
ENSGALG00000001459	19.6628095243971	0.196691199827235	0.324635344421737	0.605883503466312	0.544592114577242	0.999996627136942
ENSGALG00000001462	22.9638852226343	0.0251409889644416	0.28173865380377	0.0892351426579619	0.928895036968316	0.999996627136942
ENSGALG00000001463	846.960759004527	0.0342340417563966	0.108864819143736	0.314463772830015	0.753168826985508	0.999996627136942
ENSGALG00000001465	2683.80289316972	0.0596685252569998	0.091235748640567	0.65400378849381	0.513109364833724	0.999996627136942
ENSGALG00000001467	2439.53411197067	-0.17545658838843	0.125745653821636	-1.39532924642713	0.162916576554529	0.999996627136942
ENSGALG00000001470	2180.72762830222	0.0347911590805021	0.225146682831146	0.154526634116988	0.877194512436623	0.999996627136942
ENSGALG00000001472	1284.80779644241	-0.0863905320888955	0.140019302497877	-0.616990161697207	0.53724121499398	0.999996627136942
ENSGALG00000001473	1489.05999390541	-0.0873914345243989	0.077252724653574	-1.13124080627952	0.257953751071429	0.999996627136942
ENSGALG00000001474	8851.01433406772	-0.0387826541250885	0.0526341518048144	-0.736834408748675	0.461223055586632	0.999996627136942
ENSGALG00000001475	5224.11348865921	0.243399400306931	0.176311079546753	1.38051108831415	0.167429337977114	0.999996627136942
ENSGALG00000001476	8105.89775527099	-0.0579409561349885	0.104379689314068	-0.555097993831441	0.578827634921946	0.999996627136942
ENSGALG00000001479	696.067577406883	-0.0802934158522963	0.15711028973098	-0.511064017447762	0.60930623081209	0.999996627136942
ENSGALG00000001480	99.966331859523	-0.304042181448015	0.259855920300066	-1.17004138715379	0.241984313933607	0.999996627136942
ENSGALG00000001483	738.965189928639	0.0552354175015148	0.106085211597178	0.520670286366133	0.602596476976907	0.999996627136942
ENSGALG00000001486	1290.49029247217	0.0318476976681823	0.284309897102534	0.112017548431304	0.910809492506092	0.999996627136942
ENSGALG00000001489	1700.03857880518	-0.0341976189568152	0.121188580051379	-0.28218516086513	0.777801536076806	0.999996627136942
ENSGALG00000001491	935.022740195887	-0.0434293993302575	0.138807277877825	-0.312875520608386	0.754375236263528	0.999996627136942
ENSGALG00000001492	1899.43087044253	-0.117507471893932	0.0676506155406251	-1.73697564988699	0.082391469007396	0.999996627136942
ENSGALG00000001501	7962.36429771513	-0.116583586892473	0.10102018086538	-1.15406234569936	0.248474609418915	0.999996627136942
ENSGALG00000001502	837.178770735478	-0.0270124452328433	0.118477943083136	-0.227995562126602	0.819649690584789	0.999996627136942
ENSGALG00000001503	1358.51340237176	0.063029089201895	0.131014279866693	0.481085643992604	0.630455630780209	0.999996627136942
ENSGALG00000001504	848.348438960329	-0.0602674086711363	0.125917730680142	-0.478625276564334	0.632205233109496	0.999996627136942
ENSGALG00000001506	804.807757591458	0.225948738469208	0.191161529917999	1.18197808191915	0.237214397800503	0.999996627136942
ENSGALG00000001512	17.4961811243824	-0.493389525013971	0.59229368213007	-0.833015005730924	0.404836266394826	0.999996627136942
ENSGALG00000001513	4924.08081668596	0.15736932599983	0.18695434048538	0.84175272738392	0.399926377554409	0.999996627136942
ENSGALG00000001518	13.362455109206	0.124274564313977	0.681227528628343	0.182427396268328	0.855247327414778	0.999996627136942
ENSGALG00000001521	1378.41793408944	-0.245784610459046	0.153956137152938	-1.59645867325761	0.110386425488211	0.999996627136942
ENSGALG00000001522	2342.89577299513	0.0836744830338201	0.125333752055611	0.667613325712084	0.504380449307789	0.999996627136942
ENSGALG00000001525	20384.6312053178	0.031019848038438	0.108528088830034	0.285823222106291	0.775013521103067	0.999996627136942
ENSGALG00000001527	524.858106818714	-0.256354959075451	0.118486505698873	-2.16357936765359	0.0304966464229742	0.999996627136942
ENSGALG00000001529	3226.397389401	0.10155951946411	0.266308121091307	0.381360955302181	0.702935428969679	0.999996627136942
ENSGALG00000001531	479.276395100851	-0.169040931584233	0.124035987104787	-1.36283779836754	0.17293363567716	0.999996627136942
ENSGALG00000001533	14.5161384747878	0.402345413424091	0.362715885174226	1.10925776859987	0.267318997872691	0.999996627136942
ENSGALG00000001534	7.63893001804645	-0.41054507623955	0.45564172057045	-0.901026086297715	0.367574449987596	0.999996627136942
ENSGALG00000001536	1546.5109022766	-0.130837603275752	0.169660124458564	-0.771174745352181	0.440603361298312	0.999996627136942
ENSGALG00000001538	1391.90054603342	0.0366959933380451	0.0723364247412136	0.507296199243003	0.611947004997545	0.999996627136942
ENSGALG00000001540	2487.26691071767	0.0100619242455686	0.117946380217702	0.0853093094251521	0.932015490664434	0.999996627136942
ENSGALG00000001542	46.4192987567058	-0.0833052480559861	0.239987613621462	-0.347123115226211	0.72849882849673	0.999996627136942
ENSGALG00000001545	679.556645223268	0.109975591925891	0.189839560280919	0.579308083958643	0.562381311822334	0.999996627136942
ENSGALG00000001546	6303.39435461123	-0.20053797579494	0.172691924094631	-1.16124698271964	0.24554147324433	0.999996627136942
ENSGALG00000001547	6945.4402946416	-0.0379076889621614	0.182243525799222	-0.208005682484021	0.835224530415399	0.999996627136942
ENSGALG00000001550	6954.32801799174	0.0630169890102994	0.0530437971815236	1.18801805976759	0.234826294644384	0.999996627136942
ENSGALG00000001551	5439.3834175761	-0.0188443148407702	0.0809139756038966	-0.232893201701274	0.815844337568351	0.999996627136942
ENSGALG00000001555	830.697162128224	-0.103999488139145	0.11712862426638	-0.887908389520774	0.374590031541636	0.999996627136942
ENSGALG00000001557	470.976754432446	0.0151771118477243	0.0888363197241525	0.170843545689996	0.864346787882725	0.999996627136942
ENSGALG00000001558	5032.00605384249	0.00265200168508471	0.209061505992629	0.0126852701672311	0.989878890226231	0.999996627136942
ENSGALG00000001559	119.852712305488	-0.129936746548555	0.795630877713085	-0.163312850454017	0.870272116537101	0.999996627136942
ENSGALG00000001561	1274.41261295843	-0.0655927584020295	0.101056470215362	-0.649070349105254	0.516292906081956	0.999996627136942
ENSGALG00000001563	2910.13060042752	-0.133647482235723	0.143853097304534	-0.929055298356172	0.35286042910474	0.999996627136942
ENSGALG00000001564	8538.67149234585	-0.19407950499886	0.127038510914575	-1.5277218191684	0.126581620394875	0.999996627136942
ENSGALG00000001565	310.234276763367	0.240915556639517	0.19377634374591	1.24326608698644	0.213769796752595	0.999996627136942
ENSGALG00000001568	2505.52674304316	-0.00385481081750414	0.0595445567655826	-0.0647382569775423	0.948382402032836	0.999996627136942
ENSGALG00000001569	1452.67880790113	0.0514883441588652	0.220754554621548	0.233237969867188	0.815576623080891	0.999996627136942
ENSGALG00000001571	2610.59325208791	0.0595352162295219	0.284486890703574	0.209272265875884	0.834235701050012	0.999996627136942
ENSGALG00000001572	333.974208127797	0.00571514012189027	0.169510317438578	0.0337155885744899	0.973103948154966	0.999996627136942
ENSGALG00000001573	955.939004097252	-0.161611651796205	0.201319322433901	-0.80276274449149	0.422111879330162	0.999996627136942
ENSGALG00000001577	1119.11775898026	-0.0432545300169243	0.110190391251185	-0.392543574133639	0.694656621999264	0.999996627136942
ENSGALG00000001583	786.783902325868	0.104195763554169	0.310274517797864	0.335817985613791	0.73700812647435	0.999996627136942
ENSGALG00000001586	377.259316775282	0.0903629140546058	0.15913146166724	0.567850713541259	0.570136340862669	0.999996627136942
ENSGALG00000001592	685.871013660281	-0.2688860056995	0.210436301469911	-1.27775485418302	0.201335877156782	0.999996627136942
ENSGALG00000001593	1703.39713916008	0.032719551456398	0.0724753209359391	0.45145783466511	0.651659608265089	0.999996627136942
ENSGALG00000001595	341.969987085588	0.0423032617814556	0.209357282556939	0.202062528061092	0.839867841861398	0.999996627136942
ENSGALG00000001596	1875.4802604306	-0.111512295901662	0.103138396503748	-1.08119090156313	0.279612204396964	0.999996627136942
ENSGALG00000001597	1547.41219562315	0.00624437594347902	0.110031603107007	0.0567507494860933	0.954743746880828	0.999996627136942
ENSGALG00000001600	2524.67244732601	-0.0861626454865847	0.0741756070639583	-1.16160350952424	0.245396555866308	0.999996627136942
ENSGALG00000001602	1500.40753456873	-0.110271024605595	0.118276437024378	-0.932316084080774	0.351173197897798	0.999996627136942
ENSGALG00000001603	2135.25046128769	-0.323627367164921	0.20665213521631	-1.56604898771633	0.117337149140118	0.999996627136942
ENSGALG00000001604	1090.92462277149	-0.0108117127624014	0.13511680935328	-0.0800175256813003	0.936223317186857	0.999996627136942
ENSGALG00000001605	814.385288288004	0.156232876131985	0.213110985033474	0.733105691888406	0.463493968835194	0.999996627136942
ENSGALG00000001606	3126.6069725548	0.0860877963405677	0.125770599868569	0.684482672663802	0.493670427229621	0.999996627136942
ENSGALG00000001607	2639.31451519368	0.140123100455604	0.182726534247946	0.766845937467773	0.443173120155055	0.999996627136942
ENSGALG00000001608	109.620503473775	0.0205954888061783	0.280750279497298	0.0733587472933453	0.941520643998236	0.999996627136942
ENSGALG00000001610	598.437586624447	0.0201655652962855	0.0765984938778112	0.263263208914438	0.792347714752086	0.999996627136942
ENSGALG00000001611	40.5702370149683	0.0257754046562163	0.232747184724867	0.110744216677361	0.911819181769706	0.999996627136942
ENSGALG00000001613	3177.75751232442	-0.0271016333854481	0.119073542070857	-0.22760415885941	0.819953986506758	0.999996627136942
ENSGALG00000001615	1165.80257297312	-0.0183561454457624	0.0909648292495677	-0.201793875690144	0.840077869553183	0.999996627136942
ENSGALG00000001616	1632.46937013335	0.106443795832216	0.171944754286634	0.619058117090169	0.535878073435867	0.999996627136942
ENSGALG00000001617	251.671634861951	-0.0811970594150334	0.204128554218915	-0.397774136625466	0.690796683508828	0.999996627136942
ENSGALG00000001618	490.071111113719	-0.216439097202145	0.149531628551271	-1.4474469334622	0.14777178890074	0.999996627136942
ENSGALG00000001619	1100.85363929542	0.0514588332654442	0.0960453256124047	0.535776550678882	0.592112990369831	0.999996627136942
ENSGALG00000001620	351.193454693454	0.699551448706978	0.400665198384428	1.74597507227413	0.0808152835092787	0.999996627136942
ENSGALG00000001621	285.109381263245	0.0249545721498736	0.123276730136888	0.202427271733796	0.839582709932211	0.999996627136942
ENSGALG00000001624	606.169007213571	0.0420866010919412	0.0999995814524593	0.420867772451123	0.673851639514981	0.999996627136942
ENSGALG00000001626	5.68171623745304	-0.543888013822721	0.501495845578347	-1.08453144451373	0.278129232783909	0.999996627136942
ENSGALG00000001633	74.3554968657082	-0.309015505979261	0.302984791160021	-1.01990434832109	0.307773827097112	0.999996627136942
ENSGALG00000001634	15498.2115887156	0.0751078975863858	0.0999681908777354	0.751317963513467	0.452461320870971	0.999996627136942
ENSGALG00000001637	863.23790994052	0.0508937685302546	0.097826623769502	0.520244556841397	0.602893133477012	0.999996627136942
ENSGALG00000001639	1461.98811484369	-0.0811648818675734	0.133771647627608	-0.606742036201269	0.544022120568085	0.999996627136942
ENSGALG00000001640	99.9245141436386	-0.160333502315357	0.220781192713921	-0.726209965371055	0.467710063741129	0.999996627136942
ENSGALG00000001642	724.821212587661	-0.0168082226200776	0.0945935424913218	-0.177688901138464	0.8589673021469	0.999996627136942
ENSGALG00000001644	1995.62574410795	0.0610209313201452	0.0818938010465372	0.745122714300064	0.456197538789674	0.999996627136942
ENSGALG00000001645	38.4101354783897	0.109673743568281	0.278142939577087	0.394307127605105	0.693354301626013	0.999996627136942
ENSGALG00000001647	308.613447950018	-0.16069147962879	0.100813724150021	-1.59394448507492	0.110948469553805	0.999996627136942
ENSGALG00000001651	226.79241548197	0.143469145152542	0.103334136229038	1.38840029430881	0.165015186815411	0.999996627136942
ENSGALG00000001652	6089.6114762062	-0.0188894715746008	0.0984839378214249	-0.191802561843658	0.847896864162795	0.999996627136942
ENSGALG00000001653	11.8710015090902	0.179873285819743	0.41286691111443	0.435668931022399	0.663076950622362	0.999996627136942
ENSGALG00000001654	2047.96961375737	-0.0345095064348155	0.131285749047938	-0.262857977237229	0.792660046884702	0.999996627136942
ENSGALG00000001655	631.602262362939	-0.134143950811253	0.102571443002409	-1.30780992140378	0.190937788222343	0.999996627136942
ENSGALG00000001658	16296.0702419028	0.0551729473999339	0.0857950020204874	0.643078805298692	0.520172966425008	0.999996627136942
ENSGALG00000001661	1.23256612824698	1.43120290693155	1.439022623487	0.994565953010174	0.319947413523377	0.999996627136942
ENSGALG00000001662	4308.64198975478	-0.155058616092471	0.219383796404408	-0.706791561791732	0.479696019178474	0.999996627136942
ENSGALG00000001663	1047.06502503755	0.0415858157212208	0.106589457198131	0.390149427667316	0.696426055057276	0.999996627136942
ENSGALG00000001664	312.136803375664	-0.0729269732378453	0.158734508230511	-0.459427342238288	0.645927317243458	0.999996627136942
ENSGALG00000001666	183.951399719969	-0.0185724135418233	0.138889519035861	-0.133720770802208	0.893623379948629	0.999996627136942
ENSGALG00000001668	1752.53016438172	-0.0773128872974556	0.0683648992492454	-1.13088570518604	0.258103200658224	0.999996627136942
ENSGALG00000001678	686.236586413953	-0.0781784657093868	0.141047805739732	-0.554269279833005	0.579394571112571	0.999996627136942
ENSGALG00000001682	1563.08075746471	-0.067547578918048	0.120066768528992	-0.562583467062643	0.573718552613932	0.999996627136942
ENSGALG00000001684	2603.95736536383	-0.199181236269122	0.113840450191181	-1.7496525701947	0.0801782825793387	0.999996627136942
ENSGALG00000001688	6674.09876164658	0.0586103415619046	0.121275182945763	0.483283884948797	0.628894180752541	0.999996627136942
ENSGALG00000001689	3154.69439911662	-0.119384154179094	0.173755856307353	-0.687079887355961	0.492032387704865	0.999996627136942
ENSGALG00000001690	11.7338069586814	0.239426883870636	0.416628576714352	0.574677055901501	0.565509727566546	0.999996627136942
ENSGALG00000001691	1780.98183315841	0.0127948145659109	0.0779320900130811	0.164179025145653	0.869590212553432	0.999996627136942
ENSGALG00000001692	1922.14701748457	-0.0649168089198628	0.109634214334742	-0.592121805348601	0.553769026280732	0.999996627136942
ENSGALG00000001693	101.513829435706	-0.177851326015672	0.192731079140054	-0.922795258601911	0.356113912184652	0.999996627136942
ENSGALG00000001696	37.0048118901996	0.0310215453996713	0.263601695392645	0.117683406221889	0.906318515322096	0.999996627136942
ENSGALG00000001697	1.03850373079809	1.33643308246485	1.39123091094828	0.960611981769387	0.336747301913347	0.999996627136942
ENSGALG00000001698	8.11130361966537	-0.0920741955916351	0.654035678660845	-0.140778551684152	0.888044887576883	0.999996627136942
ENSGALG00000001701	1724.25545396012	0.141911652072073	0.190906335201825	0.74335747905927	0.457265280525694	0.999996627136942
ENSGALG00000001702	238.214189147845	0.0295601031051087	0.133973678999258	0.220641123882792	0.825371877849743	0.999996627136942
ENSGALG00000001708	3015.3266712827	-0.0564860205004005	0.083285664075302	-0.678220209054576	0.4976320809109	0.999996627136942
ENSGALG00000001709	39.0961494339786	-0.0509175575184288	0.236040431083882	-0.215715406401432	0.829209591372024	0.999996627136942
ENSGALG00000001711	353.976223968167	0.0470885303954404	0.111678710720238	0.42164285468338	0.673285721206192	0.999996627136942
ENSGALG00000001714	545.107188784736	0.0297425641067509	0.141984167455539	0.209478032936767	0.834075082158465	0.999996627136942
ENSGALG00000001716	2.9469454369228	-0.301385505622449	0.752457981488937	-0.400534665106586	0.688762756517953	0.999996627136942
ENSGALG00000001717	3065.17524817029	-0.353061369619059	0.239760696882326	-1.4725573215711	0.140870439907393	0.999996627136942
ENSGALG00000001718	3440.70745837584	-0.0441526735560965	0.144211791142213	-0.306165489010228	0.75947864726355	0.999996627136942
ENSGALG00000001720	1117.49668036769	-0.0480871619819175	0.117556910324047	-0.409054319727908	0.682499798310208	0.999996627136942
ENSGALG00000001721	0.267715905638379	1.31316219773426	3.14964944945176	0.416923285847837	0.676734520649152	0.999996627136942
ENSGALG00000001722	1730.34704675224	-0.0531898506428921	0.0878558780962747	-0.605421649586216	0.544898869669524	0.999996627136942
ENSGALG00000001723	1.76942257332016	0.454354917370267	1.27257095574688	0.357037000819812	0.721064106144937	0.999996627136942
ENSGALG00000001725	3684.63895479944	-0.0346288978607355	0.202817795011271	-0.170738952461302	0.864429032885876	0.999996627136942
ENSGALG00000001726	1387.25615592298	-0.0772904747826311	0.0996012652262913	-0.775998925385428	0.437749620366875	0.999996627136942
ENSGALG00000001727	26.8671994038603	-0.272662026040964	0.391022442030699	-0.697305312260203	0.485611744264772	0.999996627136942
ENSGALG00000001728	284.026657755643	-0.314482182803962	0.171955224648747	-1.82886087611676	0.0674204525371154	0.999996627136942
ENSGALG00000001729	713.924601417604	-0.125478605268815	0.101292940538405	-1.23876949964978	0.215430872212764	0.999996627136942
ENSGALG00000001730	3536.28374903256	0.0101769222283747	0.182590638504824	0.0557362760309631	0.955551900312922	0.999996627136942
ENSGALG00000001731	1804.88133020415	-0.0303773642801356	0.0768426778867891	-0.395318918022222	0.692607539511053	0.999996627136942
ENSGALG00000001733	1151.88346381911	-0.0417384320158752	0.0859766891376708	-0.485462192537342	0.627348525216602	0.999996627136942
ENSGALG00000001737	2158.30209235718	0.0330044016281803	0.0953560366663014	0.3461175902652	0.729254344383164	0.999996627136942
ENSGALG00000001740	788.51546095293	0.0425511677427936	0.281253227083919	0.151291304935312	0.879745927989751	0.999996627136942
ENSGALG00000001741	7221.21408222128	-0.00870579184224712	0.115163051631124	-0.0755953556192	0.939741031571805	0.999996627136942
ENSGALG00000001749	1289.64592755963	-0.113341864192022	0.173220915523756	-0.654319738752783	0.51290583153301	0.999996627136942
ENSGALG00000001750	6838.43014232469	-0.058846294438302	0.0655008061183061	-0.898405652168847	0.36896932424376	0.999996627136942
ENSGALG00000001753	364.455832081292	0.00844025168477792	0.197090531003429	0.0428242373786646	0.965841643075311	0.999996627136942
ENSGALG00000001758	335.966628212696	-0.0500345452998364	0.124880730868991	-0.400658652072802	0.688671456931843	0.999996627136942
ENSGALG00000001764	4.82694897530953	-1.26275643120532	0.599828007315769	-2.10519751629498	0.0352741183795719	0.999996627136942
ENSGALG00000001765	393.958994042933	0.202896061008131	0.138848598025387	1.46127554684443	0.143939837784026	0.999996627136942
ENSGALG00000001768	121.393884144516	0.25415643367835	0.246416664812286	1.03140927531001	0.302348933077974	0.999996627136942
ENSGALG00000001773	257.129384885495	-0.208356376940486	0.226070999586863	-0.921641330914847	0.35671569230483	0.999996627136942
ENSGALG00000001774	1441.47449794525	-0.0705356230942279	0.117540201911469	-0.600097855432944	0.548441021739159	0.999996627136942
ENSGALG00000001777	4926.19076697675	0.02162795838395	0.116424533788212	0.185768048024083	0.852626662324334	0.999996627136942
ENSGALG00000001779	134.868154493947	0.0377676769119059	0.174467891416437	0.216473510428107	0.828618671261417	0.999996627136942
ENSGALG00000001780	84.239005109615	-0.422257868526798	0.366866354451823	-1.1509855384742	0.249738185047451	0.999996627136942
ENSGALG00000001782	1873.08465569696	-0.0784414294375685	0.100544820449298	-0.780163802441961	0.435294465565837	0.999996627136942
ENSGALG00000001788	1202.41210298898	-0.0155509426174991	0.0877002255738773	-0.177319300101448	0.859257591714718	0.999996627136942
ENSGALG00000001790	99.7109097400224	-0.240876195367776	0.207984978585134	-1.15814227068893	0.246805982288692	0.999996627136942
ENSGALG00000001791	119.560529361878	-0.0775669464775309	0.208234177865376	-0.372498632417961	0.709521630029327	0.999996627136942
ENSGALG00000001792	945.657188272838	-0.041800790652237	0.0889142233954003	-0.470124903035473	0.63826578312966	0.999996627136942
ENSGALG00000001793	52.9855539924489	0.159007461923914	0.243929789513595	0.651857496540216	0.514493106255421	0.999996627136942
ENSGALG00000001797	443.916443233031	-0.0857515461443534	0.117223774632358	-0.731520089788019	0.464461538088487	0.999996627136942
ENSGALG00000001798	905.654468721782	-0.0440003457730023	0.149701205162285	-0.293921119240846	0.768818179706898	0.999996627136942
ENSGALG00000001800	630.846841641963	-0.064484012536658	0.0742922306238546	-0.867977875952384	0.385406444337186	0.999996627136942
ENSGALG00000001801	624.441927656615	0.0848010890374938	0.121940761714005	0.69542856585055	0.486786763783643	0.999996627136942
ENSGALG00000001802	1930.30429849899	-0.249215029392383	0.151710766266927	-1.6426983761581	0.100445354938269	0.999996627136942
ENSGALG00000001803	2947.38416598423	0.0642577858966563	0.0826595979505137	0.777378398756863	0.43693555304514	0.999996627136942
ENSGALG00000001805	293.739804677505	-0.0903413601127942	0.146511119871947	-0.616617770663101	0.537486870346248	0.999996627136942
ENSGALG00000001806	525.834257102819	-1.14280435283325	0.706453510337773	-1.61766391717247	0.105735046180512	0.999996627136942
ENSGALG00000001812	37.8530837107185	-0.211877333731312	0.284952286298836	-0.743553724321099	0.457146507925335	0.999996627136942
ENSGALG00000001816	2765.50340542931	-0.11965168705761	0.0985678756331091	-1.21390144901753	0.224785359532072	0.999996627136942
ENSGALG00000001817	3283.84672159987	-0.0808786084417496	0.0925618079700308	-0.873779480063053	0.382238357378104	0.999996627136942
ENSGALG00000001823	860.437874570236	0.0509747277950277	0.108141810998943	0.471369281910084	0.637377048245397	0.999996627136942
ENSGALG00000001824	300.09693113592	0.209721096253474	0.250605672540237	0.836856939939384	0.402672986885494	0.999996627136942
ENSGALG00000001826	1656.3156637045	0.102382487314654	0.150143068380357	0.681899527025045	0.495302484512512	0.999996627136942
ENSGALG00000001828	109.404675215672	-0.018551168818784	0.246436959774612	-0.0752775429292369	0.939993888922431	0.999996627136942
ENSGALG00000001833	527.611945317834	0.0759688650421378	0.08170089445405	0.929841289373693	0.352453264742381	0.999996627136942
ENSGALG00000001835	56.6539545595847	0.385115381043668	0.63302363057765	0.608374415173475	0.542939176283279	0.999996627136942
ENSGALG00000001837	835.616145358239	0.0258703558555696	0.166645279097513	0.155242056634749	0.876630493769655	0.999996627136942
ENSGALG00000001838	2813.14286114927	-0.0594577199440555	0.0700838115919468	-0.848380226381519	0.396226251244289	0.999996627136942
ENSGALG00000001840	838.626685073332	0.0795782307066473	0.121711323013189	0.653827669739687	0.513222837758821	0.999996627136942
ENSGALG00000001841	735.28215863599	-0.0629895548033416	0.181008203485923	-0.34799281795115	0.72784557725362	0.999996627136942
ENSGALG00000001844	95.4959690361378	-0.0442775068897724	0.160124039687758	-0.27652004643471	0.782148664826904	0.999996627136942
ENSGALG00000001845	878.758913588835	-0.016796657931945	0.0919574119100706	-0.182656923276302	0.855067217278936	0.999996627136942
ENSGALG00000001848	3611.85963180072	-0.105678977454173	0.101715440143501	-1.03896691893659	0.298820121779564	0.999996627136942
ENSGALG00000001849	156.636939892618	0.00650181123585863	0.1763086552393	0.0368774364879244	0.970582730581692	0.999996627136942
ENSGALG00000001850	2172.70341335914	-0.0415481338009536	0.103547974346687	-0.401245259147678	0.688239561882558	0.999996627136942
ENSGALG00000001852	1340.29370186902	0.0221495106798617	0.104171618675208	0.212625194477592	0.831619318415799	0.999996627136942
ENSGALG00000001856	107.327097021713	-0.166758111149127	0.195330580300433	-0.853722499020073	0.393258764861552	0.999996627136942
ENSGALG00000001857	423.194363693582	-0.811019894322483	0.306264494384407	-2.64810289535075	0.00809448840581945	0.999996627136942
ENSGALG00000001859	89.6019542193085	-0.104951485195996	0.1686732811685	-0.62221760594763	0.533798790743891	0.999996627136942
ENSGALG00000001860	1289.41129114627	-0.109214488170993	0.0803368433681638	-1.3594570509883	0.174001803323836	0.999996627136942
ENSGALG00000001862	213.260944942925	0.391657050596479	0.407168252695635	0.961904686830409	0.336097484060132	0.999996627136942
ENSGALG00000001863	22.0564842832144	-0.503195615494139	0.32902945833431	-1.52933302094449	0.126181907558879	0.999996627136942
ENSGALG00000001864	1462.19961794388	-0.00983568513111599	0.150144605045527	-0.0655080822127014	0.947769471484877	0.999996627136942
ENSGALG00000001866	0.880221035757586	-0.428875710532989	2.18601049924748	-0.196191057033178	0.844460627493831	0.999996627136942
ENSGALG00000001869	29.5281364326282	-0.0460908915211468	0.321571712465994	-0.143330055892341	0.88602951971638	0.999996627136942
ENSGALG00000001872	5630.58692556424	0.0801260076068393	0.0742197667139723	1.07957773453571	0.280330260821519	0.999996627136942
ENSGALG00000001876	206.564181502199	0.122961967839215	0.16148703558584	0.761435538110762	0.446396967631464	0.999996627136942
ENSGALG00000001882	1226.79289204035	0.235922254092377	0.274776960658087	0.858595471495668	0.390563737398535	0.999996627136942
ENSGALG00000001883	144.819610243751	0.0927695775732948	0.362478646663838	0.255931151881973	0.798003999766436	0.999996627136942
ENSGALG00000001885	18.6542238835574	-0.0325171562855883	1.28180650042525	-0.0253682254496294	0.979761255365489	0.999996627136942
ENSGALG00000001889	677.516626717577	0.107631718958951	0.227256234990526	0.473613931707694	0.635775238882852	0.999996627136942
ENSGALG00000001892	611.083143283646	-0.133506377425123	0.166767302461743	-0.800554877691024	0.42338938176725	0.999996627136942
ENSGALG00000001894	1418.19969355032	0.125170501808011	0.336375825709565	0.372115033962299	0.709807203338308	0.999996627136942
ENSGALG00000001895	2581.30197835807	-0.180122189241137	0.172284197311689	-1.04549454942329	0.295794458417963	0.999996627136942
ENSGALG00000001900	2.35944878565461	0.507673018368835	0.876587269678518	0.579147149324928	0.562489888280837	0.999996627136942
ENSGALG00000001901	1837.2918765982	-0.0742675908801718	0.0946719089830271	-0.784473363619261	0.43276240544511	0.999996627136942
ENSGALG00000001905	633.295500360161	-0.0900773515069988	0.139220012750018	-0.647014389150652	0.517622630822974	0.999996627136942
ENSGALG00000001907	5521.84700870953	-0.0297085544643503	0.109181168512161	-0.272103283644937	0.785542604792131	0.999996627136942
ENSGALG00000001912	3.0671300733876	-0.977828528473714	0.791880287690055	-1.23481862558554	0.216898013862175	0.999996627136942
ENSGALG00000001916	760.534332539211	-0.191951298575202	0.17966285161695	-1.06839726102339	0.285341352013746	0.999996627136942
ENSGALG00000001917	0.326558288096491	-0.455919833918877	3.14309532841266	-0.145054408562634	0.884667914183178	0.999996627136942
ENSGALG00000001918	1282.79995867314	-0.218559871384933	0.175492579579733	-1.24540805034798	0.212981795619314	0.999996627136942
ENSGALG00000001921	0.814808056306857	1.60032356003387	1.61646948847822	0.990011609523448	0.322168444543253	0.999996627136942
ENSGALG00000001925	475.120701053925	0.119281799353605	0.116020710318166	1.02810781822052	0.303899113391945	0.999996627136942
ENSGALG00000001926	887.043911365825	-0.233985393185778	0.184202873417869	-1.27025919218413	0.203992319098605	0.999996627136942
ENSGALG00000001932	2.74325383107769	-1.13755797112834	0.887442365043941	-1.28183870405152	0.199899233884625	0.999996627136942
ENSGALG00000001933	9293.67945157295	-0.0138890646310341	0.183697115879507	-0.0756085067777788	0.939730568410082	0.999996627136942
ENSGALG00000001934	1.17057278022043	1.41329360193109	1.1914494252107	1.18619688928983	0.235544554427745	0.999996627136942
ENSGALG00000001935	4.96652240212188	0.061572262494737	0.592932798445104	0.103843576634996	0.917293484229676	0.999996627136942
ENSGALG00000001936	2750.67424071173	-0.269287491632906	0.226426910485154	-1.18929102135394	0.23432516727993	0.999996627136942
ENSGALG00000001938	3476.74155172424	-0.0854383036311261	0.113274947899277	-0.754255951696375	0.450695546298583	0.999996627136942
ENSGALG00000001939	3203.00709345906	-0.206447428565783	0.140577475522312	-1.46856690802515	0.141950296041465	0.999996627136942
ENSGALG00000001942	1348.34558478959	0.182130589204921	0.138050487686593	1.31930420715645	0.187067431879662	0.999996627136942
ENSGALG00000001943	729.745149686336	-0.331800414358316	0.168674022918577	-1.96711033873001	0.0491704916024786	0.999996627136942
ENSGALG00000001944	872.231841311429	0.0435042282888954	0.130640612808212	0.333006921459885	0.739129058495086	0.999996627136942
ENSGALG00000001945	1893.11481179271	0.0701459752021536	0.0667927220739578	1.05020386988395	0.293624390693343	0.999996627136942
ENSGALG00000001946	17.5345013359514	-0.565172765526705	0.369511661922623	-1.52951266161947	0.126137402621246	0.999996627136942
ENSGALG00000001947	1761.46385581877	-0.120143566584403	0.104001658292339	-1.15520818184159	0.248005185013846	0.999996627136942
ENSGALG00000001948	2856.72701146075	0.013241619394864	0.106272263792088	0.124600897001404	0.900839518228438	0.999996627136942
ENSGALG00000001949	7100.40492230304	-0.144301792562362	0.132214673476316	-1.09142040567994	0.275087937504843	0.999996627136942
ENSGALG00000001950	1617.25851960681	-0.0211785622564476	0.0744642096543041	-0.284412637356495	0.776094175508778	0.999996627136942
ENSGALG00000001951	360.528775156824	0.0167058142921388	0.16421011262311	0.101734381794631	0.918967510992428	0.999996627136942
ENSGALG00000001954	793.866890631627	-0.177421057932668	0.100790745052278	-1.76029116404133	0.0783584515667619	0.999996627136942
ENSGALG00000001955	0.483526134808864	-0.28116884137035	2.41260236854508	-0.116541724834627	0.907223219733562	0.999996627136942
ENSGALG00000001956	72.2736092510133	0.0154880548734357	0.197129192663724	0.0785680429374876	0.937376206977592	0.999996627136942
ENSGALG00000001959	38.1979602454199	0.278742743346426	0.24209692210205	1.15136838967713	0.249580712544653	0.999996627136942
ENSGALG00000001962	15599.7848230858	-0.159231877320306	0.0973786655406636	-1.63518237219849	0.102010822356815	0.999996627136942
ENSGALG00000001963	19.3110393229868	0.408882343117402	0.339586262146403	1.20406031896875	0.228566265549565	0.999996627136942
ENSGALG00000001964	699.68196236985	-0.0506599122072624	0.0772288840017482	-0.655971051013966	0.511842750720089	0.999996627136942
ENSGALG00000001965	2775.68651877902	-0.0189690710305028	0.0930989486718534	-0.203751721164578	0.838547522240794	0.999996627136942
ENSGALG00000001968	38.8983481400152	0.175286635398276	0.341100677104714	0.513885334048941	0.607332161778143	0.999996627136942
ENSGALG00000001971	1098.53544094088	0.0523908812079147	0.109341259783493	0.479150151659623	0.631831813689731	0.999996627136942
ENSGALG00000001972	2638.52810998764	0.0698313874953781	0.113636061668285	0.614517842929322	0.538873185976795	0.999996627136942
ENSGALG00000001973	1653.9678586549	0.0744582174182027	0.0968980355380117	0.768418234743199	0.442238750480722	0.999996627136942
ENSGALG00000001975	1018.98576729431	0.0977197327264466	0.123038543107939	0.794220495936135	0.427067078594235	0.999996627136942
ENSGALG00000001976	1496.56560878212	0.00169084535817074	0.100877065713846	0.0167614446971236	0.986626928247578	0.999996627136942
ENSGALG00000001977	1.81483319661212	1.02261095036086	1.07333748445813	0.952739436727227	0.340722106624141	0.999996627136942
ENSGALG00000001978	911.854077823986	-0.0698516395732422	0.0763462893576729	-0.914931690340521	0.360227492139259	0.999996627136942
ENSGALG00000001981	810.851694516457	-0.0497980425252935	0.124068620222465	-0.401375000673027	0.688144052170308	0.999996627136942
ENSGALG00000001983	57.215481580946	0.462091707211455	0.363934263801705	1.26971201442915	0.204187231581416	0.999996627136942
ENSGALG00000001985	577.552519958415	0.0553301342444456	0.117677734691012	0.470183543129263	0.638223890713688	0.999996627136942
ENSGALG00000001986	7621.19199915429	-0.0744835535301391	0.132143485308781	-0.563656644563996	0.572987828725927	0.999996627136942
ENSGALG00000001988	1172.40716974916	0.0417329690978399	0.105242311756642	0.396541736885651	0.691705424337263	0.999996627136942
ENSGALG00000001992	12993.241900919	-0.100175466204088	0.126799268215086	-0.790031895406234	0.429509141403613	0.999996627136942
ENSGALG00000001994	12.7395971374123	0.630447595882833	0.477551278524645	1.32016732910976	0.186779157303367	0.999996627136942
ENSGALG00000001995	1363.66132727785	-0.148638741691839	0.122162913336639	-1.21672558088265	0.223708642798723	0.999996627136942
ENSGALG00000001998	719.157398247881	-0.121459280030631	0.14143016220398	-0.858793330488121	0.39045454786331	0.999996627136942
ENSGALG00000002000	136.011052486236	-0.286575936262474	0.13467118115433	-2.12796779389693	0.0333397539229172	0.999996627136942
ENSGALG00000002001	3498.33898551266	0.0565833352772807	0.112967207233478	0.500882837267418	0.616453581930592	0.999996627136942
ENSGALG00000002002	607.733530800324	0.0109505720731804	0.132184985602042	0.0828427829628727	0.933976550138508	0.999996627136942
ENSGALG00000002003	988.310013200379	-0.144188021924279	0.20338173810522	-0.708952648687085	0.478353861698337	0.999996627136942
ENSGALG00000002008	51.7452410889408	-0.163622375962091	0.341869432257251	-0.478610722467191	0.632215588876854	0.999996627136942
ENSGALG00000002009	397.880022514637	-0.0595642609370361	0.206290123260916	-0.28874024599665	0.77278016193465	0.999996627136942
ENSGALG00000002010	567.53879301604	-0.00142828472328158	0.11346333072315	-0.0125880732936229	0.989956435919304	0.999996627136942
ENSGALG00000002012	901.881081088578	0.166930812746003	0.145678450529385	1.14588542189588	0.251842563948837	0.999996627136942
ENSGALG00000002013	2510.30323001826	0.0462971023539168	0.0719090531371558	0.643828563082481	0.519686609624869	0.999996627136942
ENSGALG00000002014	4538.38352194875	-0.0847007785002354	0.0606075006483038	-1.39752963897557	0.162254360215064	0.999996627136942
ENSGALG00000002015	61.2959600752846	0.099465285210439	0.231489362856619	0.42967540271838	0.667431778557977	0.999996627136942
ENSGALG00000002016	3803.70339362578	-0.0157675661505143	0.114356570259896	-0.137880719181064	0.890334688716984	0.999996627136942
ENSGALG00000002018	1813.22967139643	-0.149284568152456	0.128868964171573	-1.15842141753931	0.246692103090445	0.999996627136942
ENSGALG00000002021	3352.16962856405	-0.147561772722191	0.148337810713968	-0.994768441113953	0.319848898567897	0.999996627136942
ENSGALG00000002022	1909.0874881325	0.0249948793490883	0.136763376205564	0.182760034466533	0.854986308253915	0.999996627136942
ENSGALG00000002023	1014.96782059732	-0.166511934880441	0.099462740426247	-1.67411368485179	0.0941082587524511	0.999996627136942
ENSGALG00000002024	584.07176231762	-0.0548516062178705	0.104118757274721	-0.52681771905078	0.598320176935169	0.999996627136942
ENSGALG00000002028	69.4079265534391	0.0482769585648067	0.226345651280634	0.213288650750134	0.831101825284723	0.999996627136942
ENSGALG00000002029	2785.01080753825	-0.11222294831332	0.138602892500908	-0.809672484378957	0.418128436315871	0.999996627136942
ENSGALG00000002033	131.097560289602	-0.155461931115056	0.146315918069577	-1.06250866731486	0.288004825367876	0.999996627136942
ENSGALG00000002038	343.378630798466	0.0637334744858188	0.181854717502297	0.350463685304253	0.725990739028216	0.999996627136942
ENSGALG00000002042	1102.58872095397	0.0535136851142018	0.108477085676541	0.493317872437776	0.621788001962552	0.999996627136942
ENSGALG00000002043	808.091382768296	0.0658308751806394	0.128491775023366	0.51233532394325	0.608416347175814	0.999996627136942
ENSGALG00000002044	734.325776985666	0.000700625565099936	0.0944817840484054	0.00741545655764701	0.994083375926268	0.999996627136942
ENSGALG00000002046	90.5111588346359	-0.0961751624738924	0.1834905650463	-0.524142276468682	0.600179585823703	0.999996627136942
ENSGALG00000002048	110.685184358552	0.221718296597369	0.286364916913706	0.77425090680428	0.438782429275156	0.999996627136942
ENSGALG00000002050	3357.88922553562	-0.0383612823204693	0.102634901874402	-0.373764495506738	0.708579536592023	0.999996627136942
ENSGALG00000002053	4584.37570544922	0.0767788239592804	0.156628155985674	0.490198096734937	0.62399372748809	0.999996627136942
ENSGALG00000002055	1185.01375811165	-0.300636512791213	0.224956018645694	-1.33642351336559	0.181410885102025	0.999996627136942
ENSGALG00000002056	1070.71177760441	0.0535975230017694	0.0882009070758588	0.60767541716631	0.543402770379354	0.999996627136942
ENSGALG00000002057	697.690707262177	-0.143655956407194	0.0937243910939744	-1.53274888991442	0.125337738067473	0.999996627136942
ENSGALG00000002060	2637.42838879301	0.164969806893843	0.0741131145212237	2.22591923115848	0.0260195919735777	0.999996627136942
ENSGALG00000002062	2645.97355049382	-0.0423937252434044	0.0606595441089114	-0.698879720679872	0.484627201940509	0.999996627136942
ENSGALG00000002064	1143.07199616609	-0.0751888099750932	0.1015888299879	-0.740128712812704	0.459221897872988	0.999996627136942
ENSGALG00000002066	6478.20580687176	-0.348746374592981	0.227052901634696	-1.53596968848289	0.12454581469995	0.999996627136942
ENSGALG00000002067	977.02917997201	0.0654043765919021	0.0728946963863929	0.897244653372492	0.369588382622095	0.999996627136942
ENSGALG00000002069	473.314036382158	-0.00404125951200143	0.104141619774542	-0.0388054220853335	0.969045521893352	0.999996627136942
ENSGALG00000002070	1404.05650287389	-0.0679699519799781	0.0761442668544567	-0.892647007947387	0.37204623698821	0.999996627136942
ENSGALG00000002080	5107.67368171497	0.0968855453735308	0.33497668312816	0.289230714415018	0.772404829087533	0.999996627136942
ENSGALG00000002081	251.997424137674	0.0836440430505282	0.22517754046979	0.371458196390373	0.710296286602436	0.999996627136942
ENSGALG00000002082	14.8605958729643	-0.0121171546823519	0.353033991380031	-0.0343229121790376	0.972619654354904	0.999996627136942
ENSGALG00000002083	0.18855381584575	-0.299634631057319	3.16281938972912	-0.0947365606870715	0.924524077333849	0.999996627136942
ENSGALG00000002085	1868.40113033085	0.0643122097153327	0.115463397620897	0.556992181422636	0.577532771130611	0.999996627136942
ENSGALG00000002086	20.3892788576648	-0.436118693730116	0.384230145344855	-1.13504549034977	0.256356258784441	0.999996627136942
ENSGALG00000002087	2861.17068030432	-0.0558595855548449	0.104987152448636	-0.532061154646268	0.59468364051499	0.999996627136942
ENSGALG00000002088	14.6837293763673	-0.0658895497440818	0.449568706423224	-0.146561690799834	0.883477993386758	0.999996627136942
ENSGALG00000002089	1154.04343439586	-0.0744931206778214	0.0918978536119612	-0.810607840661531	0.417590912750844	0.999996627136942
ENSGALG00000002090	1864.8271201213	0.105060274019236	0.0927408731675719	1.13283680033295	0.257282794237989	0.999996627136942
ENSGALG00000002091	21.7937410090631	-0.363174937191911	0.320603154623962	-1.13278653673225	0.257303906598607	0.999996627136942
ENSGALG00000002093	0.250882075900957	1.4335109596347	3.14529747954454	0.455763236691457	0.648560243133318	0.999996627136942
ENSGALG00000002094	1202.90254841567	0.0869534807393814	0.0706992797544143	1.22990617501944	0.218732241597705	0.999996627136942
ENSGALG00000002095	4460.47991305262	-0.0606282367119281	0.137737832738011	-0.440171269626758	0.659813066583329	0.999996627136942
ENSGALG00000002097	0.290595598263123	-0.564148295326133	3.16279442748082	-0.1783702065567	0.858432245802416	0.999996627136942
ENSGALG00000002098	12.2385936196665	0.171354346856321	0.486775291651266	0.352019401549827	0.724823712254123	0.999996627136942
ENSGALG00000002099	2999.42562979759	-0.0600300922921168	0.19005109632292	-0.315862909783579	0.752106565414551	0.999996627136942
ENSGALG00000002102	853.667171545585	0.0571427367691481	0.312020494559444	0.183137767440022	0.854689922740213	0.999996627136942
ENSGALG00000002103	500.406681382794	-0.475288388761635	0.327784855973819	-1.45000106045045	0.147058223501111	0.999996627136942
ENSGALG00000002105	349.975120688465	-0.467475097645415	0.379842339178881	-1.2307082424144	0.218432004230699	0.999996627136942
ENSGALG00000002106	1316.35898268979	-0.0256714225723985	0.112954637403516	-0.227271966539015	0.820212270230808	0.999996627136942
ENSGALG00000002107	5248.88389012884	-0.102877589719016	0.149445985450868	-0.688393130191096	0.491205248785562	0.999996627136942
ENSGALG00000002108	307.825465526738	0.26982155169269	0.382005877505063	0.706328272891857	0.479984015013348	0.999996627136942
ENSGALG00000002110	580.374117571819	0.0907634346404211	0.11953441825385	0.759307954698625	0.447668360134358	0.999996627136942
ENSGALG00000002111	1.44368848471847	1.31707659607776	1.07770940079889	1.22210736502942	0.221667028306149	0.999996627136942
ENSGALG00000002112	619.000558525188	-0.17174493757675	0.298891535731201	-0.574606226826053	0.565557639841122	0.999996627136942
ENSGALG00000002113	3470.42092081982	0.0396157619041254	0.323554075756315	0.122439384549623	0.902551048778811	0.999996627136942
ENSGALG00000002116	74.0643282495754	0.136038383729967	0.19437058330707	0.699891832474728	0.483994858473942	0.999996627136942
ENSGALG00000002117	2498.57473548192	0.0057773392323582	0.103991727881174	0.0555557576556442	0.955695710312551	0.999996627136942
ENSGALG00000002118	1209.37146968196	-0.103306643115	0.199264159647499	-0.518440663377452	0.604150849680525	0.999996627136942
ENSGALG00000002119	3313.50269605124	0.0844182048394888	0.098205999720727	0.859603334618585	0.390007736231765	0.999996627136942
ENSGALG00000002121	850.943387588257	0.268877222945546	0.294140344076111	0.914112016119667	0.360657989202641	0.999996627136942
ENSGALG00000002123	129.003254542512	0.164119814189141	0.181173295572567	0.905871992174499	0.365003610270716	0.999996627136942
ENSGALG00000002124	465.156783736865	-0.20451861361468	0.155525447738625	-1.31501703797306	0.188504176405752	0.999996627136942
ENSGALG00000002125	136.590231364014	0.127792012589163	0.225370300086404	0.567031292677735	0.570692921359764	0.999996627136942
ENSGALG00000002127	50.124642728011	-0.10361818310113	0.278264007149188	-0.37237364674899	0.70961467225134	0.999996627136942
ENSGALG00000002129	1288.52555247839	-0.106304259700467	0.0975264829634901	-1.09000403244587	0.275711367769387	0.999996627136942
ENSGALG00000002131	557.459786598462	-0.111908073184585	0.128590862400895	-0.87026458253076	0.384155829443247	0.999996627136942
ENSGALG00000002132	30.3709560322329	-0.248014745163076	0.344944337141792	-0.718999323827505	0.472141336303745	0.999996627136942
ENSGALG00000002137	1572.50368460486	-0.136661558586541	0.0665715283948474	-2.05285295203045	0.0400868411515667	0.999996627136942
ENSGALG00000002138	221.396680461048	0.0389611694064968	0.167880944728892	0.232076186308187	0.816478840552467	0.999996627136942
ENSGALG00000002139	19426.5875755099	-0.0268384756850486	0.08290250033027	-0.323735419054051	0.746138353158891	0.999996627136942
ENSGALG00000002141	3653.32410439261	-0.0270856691149605	0.0859920137381211	-0.314978890917089	0.752777681315294	0.999996627136942
ENSGALG00000002142	474.559121741381	-0.0502235686521861	0.219991569981735	-0.22829769639062	0.81941481529232	0.999996627136942
ENSGALG00000002143	1516.03480612437	-0.161870715239132	0.119672834244082	-1.35261035857966	0.176180141446684	0.999996627136942
ENSGALG00000002144	13470.3742485516	0.0665455501170897	0.0692747001610598	0.96060394288788	0.336751345430017	0.999996627136942
ENSGALG00000002145	2136.54959634111	-0.103328609044649	0.154380757708685	-0.669310156124698	0.503297649524003	0.999996627136942
ENSGALG00000002147	1936.25845883049	-0.0316771120742936	0.113942178053497	-0.278010413838332	0.781004364677194	0.999996627136942
ENSGALG00000002150	91.0117226887202	0.185929936686304	0.216960571842762	0.856975694279846	0.391458317513624	0.999996627136942
ENSGALG00000002151	207.742616186569	-0.0717372693847068	0.148293949677899	-0.483750480316448	0.628562962795516	0.999996627136942
ENSGALG00000002152	23.5608465283679	-1.30931077852753	0.60074383224184	-2.17948268173054	0.0292958298223639	0.999996627136942
ENSGALG00000002155	963.450517298194	0.0634586598268516	0.119165375511049	0.53252599217436	0.594361744564134	0.999996627136942
ENSGALG00000002157	7610.56775310606	0.060182942404808	0.107562457944697	0.55951624344389	0.575809448656122	0.999996627136942
ENSGALG00000002158	3469.1137697614	-0.10176584282785	0.0866616289492092	-1.17428952192317	0.24027907879751	0.999996627136942
ENSGALG00000002159	11137.1411591909	-0.206309510878689	0.218747156156536	-0.943141453830163	0.345608554704937	0.999996627136942
ENSGALG00000002160	61930.5430110497	-0.00584575493882559	0.143552729022114	-0.040722004929109	0.967517518747432	0.999996627136942
ENSGALG00000002162	6262.4685218648	-0.082218746379242	0.106186639262551	-0.774285229763725	0.438762136242092	0.999996627136942
ENSGALG00000002164	970.738415941905	0.032786110599962	0.0769313482258912	0.426173612656483	0.669981343724882	0.999996627136942
ENSGALG00000002165	456.711641174269	-0.0899252898372528	0.165217153005772	-0.544285434056059	0.586245068796696	0.999996627136942
ENSGALG00000002167	950.923496353048	0.156783209459296	0.215740482799729	0.726721324735502	0.467396687324897	0.999996627136942
ENSGALG00000002169	14809.1985859509	-0.186340093213015	0.159171601511942	-1.1706868024384	0.241724691977407	0.999996627136942
ENSGALG00000002170	194.549171489622	0.458839200437263	0.270375395577066	1.69704495284401	0.0896881621138362	0.999996627136942
ENSGALG00000002172	3304.34019762783	-0.14636620245544	0.127237522090446	-1.15033835971277	0.250004537313627	0.999996627136942
ENSGALG00000002175	491.596918564137	0.150062841250177	0.168686691652194	0.889595022466758	0.373683379893517	0.999996627136942
ENSGALG00000002179	870.712703760062	0.0616905181861473	0.0979412692067056	0.629872562259216	0.528777965753314	0.999996627136942
ENSGALG00000002180	2032.97861496449	0.00451447922667482	0.0812600250329686	0.0555559664772834	0.955695543953916	0.999996627136942
ENSGALG00000002182	3537.06069538165	0.170642609601876	0.199303558775723	0.856194493716497	0.391890207782648	0.999996627136942
ENSGALG00000002183	37.5329587956893	-0.0520814830695683	0.219779200897117	-0.236971846548613	0.812678631443246	0.999996627136942
ENSGALG00000002186	0.31371949491195	0.664722016145715	3.13452976555936	0.212064349635261	0.83205683200993	0.999996627136942
ENSGALG00000002187	4252.42027002986	-0.0764730370916998	0.125612275706266	-0.608802258073293	0.542655516710286	0.999996627136942
ENSGALG00000002189	3026.45635977751	-0.0526457479566124	0.0961158108591836	-0.547732443663636	0.58387563151286	0.999996627136942
ENSGALG00000002192	17624.636211175	0.120989419040534	0.330596275872817	0.365973327198277	0.714384978759531	0.999996627136942
ENSGALG00000002193	40.3151006786778	-0.176500443658659	0.416976045375853	-0.423286770585504	0.672086045306419	0.999996627136942
ENSGALG00000002194	864.147786527451	-0.0140411730694593	0.077919296701539	-0.180201486202352	0.856994391711946	0.999996627136942
ENSGALG00000002197	20480.3027243463	0.0905197872081816	0.14391727899689	0.6289709466376	0.529368076982715	0.999996627136942
ENSGALG00000002198	853.006483708231	0.0761154571340222	0.209442379157698	0.363419559308538	0.716291492936297	0.999996627136942
ENSGALG00000002199	95.8401349279816	0.0374095580276612	0.161240977570787	0.232010240766731	0.816530059825758	0.999996627136942
ENSGALG00000002200	2.99673859672144	-0.215435762872307	0.791635439885705	-0.272140119072248	0.785514282658165	0.999996627136942
ENSGALG00000002201	676.108552655209	-0.162823600869849	0.256001396347419	-0.636026221704203	0.524759331239249	0.999996627136942
ENSGALG00000002203	20.1330029623916	0.461975022114634	0.398058315972679	1.16057121174763	0.245816318410717	0.999996627136942
ENSGALG00000002204	129.264473196776	-0.306975077652066	0.224007285973597	-1.3703798799127	0.170568349416608	0.999996627136942
ENSGALG00000002205	1541.76593634173	-0.108986770573895	0.0917238686105125	-1.18820512288558	0.234752605893	0.999996627136942
ENSGALG00000002207	31.1418867703872	-2.70315930782493	0.799721620091814	-3.38012533350616	0.000724527823284927	0.999996627136942
ENSGALG00000002210	4232.50281866239	0.0662259828315369	0.158320956492454	0.418302063723909	0.675726280969683	0.999996627136942
ENSGALG00000002216	3150.14529374214	-0.130917117867434	0.158646236488214	-0.825214141636192	0.4092500261375	0.999996627136942
ENSGALG00000002219	3511.10534181062	-0.215558989525922	0.191043295183012	-1.12832533232546	0.259182548820305	0.999996627136942
ENSGALG00000002222	1183.68760630417	-0.1027700555625	0.0970930990981864	-1.05846920653519	0.289841582433114	0.999996627136942
ENSGALG00000002223	0.231969623389585	0.533108821902569	3.15502466754668	0.168971364118402	0.865819165617427	0.999996627136942
ENSGALG00000002225	3179.12777033373	0.0386014131857248	0.0777328012477651	0.496591047358333	0.61947746767937	0.999996627136942
ENSGALG00000002227	5576.16714810021	-0.0233884139217539	0.200680766817013	-0.116545368510975	0.907220332177169	0.999996627136942
ENSGALG00000002229	4025.00616432866	-0.037830364476583	0.0613702159890338	-0.616428732845634	0.537611594592932	0.999996627136942
ENSGALG00000002232	2103.60865239886	-0.125965607459226	0.1109745130491	-1.13508592196745	0.256339319530224	0.999996627136942
ENSGALG00000002234	918.885998370345	0.175190612514428	0.300017262096916	0.583935108566637	0.559263971290433	0.999996627136942
ENSGALG00000002237	3103.09223952042	0.0226304615157451	0.102707962802927	0.220337945551191	0.825607969956504	0.999996627136942
ENSGALG00000002239	1178.85450223375	0.0400762575970693	0.116496288406159	0.344013171109326	0.730836380849614	0.999996627136942
ENSGALG00000002240	438.705650968497	-0.00657848539652536	0.0961364650877624	-0.0684286174920194	0.945444441750524	0.999996627136942
ENSGALG00000002242	385.668655027272	0.00792626148587939	0.288960626536778	0.0274302474384709	0.978116573353331	0.999996627136942
ENSGALG00000002244	10.1710979834786	-0.20030052147102	0.570425805982427	-0.351142110630933	0.725481737147907	0.999996627136942
ENSGALG00000002246	1210.28503821286	0.0101961564833995	0.259250164311817	0.0393294118461423	0.968627757488828	0.999996627136942
ENSGALG00000002247	486.192486743313	-0.115029088451869	0.116530230354665	-0.987118004502121	0.323584792344649	0.999996627136942
ENSGALG00000002249	1708.60974218462	-0.0609825930289736	0.0725764379146156	-0.84025332161821	0.400766367337462	0.999996627136942
ENSGALG00000002250	243.020258198593	0.116968178718538	0.141511393988368	0.826563681000508	0.408484409954259	0.999996627136942
ENSGALG00000002253	299.067245844964	-0.0239230207987403	0.118421490890238	-0.202015872447628	0.839904315580608	0.999996627136942
ENSGALG00000002260	360.98954856959	-0.0323249936261647	0.148919424807712	-0.217063648129875	0.828158743136295	0.999996627136942
ENSGALG00000002262	3840.83446957202	-0.100969566619513	0.0967226462683303	-1.04390823157796	0.29652784939181	0.999996627136942
ENSGALG00000002263	1497.28480208933	0.127988546292159	0.372444629731977	0.343644493905747	0.731113658952334	0.999996627136942
ENSGALG00000002266	76.9263167818072	-0.0375904836904515	0.293146515486335	-0.128231043879503	0.897966133398781	0.999996627136942
ENSGALG00000002267	535.154554223419	-0.037557059143586	0.106212504445483	-0.353602989964928	0.723636433287036	0.999996627136942
ENSGALG00000002272	1387.02537052266	0.0345568783505816	0.0797145725871109	0.433507666528832	0.664645997669713	0.999996627136942
ENSGALG00000002273	886.019610865021	-0.0334361611008705	0.084205470898558	-0.39707825090309	0.69130975761719	0.999996627136942
ENSGALG00000002276	250.092228745969	0.182567643415911	0.130413342147491	1.39991537989599	0.161538659875988	0.999996627136942
ENSGALG00000002277	1821.76816887038	0.0701370437100546	0.125807817997268	0.557493523268782	0.577190282987677	0.999996627136942
ENSGALG00000002278	694.058099041192	0.0256020267647897	0.133412940267187	0.19190062608257	0.847820047015066	0.999996627136942
ENSGALG00000002282	490.300887850187	0.0661835114617811	0.190856957970989	0.346770231305066	0.728763942998103	0.999996627136942
ENSGALG00000002283	1704.93309766777	-0.0874105441536267	0.143187403049793	-0.61046252876889	0.541555458159535	0.999996627136942
ENSGALG00000002284	2228.19625363221	-0.00148083365471208	0.0844765112158343	-0.0175295313856961	0.986014173824111	0.999996627136942
ENSGALG00000002285	566.508733446431	0.0990448924329627	0.128208025235956	0.772532704178847	0.43979898473759	0.999996627136942
ENSGALG00000002286	14472.6592255956	0.080674323588429	0.119718916961623	0.673864462157553	0.500397487568122	0.999996627136942
ENSGALG00000002287	3.76492516631875	0.482081732998267	0.966165817920474	0.498963763834944	0.617804912023405	0.999996627136942
ENSGALG00000002288	1676.55572280119	-0.0072156110373193	0.0780862108212646	-0.0924057008456394	0.926375710190217	0.999996627136942
ENSGALG00000002289	26.4057786439005	0.0210229965737585	0.256370294527051	0.0820024668323666	0.934644751816053	0.999996627136942
ENSGALG00000002294	189.391852828128	-0.0439875927034691	0.143921818408594	-0.305635331667282	0.759882316145264	0.999996627136942
ENSGALG00000002298	40.6225435802924	-0.206378246435348	0.389165411115069	-0.530309838800976	0.595897126208462	0.999996627136942
ENSGALG00000002299	5.1478481694354	-0.721038229379399	0.94153435705547	-0.765811915387086	0.443788223335428	0.999996627136942
ENSGALG00000002301	9171.62244456881	-0.0321984013456087	0.0742751503737228	-0.433501664871754	0.664650356837265	0.999996627136942
ENSGALG00000002303	1.56753676584208	0.921968880853264	1.18821037920151	0.775930674391886	0.437789919902797	0.999996627136942
ENSGALG00000002304	1426.9110965285	-0.0492841402523791	0.0869922109692239	-0.566535092087898	0.571030084634158	0.999996627136942
ENSGALG00000002305	1160.00781835534	-0.0427436104184044	0.12357924640797	-0.345880167267695	0.7294327740291	0.999996627136942
ENSGALG00000002308	623.477167232274	-0.00147853525093319	0.0970525551833076	-0.0152343773756457	0.987845195660848	0.999996627136942
ENSGALG00000002311	306.9432563629	-0.0973694862477358	0.166435131874645	-0.585029645790604	0.558527783146593	0.999996627136942
ENSGALG00000002312	116.089142051936	0.181429025450692	0.407333193703271	0.445406925473542	0.656025708295861	0.999996627136942
ENSGALG00000002313	613.939000169197	-0.0626174778230225	0.116153064232454	-0.539094497737124	0.589821652005269	0.999996627136942
ENSGALG00000002314	459.001245744135	-0.323032181939693	0.179318408599636	-1.80144461721678	0.0716328291048854	0.999996627136942
ENSGALG00000002315	1256.62164433076	0.0184082336832285	0.0774431970493342	0.237699815924461	0.8121139264498	0.999996627136942
ENSGALG00000002316	753.853977725354	-0.0946191564454212	0.111305930658357	-0.850081894879853	0.395279556752422	0.999996627136942
ENSGALG00000002318	26.5089669577536	-0.115401351957714	0.371267480418308	-0.310830756918679	0.755929286420814	0.999996627136942
ENSGALG00000002319	10.4171909449051	-0.343669735634602	0.486711482697002	-0.706105665989702	0.480122428417279	0.999996627136942
ENSGALG00000002321	1427.95133291164	-0.213478159244655	0.1303531066384	-1.63769138112561	0.101486089459443	0.999996627136942
ENSGALG00000002326	6605.89369758245	-0.0393559322146499	0.12972072384279	-0.303389705582787	0.76159288996538	0.999996627136942
ENSGALG00000002329	209.12054073863	0.0227825355368453	0.347034115438088	0.0656492676752691	0.947657063752479	0.999996627136942
ENSGALG00000002335	129.782780206655	0.0849370127072563	0.273487638576002	0.31056984202104	0.756127656743062	0.999996627136942
ENSGALG00000002336	3050.07770192594	-0.0601015270461846	0.127254893813433	-0.472292461571646	0.636718050377506	0.999996627136942
ENSGALG00000002341	1756.29227411125	0.0321372586517255	0.0773067045339768	0.415711144918885	0.677621384984368	0.999996627136942
ENSGALG00000002345	927.766771560686	-0.0749681785041487	0.0606678809217102	-1.23571447304864	0.216564715824605	0.999996627136942
ENSGALG00000002346	739.799247726599	-0.054975717275263	0.171251901309507	-0.321022522114392	0.748193323299224	0.999996627136942
ENSGALG00000002347	647.753268216848	-0.112736553587232	0.188075297029411	-0.599422440734483	0.548891216093422	0.999996627136942
ENSGALG00000002350	138.847955775116	0.0150843400103353	0.186775887036414	0.080761709927762	0.935631459609961	0.999996627136942
ENSGALG00000002354	962.964639040253	-0.00424869439840709	0.0789003835663619	-0.0538488433941969	0.957055594541574	0.999996627136942
ENSGALG00000002356	915.944313598889	-0.0840369962122635	0.129875833157152	-0.647056455149569	0.517595406221886	0.999996627136942
ENSGALG00000002358	121.758343328585	0.00964520759676191	0.184189841212778	0.0523655785425194	0.958237400813548	0.999996627136942
ENSGALG00000002362	710.646135950859	-0.0838044629459422	0.144055378311043	-0.581751711935338	0.560733934021944	0.999996627136942
ENSGALG00000002363	6812.67790682743	-0.087387158924717	0.109837899477004	-0.795601148062853	0.426263899088554	0.999996627136942
ENSGALG00000002364	4143.78748974204	-0.0305471277847822	0.0807821159753364	-0.378142209026916	0.705324953904346	0.999996627136942
ENSGALG00000002369	1.54641778737612	0.895303608846521	1.17614056070513	0.76122160799366	0.446524714083319	0.999996627136942
ENSGALG00000002370	5.24269495386926	-0.166836402604617	0.607296398193085	-0.274719894768046	0.783531445232819	0.999996627136942
ENSGALG00000002371	704.705940621202	-0.0897446944645631	0.186819246487503	-0.480382488163854	0.630955444035949	0.999996627136942
ENSGALG00000002374	456.440533232679	-0.0361441018685277	0.193012167962069	-0.187263332929511	0.851454170478365	0.999996627136942
ENSGALG00000002375	2028.96132415383	-0.0209288117159912	0.113969510757938	-0.183635180819916	0.854299662121669	0.999996627136942
ENSGALG00000002377	34661.7101766347	0.0347494116489274	0.0877373936369204	0.396061590257961	0.692059592794055	0.999996627136942
ENSGALG00000002379	1376.62402860959	0.0122224948297832	0.064276025037419	0.190156358030349	0.849186608330997	0.999996627136942
ENSGALG00000002383	235.876790533699	0.28730669824132	0.647756389685188	0.443541280049667	0.657374267790807	0.999996627136942
ENSGALG00000002386	68.7025202680149	0.302399113774508	0.244848696658842	1.23504481706861	0.216813825021317	0.999996627136942
ENSGALG00000002388	3411.84603282068	0.0550549504653377	0.0666943130889959	0.825481932648039	0.409098035970957	0.999996627136942
ENSGALG00000002389	3592.63884206758	-0.0242501231374789	0.168230958841467	-0.144147803142055	0.88538375741386	0.999996627136942
ENSGALG00000002390	3.20736490128444	0.133035395709828	0.727086303263467	0.182970570498591	0.854821110114518	0.999996627136942
ENSGALG00000002394	785.923339401117	0.029577154593812	0.0896368589370432	0.329966432833011	0.741425325655961	0.999996627136942
ENSGALG00000002397	88.363375320259	0.047106061810949	0.165235828140146	0.285083824380967	0.775579922347564	0.999996627136942
ENSGALG00000002399	1316.42543155614	0.0672744764793548	0.0908038602912341	0.740876833469262	0.458768123214067	0.999996627136942
ENSGALG00000002403	1063.73771725586	0.0947237097236927	0.165149275374984	0.573564186149867	0.566262752763144	0.999996627136942
ENSGALG00000002407	144.002578182586	-0.0681776791690313	0.273194930818566	-0.249556896845605	0.802930035327801	0.999996627136942
ENSGALG00000002408	488.383631547817	-0.0109698597220175	0.121979473086046	-0.0899320143339136	0.928341240461409	0.999996627136942
ENSGALG00000002412	4112.4281881979	-0.143004728492185	0.184143602920743	-0.776593518449486	0.437398626772019	0.999996627136942
ENSGALG00000002413	1.50962726946913	-0.50861702182636	1.01310961546507	-0.502035529090183	0.615642529135045	0.999996627136942
ENSGALG00000002414	2847.3763793186	0.0511112499473271	0.106733054515437	0.478869926278881	0.632031166774277	0.999996627136942
ENSGALG00000002415	1346.33529249413	0.0850777867865687	0.083961208725386	1.01329873733518	0.310917490463329	0.999996627136942
ENSGALG00000002417	1592.65430436392	-0.0657955822004336	0.0944596043242564	-0.696547298404657	0.486086147260327	0.999996627136942
ENSGALG00000002419	319.616972382506	0.040372569525494	0.147923359020003	0.27292896668223	0.784907819340974	0.999996627136942
ENSGALG00000002421	954.706315437877	0.15011194513469	0.108465060766619	1.38396589716279	0.166368897247374	0.999996627136942
ENSGALG00000002424	700.520778137191	0.0778907750629456	0.0841169410483631	0.925982020888779	0.354455323830654	0.999996627136942
ENSGALG00000002426	168.202578701596	0.0864867510870319	0.132598340527385	0.65224610461222	0.514242422005907	0.999996627136942
ENSGALG00000002427	1767.68995645768	0.309575337366486	0.217931753638592	1.42051505665334	0.155457788333378	0.999996627136942
ENSGALG00000002428	93.2712390089346	-0.19067461333331	0.251721947615681	-0.757481082358477	0.448761695362009	0.999996627136942
ENSGALG00000002430	2334.29286067834	0.0328011564476298	0.0977543779981244	0.335546674423719	0.737212742217434	0.999996627136942
ENSGALG00000002431	5211.251160808	-0.30521395830791	0.161575376548495	-1.88898806753704	0.0588934276156965	0.999996627136942
ENSGALG00000002432	15.9785501555274	-2.87535026550691	2.67001868400813	-1.07690267589833	0.281523747525515	0.999996627136942
ENSGALG00000002437	196.710071172808	-0.0922787092394029	0.192037015309258	-0.480525637678738	0.630853677610976	0.999996627136942
ENSGALG00000002439	1439.86844403796	-0.0824820914995684	0.150601679411462	-0.547683743115624	0.583909076665161	0.999996627136942
ENSGALG00000002442	1716.76512907961	-0.0654925433315839	0.207019973797909	-0.316358572219302	0.751730357949586	0.999996627136942
ENSGALG00000002443	7.88443843675628	-0.652025178162195	0.510900198553713	-1.27622807743663	0.201874906062131	0.999996627136942
ENSGALG00000002445	2439.16212300019	0.0212847362420062	0.0672832258216093	0.316345359219834	0.751740385842659	0.999996627136942
ENSGALG00000002447	12129.1975146199	-0.115964405855397	0.150239243560368	-0.77186494758143	0.440194419909108	0.999996627136942
ENSGALG00000002448	5738.57288933561	-0.0833690697520279	0.107046934053598	-0.778808571110365	0.436092487994227	0.999996627136942
ENSGALG00000002450	494.750585077088	-0.0265637827802783	0.107571270877765	-0.246941237781443	0.804953701246944	0.999996627136942
ENSGALG00000002452	343.21148263591	-0.176904582003716	0.221618267706555	-0.798240072149448	0.424731187260395	0.999996627136942
ENSGALG00000002455	4.1921330535143	0.576894129586313	0.808444789086249	0.713585067742662	0.475483793714915	0.999996627136942
ENSGALG00000002457	548.331147689317	0.0935556804454653	0.139639506035598	0.669980030018264	0.502870520625453	0.999996627136942
ENSGALG00000002458	784.382612290562	-0.0795639026570451	0.130328939043117	-0.610485309258313	0.541540372058072	0.999996627136942
ENSGALG00000002461	42.963736198711	0.18841268399439	0.252589623649802	0.745924085367857	0.455713274814597	0.999996627136942
ENSGALG00000002463	355.661033567738	0.050635184598888	0.103869411634325	0.48748889400809	0.625911911340156	0.999996627136942
ENSGALG00000002466	478.041697980152	0.259278234877006	0.329285237984579	0.787397080002562	0.431049455555703	0.999996627136942
ENSGALG00000002467	321.369511133708	-0.316540868190135	0.200179690978985	-1.58128362893399	0.11381320110379	0.999996627136942
ENSGALG00000002469	2642.90819785024	0.0561077226587116	0.0649620071687229	0.863700570596371	0.387752400109928	0.999996627136942
ENSGALG00000002470	208.66639746903	-0.247407287561011	0.217388457767277	-1.13808842521838	0.255083560853653	0.999996627136942
ENSGALG00000002473	1568.45104128	-0.208029021782642	0.170646619155256	-1.2190632478536	0.222820187757855	0.999996627136942
ENSGALG00000002478	11782.6860324015	0.0480332480902278	0.10879100553835	0.441518559852777	0.658837628114784	0.999996627136942
ENSGALG00000002479	241.450617991748	-0.286311831806906	0.217676035470715	-1.31531167952305	0.188405174456685	0.999996627136942
ENSGALG00000002484	620.084397323724	0.00619036139291024	0.12601498025051	0.0491240119278216	0.960820467753955	0.999996627136942
ENSGALG00000002485	1248.46976968153	-0.0544856116446195	0.0977357912280979	-0.557478595711777	0.577200479260686	0.999996627136942
ENSGALG00000002486	811.835131226716	0.0349719409058967	0.0877622107793329	0.398485186224732	0.69027257580586	0.999996627136942
ENSGALG00000002487	3726.52592125822	0.0305361032422999	0.116752075594681	0.261546555697303	0.793671052263403	0.999996627136942
ENSGALG00000002488	3099.81720242537	0.0558071481406035	0.104704468236458	0.532996815518628	0.594035784704952	0.999996627136942
ENSGALG00000002489	1058.27582621631	-0.187701571609782	0.131819359170192	-1.42393023901323	0.154466667275047	0.999996627136942
ENSGALG00000002490	4729.17349157407	-0.119993334939427	0.11068035487597	-1.08414302677194	0.278301387992028	0.999996627136942
ENSGALG00000002492	1150.12547060281	-0.080590259899737	0.195704274335557	-0.411796115201633	0.680488869026358	0.999996627136942
ENSGALG00000002495	80.5454624732876	-0.341584336978797	0.361082666994187	-0.946000371112513	0.344148396941758	0.999996627136942
ENSGALG00000002496	213.358322480695	-2.6126354453494	2.93862498913409	-0.889067320603999	0.373966900597085	0.999996627136942
ENSGALG00000002497	1028.02896617073	-0.128711097796373	0.0844174566256246	-1.52469765071438	0.127334527999945	0.999996627136942
ENSGALG00000002499	2012.58979936202	-0.0508890622076366	0.0949900598346288	-0.53573039427737	0.592144894274891	0.999996627136942
ENSGALG00000002500	613.109351329541	-0.00509843315792504	0.182240965727661	-0.027976328689698	0.977681030724937	0.999996627136942
ENSGALG00000002501	1673.95457542418	-0.124838631170867	0.138587849952008	-0.90079059033023	0.367699671531528	0.999996627136942
ENSGALG00000002503	223.271937938512	-2.87170957921821	2.11678652655747	-1.35663636516455	0.174896781049879	0.999996627136942
ENSGALG00000002504	622.933576166085	0.0408385610482812	0.144794934718316	0.282044127632839	0.777909674257799	0.999996627136942
ENSGALG00000002506	1223.51557208535	0.0536289577481626	0.141543364344548	0.378887120540796	0.704771688739059	0.999996627136942
ENSGALG00000002507	16.6865359813387	0.237014487604915	0.431362568705533	0.549455388111599	0.582692972109633	0.999996627136942
ENSGALG00000002510	1797.41076031414	-0.0026915710846343	0.0901395102323821	-0.029860058898649	0.976178660015599	0.999996627136942
ENSGALG00000002511	31.7396125966338	0.774550613971429	0.429466801608673	1.80351685175701	0.0713070813112784	0.999996627136942
ENSGALG00000002514	6576.55474934275	0.00505027992838111	0.10381534960164	0.0486467554919386	0.961200808554898	0.999996627136942
ENSGALG00000002515	130.342973478963	0.0252520156213132	0.296277167045081	0.0852310553430898	0.932077701807962	0.999996627136942
ENSGALG00000002517	16.6380898649332	-0.331069554597637	0.428883754834808	-0.771933072459585	0.440154068066033	0.999996627136942
ENSGALG00000002519	181.951389094344	0.0111660202678207	0.146622622368553	0.0761548258204906	0.939295922041903	0.999996627136942
ENSGALG00000002523	2701.80930364489	-0.0279505100715146	0.117072581567206	-0.238745141666408	0.811303210731535	0.999996627136942
ENSGALG00000002524	1557.07272151368	-0.00876685736976878	0.119221748982841	-0.0735340442877629	0.941381153971472	0.999996627136942
ENSGALG00000002525	1137.90894018522	0.258805162046086	0.290900414535728	0.889669278949409	0.373643494465371	0.999996627136942
ENSGALG00000002527	960.899284249803	-0.0686351326333449	0.12175493832968	-0.563715390726078	0.572947841361749	0.999996627136942
ENSGALG00000002528	1045.02454035992	0.0517939857636295	0.0921565493301281	0.562021756892072	0.574101195648822	0.999996627136942
ENSGALG00000002529	1197.65388739432	0.110596467192094	0.12056328081698	0.917331267386332	0.358969077562288	0.999996627136942
ENSGALG00000002531	7137.45079053012	-0.0871152137523989	0.106605296590054	-0.817175286209245	0.413828263664646	0.999996627136942
ENSGALG00000002532	96.5727582143308	-0.0254610031847965	0.208060594634816	-0.122373019405645	0.902603605289596	0.999996627136942
ENSGALG00000002536	7160.89036254284	-0.0636246292045885	0.149963325637496	-0.424267926402135	0.671370427470795	0.999996627136942
ENSGALG00000002539	81.7150513637901	0.100876750159379	0.222857345199401	0.452651673065208	0.650799583838934	0.999996627136942
ENSGALG00000002542	2581.33019681079	-0.0449281796195328	0.134358592618743	-0.334390073190343	0.738085229173807	0.999996627136942
ENSGALG00000002543	1312.98917945678	0.188866301384982	0.1482056121771	1.27435323541793	0.202538257742865	0.999996627136942
ENSGALG00000002544	98.6092834389629	-0.162826975597494	0.15061188721862	-1.08110308292694	0.279651262211537	0.999996627136942
ENSGALG00000002546	3817.149612374	-0.0807776691178238	0.149396522026509	-0.540693103307254	0.588719132913954	0.999996627136942
ENSGALG00000002548	9605.98778156807	0.0181802853110718	0.108068250297663	0.168229662838031	0.866402605917807	0.999996627136942
ENSGALG00000002549	1885.40178954322	0.366437186435424	0.398901030853579	0.918616794875942	0.358296044209728	0.999996627136942
ENSGALG00000002550	3.24649768354687	0.410594484686465	0.703400216004752	0.583728118564711	0.55940324616035	0.999996627136942
ENSGALG00000002551	165.030539151284	-0.0694795066595361	0.161591565996429	-0.429969882593201	0.667217549553695	0.999996627136942
ENSGALG00000002553	2170.85986697801	-0.160665169091383	0.209964858338961	-0.765200283335078	0.444152290994276	0.999996627136942
ENSGALG00000002554	916.604928775125	-0.142425141511539	0.140464745808025	-1.01395649628835	0.310603511274307	0.999996627136942
ENSGALG00000002555	323.452447413261	0.138543427020263	0.172387506539056	0.803674406583954	0.42158503874713	0.999996627136942
ENSGALG00000002556	20.3231861416387	0.124174301514302	0.312676302997604	0.397133714080191	0.691268859607809	0.999996627136942
ENSGALG00000002557	320.061153375942	-0.405398807967437	0.302230619120166	-1.34135584656382	0.179804945825044	0.999996627136942
ENSGALG00000002558	28.4934917799018	0.0152166532794144	0.392090400383118	0.0388090431812307	0.969042634851605	0.999996627136942
ENSGALG00000002561	221.732753012676	-0.11610186921727	0.135507394381356	-0.85679360707451	0.39155895941818	0.999996627136942
ENSGALG00000002562	966.993947006241	-0.0681126719653384	0.0990075167211399	-0.68795455356366	0.491481400821903	0.999996627136942
ENSGALG00000002563	225.408482075328	-0.122311554828772	0.196021558676156	-0.623969912568857	0.532647344630858	0.999996627136942
ENSGALG00000002564	579.474678238942	-0.139902376328032	0.157042219077034	-0.890858376494323	0.373005152761202	0.999996627136942
ENSGALG00000002569	8092.57634633826	-0.0380107541272378	0.138654235666199	-0.274140591122987	0.783976581042351	0.999996627136942
ENSGALG00000002570	135.300937872584	-0.11577826088889	0.379514737990615	-0.305069208911072	0.76031344179107	0.999996627136942
ENSGALG00000002576	779.683682958959	-0.257516289819565	0.236119151450919	-1.09062008836286	0.275440086496607	0.999996627136942
ENSGALG00000002577	0.655978638974243	-0.213055614218142	2.12779223250112	-0.100129895656074	0.920241201292833	0.999996627136942
ENSGALG00000002578	936.542854207446	-0.148008762002383	0.194053815391116	-0.762720185140763	0.445630289889098	0.999996627136942
ENSGALG00000002579	619.888454569406	-0.226192997465288	0.286757894942049	-0.788794315535758	0.430232232442103	0.999996627136942
ENSGALG00000002581	235.13620540357	-0.187537782834001	0.154714703743367	-1.21215229255184	0.225454089634195	0.999996627136942
ENSGALG00000002583	3738.29663964674	0.0532987061346826	0.325935610104485	0.16352526229827	0.870104884414461	0.999996627136942
ENSGALG00000002587	765.437800269228	0.0617975679218641	0.0938622367249622	0.658385843744008	0.510290229487957	0.999996627136942
ENSGALG00000002588	3260.56175146353	-0.206347103017661	0.207475741828868	-0.994560140856671	0.31995024155796	0.999996627136942
ENSGALG00000002591	1107.04153397898	-0.149577257590264	0.109730394581351	-1.36313423606047	0.172840208688304	0.999996627136942
ENSGALG00000002594	257.70357304297	0.0131102419793318	0.193406250914037	0.0677860302724077	0.945955964409954	0.999996627136942
ENSGALG00000002595	588.147583003067	-0.188396172069975	0.125028252389124	-1.50682880444999	0.131854544266696	0.999996627136942
ENSGALG00000002597	0.734543367905152	-0.0742576315011426	1.89093792391603	-0.0392702640112898	0.968674914202754	0.999996627136942
ENSGALG00000002598	1225.00603178523	-0.0248302298706993	0.0724320219225016	-0.342807355250504	0.73174339220302	0.999996627136942
ENSGALG00000002599	304.035309530463	0.149659330640929	0.198097030309962	0.755484978279366	0.449958042196805	0.999996627136942
ENSGALG00000002603	2056.49844406527	0.05493560933453	0.072496123342227	0.757773061535988	0.448586851782018	0.999996627136942
ENSGALG00000002605	186.891771507802	-0.0894279755094418	0.246577494110339	-0.362676958138865	0.716846214180666	0.999996627136942
ENSGALG00000002606	8272.20951642449	-0.0304673760252695	0.166292244919173	-0.183215856157804	0.854628653534514	0.999996627136942
ENSGALG00000002610	53.1374287128226	-0.24029286242804	0.36720729461912	-0.65437932728782	0.512867449664188	0.999996627136942
ENSGALG00000002612	5029.83885193244	0.0856469512366134	0.0799293996811701	1.07153252217895	0.283930055569615	0.999996627136942
ENSGALG00000002615	1729.47593364347	0.182303469490811	0.289430475242218	0.629869640846374	0.52877987728948	0.999996627136942
ENSGALG00000002616	3116.37622956307	-0.0822147898085578	0.0763899409814699	-1.07625151626313	0.281814785674801	0.999996627136942
ENSGALG00000002618	155.441482390896	0.00908164767500732	0.147388610267204	0.0616170249420428	0.950867818761014	0.999996627136942
ENSGALG00000002621	576.847641972677	-0.159622376357589	0.177650742018186	-0.898517926489992	0.368909492459663	0.999996627136942
ENSGALG00000002622	231.88780723459	-0.00264630374430428	0.172470453473506	-0.0153435193739477	0.987758123122793	0.999996627136942
ENSGALG00000002623	90.5111487992483	0.0220826426414273	0.215284853589434	0.102574065352227	0.918301027095085	0.999996627136942
ENSGALG00000002624	2553.2479990014	-0.0396501673776583	0.142444084153342	-0.278356013261839	0.780739081974109	0.999996627136942
ENSGALG00000002630	528.056251063013	-0.0254371314850504	0.103497613823828	-0.245775052634054	0.805856369920884	0.999996627136942
ENSGALG00000002631	374.696523469066	-0.0323412554123915	0.18209342035706	-0.177608039592945	0.859030810251874	0.999996627136942
ENSGALG00000002632	544.982934495505	-0.227686554228336	0.143143906664759	-1.59061296798036	0.111696704216603	0.999996627136942
ENSGALG00000002634	1453.39123467767	-0.0283796765968203	0.110360018704657	-0.257155416698229	0.797058799191597	0.999996627136942
ENSGALG00000002637	107.266603585966	1.53853308370487	0.88874191457753	1.73113595574731	0.0834275187507885	0.999996627136942
ENSGALG00000002638	436.442747374097	-0.115136599308412	0.110335982739928	-1.04350907518357	0.296712579904952	0.999996627136942
ENSGALG00000002639	1524.18214979606	-0.0483975740310892	0.102233783602177	-0.473400986697498	0.635927126054468	0.999996627136942
ENSGALG00000002643	828.592791148814	0.106221397038175	0.386633477960049	0.274734090794773	0.783520537921751	0.999996627136942
ENSGALG00000002644	12539.36506225	-0.0256237422649079	0.0850841622899453	-0.301157601782441	0.763294318694241	0.999996627136942
ENSGALG00000002645	35.9401676907953	-0.0625735209282775	0.363155474695478	-0.172305046428801	0.863197717212852	0.999996627136942
ENSGALG00000002646	126.04350072127	0.0971718862751508	0.243925867809552	0.398366467434355	0.690360071944943	0.999996627136942
ENSGALG00000002647	17392.4246994746	-0.131063489158617	0.214597085481938	-0.610742167650026	0.541370285239382	0.999996627136942
ENSGALG00000002648	528.523527068962	0.0742908544786282	0.124807555298057	0.595243247103206	0.551680885880151	0.999996627136942
ENSGALG00000002649	2609.13934395885	0.0305552384140326	0.0555545296605871	0.55000444789491	0.58231632282397	0.999996627136942
ENSGALG00000002651	379.548784235196	-0.124364085791652	0.185291275881096	-0.671181550239087	0.502104880537011	0.999996627136942
ENSGALG00000002653	1182.92869555643	0.0166859278965256	0.0933921593254057	0.178665190065763	0.858200603631828	0.999996627136942
ENSGALG00000002655	9280.54115484806	-0.0977394051483191	0.193451197844804	-0.505240630387465	0.613389836187532	0.999996627136942
ENSGALG00000002656	2320.79026625213	-0.0849520438461371	0.128106511134382	-0.663136034959405	0.507243433687148	0.999996627136942
ENSGALG00000002659	1657.52358730418	-0.104056205504207	0.0996732839239661	-1.04397288227791	0.296497936138518	0.999996627136942
ENSGALG00000002661	546.126825597521	-0.236811100882101	0.120972942871352	-1.95755427008118	0.0502823377959211	0.999996627136942
ENSGALG00000002663	1850.69156017286	0.00167228523122444	0.0945631448337408	0.017684323360487	0.985890686839618	0.999996627136942
ENSGALG00000002666	1195.19898491924	0.0496003502140409	0.165159279251053	0.300318277234942	0.763934393097555	0.999996627136942
ENSGALG00000002667	491.829411870473	-0.203501995563954	0.164341497175719	-1.23828734106251	0.215609535937758	0.999996627136942
ENSGALG00000002671	42.4455903489193	0.464797337667246	0.236654420557379	1.96403403989891	0.0495261444956127	0.999996627136942
ENSGALG00000002675	365.709123143128	-0.133139487242597	0.223814676314347	-0.59486486514228	0.551933804592672	0.999996627136942
ENSGALG00000002678	519.006701393122	-0.158707588957071	0.1904556582294	-0.833304667514317	0.40467292458993	0.999996627136942
ENSGALG00000002679	812.647859111266	-0.170408021815938	0.142416078644131	-1.19655044176404	0.231481826667914	0.999996627136942
ENSGALG00000002682	582.582723276351	-0.0694477717835048	0.110877799197796	-0.626345150119874	0.531088577842082	0.999996627136942
ENSGALG00000002683	1246.56932518668	-0.107026153168903	0.104101883473062	-1.02809045906069	0.303907278214871	0.999996627136942
ENSGALG00000002686	1027.45391297431	0.11348119871849	0.0867224948169689	1.30855551328403	0.190684958551066	0.999996627136942
ENSGALG00000002688	0.669377814312604	0.155546766119758	1.98584299652374	0.0783278267174423	0.937567282936641	0.999996627136942
ENSGALG00000002689	531.100392219546	-0.111541459248726	0.0874172817546809	-1.27596577026662	0.201967619478524	0.999996627136942
ENSGALG00000002690	575.992817945961	0.0304974519536274	0.114010957004275	0.267495798254583	0.789087448853806	0.999996627136942
ENSGALG00000002692	10.7698697499409	0.5261903858566	0.41702410120172	1.26177452176097	0.207029932585926	0.999996627136942
ENSGALG00000002693	1456.04290077689	-0.0642243411690568	0.109605723100135	-0.585957916726503	0.557903795365388	0.999996627136942
ENSGALG00000002695	1529.12456485021	0.0411883318575838	0.119624861408448	0.344312472947828	0.730611305062402	0.999996627136942
ENSGALG00000002699	1540.21607355527	0.0517164674181047	0.145979257496526	0.354272711788081	0.723134516136794	0.999996627136942
ENSGALG00000002701	771.487666369415	-0.0749176365114527	0.128819897709101	-0.581568824721708	0.560857146946959	0.999996627136942
ENSGALG00000002703	1314.47024767079	-0.0301283642434345	0.0852287830578489	-0.35349987601002	0.723713721702063	0.999996627136942
ENSGALG00000002705	9742.1187950965	-0.162599074146936	0.158862250286458	-1.02352241551243	0.306060907104732	0.999996627136942
ENSGALG00000002706	3507.02010182468	-0.0606646330405089	0.157984662789782	-0.383990648011387	0.700985378965172	0.999996627136942
ENSGALG00000002707	29.7445972197362	0.200418128289936	0.261900984319859	0.765243890970515	0.444126328356765	0.999996627136942
ENSGALG00000002708	886.997135236762	-0.142423521201797	0.15777332227835	-0.902709781001681	0.366679943973249	0.999996627136942
ENSGALG00000002709	5160.55892847683	-0.126239331194771	0.100642192087717	-1.2543380522231	0.209719158508688	0.999996627136942
ENSGALG00000002710	3899.27198233899	0.00773068548645952	0.199050377711016	0.0388378337954376	0.969019680570582	0.999996627136942
ENSGALG00000002714	5.445708920177	-0.381767730623776	0.684168669494177	-0.558002357673037	0.576842774223431	0.999996627136942
ENSGALG00000002719	5554.0580300815	0.0994245510750663	0.08246063956597	1.20572131866046	0.227924962141359	0.999996627136942
ENSGALG00000002722	571.144554850211	-0.421688790239346	0.319681189316488	-1.319091658602	0.187138471482606	0.999996627136942
ENSGALG00000002723	908.505393042168	-0.112895875035573	0.112972072455225	-0.999325519856398	0.317637026839108	0.999996627136942
ENSGALG00000002725	760.403205527166	-0.280220945708878	0.193014681348707	-1.4518115603995	0.146554008614998	0.999996627136942
ENSGALG00000002726	3707.92874258472	-0.152916089492469	0.138557575638393	-1.10362850091682	0.269754322580335	0.999996627136942
ENSGALG00000002728	638.162332620563	-0.0451632895819916	0.207583116056629	-0.217567259033104	0.827766296885728	0.999996627136942
ENSGALG00000002729	888.211385985656	-0.0956690450159457	0.17603088479612	-0.543478748781784	0.586800218804233	0.999996627136942
ENSGALG00000002734	4682.05040116419	-0.000503530634927681	0.0653400400901767	-0.00770631046801856	0.993851314715763	0.999996627136942
ENSGALG00000002735	542.653511530464	-0.0364365069051175	0.104068648571908	-0.350119919929018	0.726248701946105	0.999996627136942
ENSGALG00000002739	3151.27772184393	-0.0265769888007361	0.0674001387421459	-0.394316529561048	0.693347361045037	0.999996627136942
ENSGALG00000002742	130.155721253096	-0.202989537046805	0.405008693147119	-0.50119797545449	0.616231798995964	0.999996627136942
ENSGALG00000002744	100.091282135128	0.0266096311112081	0.418929716389796	0.063518127433216	0.949353924785836	0.999996627136942
ENSGALG00000002750	6395.54124663817	-0.138357587995247	0.135509002743365	-1.02102137270744	0.307244312858422	0.999996627136942
ENSGALG00000002759	2402.93493370174	-0.0728316882858311	0.185441238379465	-0.392748068996374	0.694505563657823	0.999996627136942
ENSGALG00000002761	1470.98977562437	0.156204660923669	0.114605501774529	1.36297698195137	0.172889765086469	0.999996627136942
ENSGALG00000002762	634.058430567013	-0.106139302978923	0.165237636763254	-0.642343385308735	0.520650250380852	0.999996627136942
ENSGALG00000002763	98.5258318622045	-0.168262647120036	0.193913395970022	-0.867720593919403	0.385547309112118	0.999996627136942
ENSGALG00000002764	3961.1339919807	0.0813672838914517	0.174137830018057	0.467257940925385	0.640315343930145	0.999996627136942
ENSGALG00000002765	5321.46498181141	0.05545341518918	0.101959937690603	0.543874549604504	0.586527803541007	0.999996627136942
ENSGALG00000002766	99.0979264875461	-0.0183676668948338	0.286437308641526	-0.0641245617826299	0.948871044615844	0.999996627136942
ENSGALG00000002769	2881.86856028219	0.240117939101836	0.218769230372668	1.09758551827787	0.272385519324731	0.999996627136942
ENSGALG00000002771	13657.8824431899	0.149680233180116	0.149838047791009	0.998946765436285	0.317820480142668	0.999996627136942
ENSGALG00000002773	2453.45594363609	0.0243830183164128	0.0933164290492084	0.261293949681197	0.793865832006381	0.999996627136942
ENSGALG00000002774	8128.45251294695	0.0083565984604464	0.0760261438294127	0.109917431550874	0.912474857932145	0.999996627136942
ENSGALG00000002775	2306.87546487709	-0.266584124914905	0.276978957356111	-0.962470678132268	0.335813225346053	0.999996627136942
ENSGALG00000002781	2101.72112863934	0.0566218178305389	0.181521843546805	0.311928397840116	0.755094940140546	0.999996627136942
ENSGALG00000002783	5192.63940608478	-0.15172768247314	0.162730562133818	-0.932385905164949	0.351137126310917	0.999996627136942
ENSGALG00000002784	1236.20879444957	-0.0462678085944662	0.143004765461278	-0.323540327101857	0.746286071728472	0.999996627136942
ENSGALG00000002786	1270.92521894321	0.00121152076170178	0.309601152951334	0.00391316618220803	0.996877753087789	0.999996627136942
ENSGALG00000002789	179.579091901837	-0.0806486748775788	0.241873810890665	-0.333432853191513	0.738807567358932	0.999996627136942
ENSGALG00000002790	188.691662812559	-0.00808682559538995	0.144674087723795	-0.0558968487213062	0.955423981263003	0.999996627136942
ENSGALG00000002792	998.508405997549	0.134244939182188	0.300671907607993	0.446483145865468	0.655248284469886	0.999996627136942
ENSGALG00000002797	5628.76756676019	-0.414981173968757	0.326104986107678	-1.27253857391721	0.203181827693755	0.999996627136942
ENSGALG00000002798	904.710140177684	0.107798239595641	0.111584500524659	0.966068218155605	0.33401004654087	0.999996627136942
ENSGALG00000002800	50.5199105482162	0.29830444698486	0.237623196218646	1.25536753874138	0.209345367689284	0.999996627136942
ENSGALG00000002802	1131.25912936415	-0.438028294241407	0.328419064636992	-1.33374807192015	0.18228643445026	0.999996627136942
ENSGALG00000002803	2586.05402344024	-0.144164948971675	0.0700833886156187	-2.05704877888205	0.0396815339973002	0.999996627136942
ENSGALG00000002804	56.0902788484344	0.074425813839433	0.256258557741456	0.290432501046551	0.771485382457532	0.999996627136942
ENSGALG00000002813	13891.3229674044	0.113179332008388	0.112861418229653	1.00281685082221	0.315949236944413	0.999996627136942
ENSGALG00000002816	8906.74171765746	0.0774439342597569	0.115897179782564	0.66821241384001	0.503998012454329	0.999996627136942
ENSGALG00000002818	905.780955483391	0.119775918715785	0.128230953732541	0.934064008956907	0.350270875954765	0.999996627136942
ENSGALG00000002820	701.32294866785	-0.10171539489875	0.0893791522988268	-1.13802147685043	0.25511151444844	0.999996627136942
ENSGALG00000002827	1854.81294298335	-0.079289725062301	0.06691080405981	-1.18500631066137	0.236014951797339	0.999996627136942
ENSGALG00000002830	209.169757340897	0.0381037009145099	0.126310169405899	0.301667720768098	0.76290537762273	0.999996627136942
ENSGALG00000002831	796.359485465942	-0.0655262188325406	0.134936036028442	-0.485609484027892	0.627244070914655	0.999996627136942
ENSGALG00000002832	2530.66840699124	0.101295183088061	0.149794622036897	0.676227101551822	0.498896468136328	0.999996627136942
ENSGALG00000002836	587.875019677858	-0.188952824542578	0.154683825935184	-1.22154222266104	0.221880789274267	0.999996627136942
ENSGALG00000002837	12484.78412719	0.134722824358767	0.0915727577205675	1.47121073682057	0.141234134429173	0.999996627136942
ENSGALG00000002840	11.2672065526305	-0.134501646542676	0.433611991004465	-0.310188946184588	0.756417275926757	0.999996627136942
ENSGALG00000002841	1581.70568002077	-0.0853005300999716	0.0862920616306592	-0.988509585795603	0.322903142160903	0.999996627136942
ENSGALG00000002843	566.697746990014	-0.0587946177544656	0.243196281761565	-0.241757881035818	0.808967776941869	0.999996627136942
ENSGALG00000002845	31.7192004454119	0.0830711254296967	0.360763287397632	0.2302649086855	0.81788592679573	0.999996627136942
ENSGALG00000002846	2232.44499071241	0.326454914618543	0.232108924368972	1.40647291139738	0.15958374291982	0.999996627136942
ENSGALG00000002849	247.29293464607	0.0471801702828226	0.1282865176211	0.367771852862758	0.713043358495153	0.999996627136942
ENSGALG00000002850	4030.47189209919	0.0437486443110275	0.136947237889209	0.319456200689643	0.749380599480103	0.999996627136942
ENSGALG00000002853	759.463932981443	-0.0402544227767035	0.0903144939132173	-0.44571387196593	0.655803942899431	0.999996627136942
ENSGALG00000002854	294.972918318781	-0.0870990081016692	0.143321261418356	-0.607718682069275	0.543374070223693	0.999996627136942
ENSGALG00000002855	54.1882383299004	-0.20377539388022	0.192569510437418	-1.05819136901448	0.289968205365486	0.999996627136942
ENSGALG00000002856	1540.21568403328	-0.0410475696838632	0.0737786910934794	-0.556360774032369	0.577964248717171	0.999996627136942
ENSGALG00000002860	25.9589199760225	0.449271277084754	0.601165964561691	0.747333188452072	0.454862463722499	0.999996627136942
ENSGALG00000002861	1263.66909905171	-0.00930351276062913	0.0997141976422444	-0.0933017863113974	0.925663813003964	0.999996627136942
ENSGALG00000002863	6798.58487697243	-0.000380424811158623	0.0750946439400249	-0.00506593801100452	0.995957983563911	0.999996627136942
ENSGALG00000002864	62.3093034646573	0.194472194467085	0.263974263073615	0.736708920796767	0.461299380710176	0.999996627136942
ENSGALG00000002866	1404.12166058794	0.03630530442727	0.0830060165885225	0.437381600989753	0.661834625240054	0.999996627136942
ENSGALG00000002868	10011.5544414212	0.0817656965154004	0.103411680406365	0.790681441342942	0.429129908563992	0.999996627136942
ENSGALG00000002870	1888.83899546048	0.0353452308563194	0.0936661397992434	0.377353341688635	0.705911036133124	0.999996627136942
ENSGALG00000002877	781.660274785908	0.0440636625260969	0.0723537161397353	0.609003446913461	0.542522154171582	0.999996627136942
ENSGALG00000002878	1225.47107444386	0.264705836979537	0.218581886685628	1.21101451265377	0.22588984268544	0.999996627136942
ENSGALG00000002880	1168.71693318046	-0.0288378071089459	0.09539607168058	-0.302295541115206	0.762426777116227	0.999996627136942
ENSGALG00000002881	574.936539026456	0.052501130739249	0.124990583480569	0.420040688484433	0.674455729981347	0.999996627136942
ENSGALG00000002882	533.760107192773	-0.104208054807143	0.106263363294578	-0.980658352759481	0.326761248072692	0.999996627136942
ENSGALG00000002883	1027.90585002487	0.0076417451565816	0.101914785511027	0.0749817125970871	0.940229262160432	0.999996627136942
ENSGALG00000002886	2.65018587720971	0.69221528127311	0.859841898339184	0.805049489458643	0.420791121821092	0.999996627136942
ENSGALG00000002888	1400.11450020229	-0.117351930226228	0.200528680869653	-0.585212697342324	0.558404708251866	0.999996627136942
ENSGALG00000002891	3816.15833799555	0.0211746549705877	0.117305633319457	0.180508423776402	0.856753441800945	0.999996627136942
ENSGALG00000002892	782.354571110995	0.117255666921532	0.117501793455952	0.997905338061823	0.318325263268585	0.999996627136942
ENSGALG00000002893	520.863962872956	0.143379881947522	0.193863635759982	0.739591421492981	0.459547948486233	0.999996627136942
ENSGALG00000002897	295.041396979465	-0.446857936887406	0.334774154383951	-1.33480416882752	0.181940448720991	0.999996627136942
ENSGALG00000002899	2677.20178261046	-0.389324558169901	0.197606572310192	-1.97020045243617	0.0488154017278125	0.999996627136942
ENSGALG00000002900	191.556439604564	-0.30807072590711	0.179238420076555	-1.7187761740788	0.0856551355097045	0.999996627136942
ENSGALG00000002904	2502.06749295278	-0.0634682089498655	0.088525954708664	-0.716944642491993	0.4734082546413	0.999996627136942
ENSGALG00000002906	5219.88876509481	0.00258654199926178	0.0618858411238536	0.0417953760066906	0.966661821205907	0.999996627136942
ENSGALG00000002907	19.5161647325172	-0.0159615234476444	0.728553535891141	-0.0219085114014591	0.982520935289066	0.999996627136942
ENSGALG00000002908	245.957919006544	0.000819759881299673	0.233435416658481	0.00351172025665236	0.997198058384367	0.999996627136942
ENSGALG00000002911	552.296890115323	0.131963997313497	0.168460581919472	0.783352377214148	0.433420213532646	0.999996627136942
ENSGALG00000002913	2583.73352444096	-0.0395225501433664	0.110237016733663	-0.358523400890414	0.719951658839992	0.999996627136942
ENSGALG00000002919	843.268915927118	-0.156162185035787	0.18963343870651	-0.823494981164551	0.410226570070142	0.999996627136942
ENSGALG00000002921	1103.80015908812	0.0409492669848816	0.0721587202759979	0.567488819483715	0.570382120578835	0.999996627136942
ENSGALG00000002922	4638.77604989971	-0.0241453605750085	0.0882532236406782	-0.27359182564612	0.784398316590122	0.999996627136942
ENSGALG00000002925	3860.42117750669	-0.0784484842270219	0.129046856270135	-0.607906976538857	0.543249172212517	0.999996627136942
ENSGALG00000002929	9389.56662957612	-0.00887035811625777	0.0904690037460725	-0.0980485884552792	0.921893711199896	0.999996627136942
ENSGALG00000002931	2281.81666478716	0.0270240049324058	0.608838493622695	0.0443861635153985	0.964596590694687	0.999996627136942
ENSGALG00000002932	4856.19541195153	-0.0231896713622158	0.126033515831375	-0.183996068103361	0.854016539463293	0.999996627136942
ENSGALG00000002937	3364.16199510684	-0.0687868300939654	0.108338380872453	-0.63492577182733	0.525476827761219	0.999996627136942
ENSGALG00000002942	4741.69351591525	0.0319955899783905	0.112101911211339	0.285415205081305	0.775326059825985	0.999996627136942
ENSGALG00000002943	8299.40781035225	-0.0409799238756149	0.0726711197004174	-0.563909350021746	0.572815826464694	0.999996627136942
ENSGALG00000002944	44.6123808177695	0.194140377392629	0.21601197866362	0.898748201806669	0.368786795990267	0.999996627136942
ENSGALG00000002945	117.767288871406	0.197776332565114	0.222861434057287	0.887440814520989	0.374841617649742	0.999996627136942
ENSGALG00000002952	327.380313649267	0.284444794950332	0.151095329828867	1.88255186492196	0.0597611248675787	0.999996627136942
ENSGALG00000002954	3270.76704343169	0.0567580801285298	0.107409214424548	0.528428407493853	0.597202025057788	0.999996627136942
ENSGALG00000002955	1702.08152629587	-0.074730292933542	0.173992980493665	-0.429501769103053	0.667558106708402	0.999996627136942
ENSGALG00000002957	5.98898944838715	-0.484367533987385	0.607283846004395	-0.79759660523537	0.425104621682931	0.999996627136942
ENSGALG00000002958	83.2611979206872	-0.337132017505437	0.228088504019556	-1.4780754468736	0.139387585169537	0.999996627136942
ENSGALG00000002959	1686.03790030612	-0.0224525340387302	0.113765250517189	-0.197358454683294	0.843547038528734	0.999996627136942
ENSGALG00000002960	16.0003556437874	0.361967466840537	0.486050447830705	0.744711723764554	0.456446010251922	0.999996627136942
ENSGALG00000002963	825.343436811162	-0.0305340912692179	0.127595650814812	-0.2393035426696	0.810870218552733	0.999996627136942
ENSGALG00000002964	2582.57667209428	-0.00523339054845536	0.0890930900182662	-0.0587407008487683	0.953158640700082	0.999996627136942
ENSGALG00000002967	1176.78898310922	-0.0675213595054526	0.0971664591432506	-0.694903983337575	0.487115476214968	0.999996627136942
ENSGALG00000002968	544.802812817976	0.0686015919343776	0.116688572570524	0.5879032575612	0.556597229804855	0.999996627136942
ENSGALG00000002969	1893.53502737499	-0.00499248867115607	0.0859121606918401	-0.0581115482482593	0.953659775767453	0.999996627136942
ENSGALG00000002971	3211.81413671711	0.0442730899075801	0.128158790443129	0.345454960635154	0.729752364645599	0.999996627136942
ENSGALG00000002973	2173.98215859225	-0.0400643807312384	0.0827335786103578	-0.484257799604266	0.62820292133253	0.999996627136942
ENSGALG00000002974	46.3001603482613	-0.21880723925508	0.344957744208233	-0.634301571507836	0.525884031123879	0.999996627136942
ENSGALG00000002980	637.251566616059	0.202045663110834	0.119625606937419	1.68898338978988	0.0912226131315735	0.999996627136942
ENSGALG00000002981	743.562638994618	-0.0144587568970906	0.152472867633982	-0.0948283922343448	0.924451134744906	0.999996627136942
ENSGALG00000002982	468.084345286345	0.312386240399064	0.310573986852686	1.00583517494412	0.31449486372408	0.999996627136942
ENSGALG00000002984	253.518351716369	0.111931846287286	0.156284788784735	0.71620435461227	0.473865174616897	0.999996627136942
ENSGALG00000002985	1307.78268665322	-0.00406630275204442	0.0926662906863282	-0.0438811429909145	0.964999146533846	0.999996627136942
ENSGALG00000002987	184.725854692064	-0.168494367390779	0.161040979080421	-1.0462825571039	0.295430596280144	0.999996627136942
ENSGALG00000002988	20.6568333358536	-0.351106740495592	0.395533406787171	-0.88767910490179	0.374713388701646	0.999996627136942
ENSGALG00000002990	1911.41279463164	-0.0403825344461502	0.125386535705499	-0.322064360570569	0.747403937090652	0.999996627136942
ENSGALG00000002992	291.269094598027	0.169486905267511	0.320617838262241	0.528625937303224	0.597064963840618	0.999996627136942
ENSGALG00000002993	29.4219908914192	-0.376662967810811	0.370133782287933	-1.01764006917315	0.308849037859171	0.999996627136942
ENSGALG00000003003	815.319260603377	0.28653180898049	0.310137706192465	0.923885755454303	0.355545800235239	0.999996627136942
ENSGALG00000003005	59.994677269174	-0.178728349060816	0.258845328996871	-0.690483192234759	0.48989037613891	0.999996627136942
ENSGALG00000003010	1205.81212773464	0.0192520410579288	0.0991986891008293	0.194075559187686	0.846116718710134	0.999996627136942
ENSGALG00000003011	3416.56175801029	0.0176509259897695	0.145593329366065	0.121234441623283	0.903505344832226	0.999996627136942
ENSGALG00000003013	17.3780618728135	-0.267757464832318	0.350531564124739	-0.763861210333215	0.444949955307462	0.999996627136942
ENSGALG00000003014	341.242744488149	0.0302649344605031	0.212980519254942	0.142101890662945	0.886999524800217	0.999996627136942
ENSGALG00000003015	915.696419020257	0.043088005727389	0.237773250554536	0.181214689318075	0.856199065076284	0.999996627136942
ENSGALG00000003016	19.5874383036415	-0.100704336097252	0.290673827267737	-0.346451337032467	0.729003549676692	0.999996627136942
ENSGALG00000003021	425.57545599639	-0.0247202112845432	0.111233528919557	-0.222237049607773	0.824129353754218	0.999996627136942
ENSGALG00000003022	902.531869502131	-0.261183289258114	0.288569180592407	-0.905097657074563	0.365413653251175	0.999996627136942
ENSGALG00000003024	961.23408596245	0.0395368101044366	0.111174609411895	0.355628054945129	0.722119130611924	0.999996627136942
ENSGALG00000003025	104.409142176062	0.300095629942638	0.387865358737606	0.773710833365902	0.439101812136734	0.999996627136942
ENSGALG00000003026	3653.4418915961	0.00974501389405737	0.161909167992845	0.0601881537337529	0.952005780561192	0.999996627136942
ENSGALG00000003029	251.623575624675	-0.0938004229248303	0.208083446272109	-0.450782724937034	0.652146153129732	0.999996627136942
ENSGALG00000003031	466.047096294711	0.0999997493892389	0.0831578028157134	1.20252996114927	0.229158265144113	0.999996627136942
ENSGALG00000003033	204.062285972487	-0.0595759981255993	0.146808360982918	-0.405807937141477	0.684883726304544	0.999996627136942
ENSGALG00000003034	41.795334283675	0.337725851187992	0.357377799755565	0.945010718122352	0.344653404119373	0.999996627136942
ENSGALG00000003035	90.4374055400185	-0.0406118405068589	0.153267630716585	-0.264973369242957	0.791029977023686	0.999996627136942
ENSGALG00000003039	775.450636395793	-0.111353718687736	0.118911723206073	-0.936440206948822	0.34904658471947	0.999996627136942
ENSGALG00000003042	2495.57659410484	-0.118073095765841	0.101092065912243	-1.16797589108862	0.242816489815645	0.999996627136942
ENSGALG00000003045	988.453788790619	-0.208414243682706	0.10394176187249	-2.00510593555627	0.0449517230756224	0.999996627136942
ENSGALG00000003046	2563.86804374011	0.0137329610163295	0.0846329418730243	0.162264961047121	0.871097206000087	0.999996627136942
ENSGALG00000003047	1136.66376324433	0.0759388440014986	0.160561597451022	0.472957701013551	0.636243357302091	0.999996627136942
ENSGALG00000003052	2642.61308690662	-0.0873483758654508	0.0863965167016926	-1.01101733264369	0.312008134144121	0.999996627136942
ENSGALG00000003053	4008.06163097558	-0.50240350831856	0.30175375980421	-1.66494531383649	0.095923666615553	0.999996627136942
ENSGALG00000003058	47.7638344223763	0.0547024161976444	0.244652751463592	0.223592074360075	0.823074731294043	0.999996627136942
ENSGALG00000003059	320.399630036266	0.0444329141673092	0.202789060836164	0.219109028781425	0.826565117705707	0.999996627136942
ENSGALG00000003063	74.1916523696866	0.157963238577452	0.200619207446948	0.78737843991944	0.431060363956128	0.999996627136942
ENSGALG00000003065	216.573011523815	-0.0564090292103495	0.149323368340432	-0.377764243046986	0.705605738696897	0.999996627136942
ENSGALG00000003067	422.93192362364	-0.020661010048718	0.112645401339497	-0.183416365009422	0.854471336257154	0.999996627136942
ENSGALG00000003068	1754.06734252485	-0.0242440588769749	0.0787086239249817	-0.308022903564954	0.758064904555058	0.999996627136942
ENSGALG00000003071	529.147637632569	-0.0281945635284205	0.103398403593276	-0.272678905559564	0.785100051351333	0.999996627136942
ENSGALG00000003072	1823.40510639042	-0.0634843036605846	0.125320144568709	-0.506577006267164	0.61245164534294	0.999996627136942
ENSGALG00000003073	1323.60706655271	0.141050818037494	0.164025598259568	0.859931739522045	0.389826671274624	0.999996627136942
ENSGALG00000003074	310.123302407831	-0.102317450187897	0.199288657665163	-0.513413314067309	0.607662234218012	0.999996627136942
ENSGALG00000003075	1.32654381777789	0.92466252955553	1.18682279185631	0.779107492626818	0.435916396821046	0.999996627136942
ENSGALG00000003076	123.822937393987	0.173125642273461	0.215621979528048	0.802912776574991	0.422025150741362	0.999996627136942
ENSGALG00000003078	9132.51744153845	0.0566995983077342	0.113048317200986	0.501551900210327	0.615982761227456	0.999996627136942
ENSGALG00000003079	1895.17500665282	0.0936883832466332	0.0740064296934335	1.26594923758288	0.205531256745676	0.999996627136942
ENSGALG00000003081	3013.61714459549	0.129223540479189	0.0828521790080303	1.55968789265837	0.11883365466513	0.999996627136942
ENSGALG00000003082	219.677668433571	-0.0527843662109146	0.164233501358121	-0.321398288256762	0.747908580142921	0.999996627136942
ENSGALG00000003084	1057.67678902899	-0.0736908905282086	0.0783571083693274	-0.940449335890177	0.346987125838701	0.999996627136942
ENSGALG00000003085	3072.55176472938	0.123076778319505	0.186665394770446	0.659344376448888	0.509674652086294	0.999996627136942
ENSGALG00000003086	1846.4009205078	0.0574901612744121	0.0783530317116	0.73373244172632	0.463111822216156	0.999996627136942
ENSGALG00000003091	2442.93155363978	-0.0326181492983332	0.0940350116839561	-0.346872390551299	0.728687189499524	0.999996627136942
ENSGALG00000003092	2732.79884540622	-0.0496483981501002	0.0867813497225703	-0.572109079990346	0.567248078045748	0.999996627136942
ENSGALG00000003096	288.50482120708	-0.0787929059707671	0.148600974989497	-0.530231419923967	0.595951488995258	0.999996627136942
ENSGALG00000003099	71.6359909404641	-0.000289996704762554	0.185760880235309	-0.00156112904070656	0.998754399746946	0.999996627136942
ENSGALG00000003101	1713.95525248066	-0.0107269895125924	0.0756833280489286	-0.141735171921318	0.88728919220645	0.999996627136942
ENSGALG00000003103	503.749362212726	-0.232313970726851	0.323351765222077	-0.71845586050009	0.472476254460896	0.999996627136942
ENSGALG00000003105	1.7156373244104	0.779490120645737	1.17325956679087	0.664379940048404	0.506447168521	0.999996627136942
ENSGALG00000003106	761.723944433368	-0.173349251413029	0.153075045169202	-1.13244618821713	0.257446895765803	0.999996627136942
ENSGALG00000003107	2116.11133627607	-0.0465345469896735	0.122133138278039	-0.381014912461647	0.703192183143897	0.999996627136942
ENSGALG00000003108	1897.98739785973	0.0234027931674106	0.0664953490467257	0.351946316590738	0.724878522945234	0.999996627136942
ENSGALG00000003111	3542.78138517192	0.0696680987391938	0.0734936271966748	0.94794748057211	0.343156191636969	0.999996627136942
ENSGALG00000003113	893.742526948823	0.017867326112803	0.240412921665853	0.0743193252217806	0.94075630025048	0.999996627136942
ENSGALG00000003114	17.9722204880937	-0.470231264592929	0.481499827729474	-0.976596952921703	0.328768728222265	0.999996627136942
ENSGALG00000003118	460.716885557023	-0.207273867194888	0.17599949805973	-1.17769578595357	0.238917907510049	0.999996627136942
ENSGALG00000003120	2752.66097585865	-0.0579090988592305	0.129184073483028	-0.448268097590518	0.653959721735571	0.999996627136942
ENSGALG00000003122	194.980052660162	-0.372592132683308	0.241370659205348	-1.5436513033936	0.12267282928515	0.999996627136942
ENSGALG00000003123	101.73310739967	0.0172989612207785	0.164347861590837	0.105258206911425	0.916170924749098	0.999996627136942
ENSGALG00000003124	97.2592422647571	-0.348541880146585	0.173407004661874	-2.00996425044193	0.0444349726728151	0.999996627136942
ENSGALG00000003126	15.9138718622187	0.509246948816269	0.426461144866568	1.19412273532118	0.2324299610189	0.999996627136942
ENSGALG00000003128	1326.48983563873	-0.0063821778845885	0.100459343608328	-0.0635299580442355	0.949344504350307	0.999996627136942
ENSGALG00000003129	1067.53385905398	-0.225779529695704	0.167436804488748	-1.34844624146465	0.177514899676267	0.999996627136942
ENSGALG00000003130	633.850753032228	-0.0185612840570879	0.0758505197191119	-0.244708726134293	0.806681970960093	0.999996627136942
ENSGALG00000003131	565.420687591663	-0.0412069225559951	0.178226080899728	-0.231205906273497	0.8171548417646	0.999996627136942
ENSGALG00000003134	0.922445054319862	-0.376345898755674	1.34360734404313	-0.280101102769495	0.77939993866938	0.999996627136942
ENSGALG00000003135	4097.79581334451	-0.0848295124106164	0.188418765985646	-0.450217959802789	0.652553287512871	0.999996627136942
ENSGALG00000003136	461.481952266444	0.109494554886629	0.206550089796379	0.530111388450959	0.596034703508571	0.999996627136942
ENSGALG00000003137	13.9949609080329	-0.246180361325108	0.44306957037253	-0.555624619217522	0.578467497746278	0.999996627136942
ENSGALG00000003138	40.2728205407219	-0.0170994138069645	0.320579193508393	-0.0533391254118207	0.957461706985207	0.999996627136942
ENSGALG00000003142	19.4582008726465	0.0721246732894607	0.396073460200416	0.18209923293766	0.855504850696092	0.999996627136942
ENSGALG00000003143	3496.14098808692	0.0630217004941527	0.100419944795826	0.627581509054685	0.53027812504796	0.999996627136942
ENSGALG00000003144	6995.93187002672	0.0231167672901419	0.146610120831186	0.157675112462118	0.874712812523643	0.999996627136942
ENSGALG00000003146	153.192213725574	-0.0190137946103193	0.137097598474716	-0.138688020956297	0.889696684506652	0.999996627136942
ENSGALG00000003147	5354.80054575791	-0.017558082547093	0.0670355528793328	-0.261921947279205	0.793381618656888	0.999996627136942
ENSGALG00000003148	40.970813634614	-0.31392849626337	0.302343235619433	-1.03831823993086	0.29912191963516	0.999996627136942
ENSGALG00000003149	6490.32724277842	-0.0648989816863713	0.143463035096166	-0.452374241510146	0.650999400232132	0.999996627136942
ENSGALG00000003153	3541.36124621728	-0.0240526753392656	0.105043671290761	-0.228977862670924	0.818886122087728	0.999996627136942
ENSGALG00000003154	1733.76268010096	-0.0539009250508456	0.0993274621056107	-0.542658836823345	0.58736472069751	0.999996627136942
ENSGALG00000003155	143.301326820599	0.0913772849013129	0.122033693531004	0.748787341080498	0.453985390787874	0.999996627136942
ENSGALG00000003160	484.129816534671	-0.0306580377640876	0.26993292150361	-0.113576504834285	0.909573513235261	0.999996627136942
ENSGALG00000003161	753.577652992492	0.11323364923688	0.240408373701142	0.47100542919376	0.637636857841828	0.999996627136942
ENSGALG00000003162	1147.57349107352	0.136559133045528	0.0819886025764981	1.66558678589641	0.0957957448592464	0.999996627136942
ENSGALG00000003163	114.735867945836	-0.0480665100124616	0.189319034391881	-0.253891586584824	0.799579314806521	0.999996627136942
ENSGALG00000003164	51.5108142054817	0.126578330853543	0.259143400509616	0.488448984634075	0.625231852409396	0.999996627136942
ENSGALG00000003165	3352.09023776753	-0.113237508000576	0.100658189594604	-1.12497064030889	0.26060147574483	0.999996627136942
ENSGALG00000003168	1308.53788739854	0.14116257258246	0.236764022860617	0.596216312245897	0.551030729663708	0.999996627136942
ENSGALG00000003169	3615.7164196653	-0.0178612372972598	0.147386099596753	-0.12118671534241	0.903543146183613	0.999996627136942
ENSGALG00000003172	4186.38005960188	0.568282718575588	0.332226019060226	1.71053044003929	0.0871678294720158	0.999996627136942
ENSGALG00000003174	53.3468217645313	-0.44981402503128	0.241041189690201	-1.86612929354275	0.0620232784612602	0.999996627136942
ENSGALG00000003175	133.402638544642	0.0159867483708344	0.181788006704633	0.0879417111207422	0.929923004329215	0.999996627136942
ENSGALG00000003176	87.4525768050563	0.283900275404118	0.380649260327997	0.745831674963684	0.45576910313712	0.999996627136942
ENSGALG00000003179	172.813722524534	0.0791397668593593	0.771049118367094	0.102639073146156	0.918249430702316	0.999996627136942
ENSGALG00000003181	187.098959259971	0.043442154084073	0.138299034157533	0.314117552220857	0.75343175900117	0.999996627136942
ENSGALG00000003183	3123.96890262728	0.0595294665166195	0.114714952969991	0.518933800480154	0.603806906093804	0.999996627136942
ENSGALG00000003185	7446.71034394901	-0.0251079375491639	0.151005968228278	-0.166271160297504	0.867943560854824	0.999996627136942
ENSGALG00000003189	2102.58938124494	-0.082604824162133	0.0909312650503081	-0.90843148521503	0.363650297259688	0.999996627136942
ENSGALG00000003193	7.93764742446147	-0.18744719398775	0.481882346747365	-0.388989543304482	0.697283881673192	0.999996627136942
ENSGALG00000003194	3337.32178437495	-0.0214654414330332	0.0675897431625415	-0.317584302420156	0.750800283001047	0.999996627136942
ENSGALG00000003195	408.05236032574	-0.105078774034322	0.108869747724467	-0.965178814414635	0.334455256300814	0.999996627136942
ENSGALG00000003196	279.946839337402	-0.443913662320513	0.212897510587496	-2.0851049929871	0.0370597711477357	0.999996627136942
ENSGALG00000003197	28070.4415583368	0.0702290681024647	0.102496970688759	0.685181890065037	0.493229150262742	0.999996627136942
ENSGALG00000003199	3671.70530691795	-0.0398151554230242	0.0665344905411109	-0.598413771552409	0.549563878965225	0.999996627136942
ENSGALG00000003201	704.844727214015	-0.0253262093411984	0.134405116433951	-0.18843188424039	0.850538107335822	0.999996627136942
ENSGALG00000003203	6.809329595793	-0.771393121572118	0.550720711916404	-1.4006974949023	0.161304552142446	0.999996627136942
ENSGALG00000003204	1367.9287423742	0.0700377571442231	0.10842055003519	0.645982307980277	0.518290813203215	0.999996627136942
ENSGALG00000003205	1443.835932686	0.00866249942584643	0.113325758963802	0.0764389270811178	0.939069900850205	0.999996627136942
ENSGALG00000003206	160.070102760422	-0.110450534875062	0.150350768812214	-0.734619022886496	0.462571549359595	0.999996627136942
ENSGALG00000003208	1397.27661968745	0.112582427022755	0.103838469957246	1.08420729878925	0.278272896226906	0.999996627136942
ENSGALG00000003211	1835.08660487323	-0.047193376694779	0.072903311619527	-0.647342015697108	0.517410614511263	0.999996627136942
ENSGALG00000003212	29.6213271752103	-0.796258766381297	0.828171779756535	-0.961465707773066	0.33631805980366	0.999996627136942
ENSGALG00000003213	11537.8086972988	0.226484317555995	0.171664763812546	1.31934074603283	0.187055221583434	0.999996627136942
ENSGALG00000003217	3767.88887218788	-0.203257768123433	0.157332838111299	-1.2918966603758	0.196392934439633	0.999996627136942
ENSGALG00000003219	2197.62616024589	0.0812951580249444	0.0828760762985715	0.980924310799516	0.326630067947383	0.999996627136942
ENSGALG00000003220	5218.76340555544	-0.0532071569927924	0.0903732432195311	-0.588749004653332	0.556029659186617	0.999996627136942
ENSGALG00000003221	1681.16316856054	-0.0520314929340121	0.111343397139405	-0.467306497473464	0.640280608459639	0.999996627136942
ENSGALG00000003224	4.77343424180574	-0.718280935180843	0.566078572847186	-1.26887144229489	0.204486919209271	0.999996627136942
ENSGALG00000003226	22.8739872159019	0.420016705378138	0.331102264259228	1.26854072205709	0.20460491794422	0.999996627136942
ENSGALG00000003227	1135.55830830653	-0.00402971903550912	0.134872381122055	-0.0298780150686473	0.976164339454323	0.999996627136942
ENSGALG00000003228	1126.18585514098	0.0628491004457487	0.0912280634516741	0.688922882584716	0.49087179861791	0.999996627136942
ENSGALG00000003233	1431.19268039774	0.0175381301647276	0.0597699576254022	0.293427180836313	0.769195652013914	0.999996627136942
ENSGALG00000003235	1321.34874714214	-0.0319498253485443	0.0941669421554319	-0.339289188086918	0.734391886772663	0.999996627136942
ENSGALG00000003238	3387.57124961433	-0.193787729204372	0.178566091453692	-1.08524371915609	0.277813725525057	0.999996627136942
ENSGALG00000003241	9.51963287828175	-0.306319706484152	0.52046541307794	-0.588549591936632	0.55616345719712	0.999996627136942
ENSGALG00000003242	29.1458609656012	0.0262245226843708	0.222344050962451	0.117945690792508	0.906110689866352	0.999996627136942
ENSGALG00000003243	1703.18094012428	-0.0847262547642052	0.0875633494584113	-0.967599518385788	0.333244417896508	0.999996627136942
ENSGALG00000003245	280.413931422098	0.0330524093720429	0.153401509207436	0.21546339108925	0.829406051421228	0.999996627136942
ENSGALG00000003247	3711.20190106191	-0.00856193119968856	0.0621039776011779	-0.13786445780771	0.890347540682842	0.999996627136942
ENSGALG00000003248	7240.97216392038	-0.00367886920045969	0.101487089841669	-0.0362496274767474	0.97108331496517	0.999996627136942
ENSGALG00000003249	3144.48035128981	-0.0172035434722799	0.0623581192578972	-0.275882975256685	0.782637950434315	0.999996627136942
ENSGALG00000003250	288.631202949453	-0.0526580839728652	0.139911699056766	-0.376366553532456	0.706644407552485	0.999996627136942
ENSGALG00000003254	834.415065347621	-0.14045737321773	0.110575265911223	-1.27024223781201	0.203998356453296	0.999996627136942
ENSGALG00000003256	3022.02739965713	-0.208478397993784	0.190448326401449	-1.09467172504488	0.273660480197174	0.999996627136942
ENSGALG00000003258	171.113382448411	0.218323474384552	0.209140426403029	1.04390852662711	0.296527712870836	0.999996627136942
ENSGALG00000003259	392.93149259446	0.0308628134386687	0.11215817415771	0.275172217009089	0.783183930930769	0.999996627136942
ENSGALG00000003260	1565.43294208623	0.0694210011188839	0.0923154378299214	0.751997745455994	0.452052414606374	0.999996627136942
ENSGALG00000003261	4599.98743576264	-0.00127527843993721	0.144213043395907	-0.00884301731595936	0.992944384969757	0.999996627136942
ENSGALG00000003265	2513.95633003719	-0.0713378137950008	0.132673188037312	-0.537695783528908	0.590787090692909	0.999996627136942
ENSGALG00000003267	11521.6991317604	-0.120658795410561	0.0985509450510046	-1.22432915633751	0.220828082309696	0.999996627136942
ENSGALG00000003272	1686.80498620068	0.00578165318031328	0.0991317077872159	0.058322945396275	0.953491390838211	0.999996627136942
ENSGALG00000003273	727.69749645064	-0.0817382700138523	0.124939577043074	-0.654222400526233	0.512968531763014	0.999996627136942
ENSGALG00000003281	879.086274556625	-0.0200231492540203	0.143537236283237	-0.139497943338614	0.889056681028798	0.999996627136942
ENSGALG00000003282	3152.61746214301	-0.104270960517995	0.142221901410197	-0.733156844931055	0.463462772834791	0.999996627136942
ENSGALG00000003283	577.455076412093	-0.0641687521945005	0.229377000926592	-0.279752337572137	0.77966752120609	0.999996627136942
ENSGALG00000003284	4548.00025530874	0.0413727464724394	0.187694942772172	0.220425472638645	0.825539808931913	0.999996627136942
ENSGALG00000003285	20746.9219984504	-0.165249000750215	0.272349055376035	-0.606754447971388	0.544013882365739	0.999996627136942
ENSGALG00000003286	11.6486213596637	0.302629551492897	0.457409676460528	0.661615980306033	0.508217363436323	0.999996627136942
ENSGALG00000003287	545.441287705172	0.0199412414102041	0.118731145218121	0.167952910532194	0.866620324692864	0.999996627136942
ENSGALG00000003288	4701.05992394239	-0.00966074336262587	0.0772079397757563	-0.12512629388486	0.900423567370728	0.999996627136942
ENSGALG00000003293	6067.92815341542	0.109846200358395	0.105333248823019	1.04284451097639	0.297020312508765	0.999996627136942
ENSGALG00000003294	1270.9374301537	-0.0207835957526898	0.156620525971412	-0.132700331733552	0.894430380500703	0.999996627136942
ENSGALG00000003295	781.776679624933	0.00545428043065452	0.159347410085577	0.034228861502834	0.972694651869505	0.999996627136942
ENSGALG00000003297	2400.84831265071	-0.450767238189141	0.233122238419047	-1.9336089137016	0.0531612304890463	0.999996627136942
ENSGALG00000003298	631.301471479106	0.0521946062477294	0.121943438999665	0.428023079190615	0.668634317629958	0.999996627136942
ENSGALG00000003299	2680.8487172227	-0.0413636187779695	0.120488886432476	-0.343298207848824	0.731374128914486	0.999996627136942
ENSGALG00000003301	103.590300509758	0.0348184476763011	0.215504917366344	0.161566836162314	0.871646975034881	0.999996627136942
ENSGALG00000003302	44.5388946842554	0.298790977658847	0.44544242409365	0.670773508533235	0.502364826197351	0.999996627136942
ENSGALG00000003304	722.886313955818	-0.113382859829621	0.15120963553422	-0.749838854045522	0.453351764776377	0.999996627136942
ENSGALG00000003307	9668.2883783656	-0.0347448155606613	0.0795167969864392	-0.436949385254876	0.662148055430336	0.999996627136942
ENSGALG00000003308	3177.40678591739	-0.0568694364714017	0.107421818504856	-0.52940303248386	0.59652589498642	0.999996627136942
ENSGALG00000003310	0.919551398459053	-1.33085301406417	1.36558694569514	-0.974564833282515	0.329776164741951	0.999996627136942
ENSGALG00000003313	506.992120576205	0.00343703492838122	0.170003288141551	0.0202174614735653	0.983869898490836	0.999996627136942
ENSGALG00000003314	880.709094356058	-0.0253304995197088	0.0976773223495024	-0.259328356986209	0.795381901876756	0.999996627136942
ENSGALG00000003318	128.997339683877	0.257634735500762	0.179576592595947	1.43467882855116	0.151378639944271	0.999996627136942
ENSGALG00000003319	166.873124108796	0.0724191781770715	0.277981859992947	0.260517640175906	0.794464510068498	0.999996627136942
ENSGALG00000003321	517.179121377525	0.0988682569322844	0.24602689262579	0.401859552332209	0.687787391627087	0.999996627136942
ENSGALG00000003322	1312.53831696089	0.0270344523541711	0.177443803052776	0.15235500980629	0.878906939724092	0.999996627136942
ENSGALG00000003323	5789.31784029162	-0.292189896241796	0.29134871311067	-1.00288720386696	0.315915287292003	0.999996627136942
ENSGALG00000003324	5.15349684806819	0.0183719335506422	0.690521748887309	0.0266058724149475	0.978774089409173	0.999996627136942
ENSGALG00000003325	1425.9463894286	0.0468982067737254	0.145818078234679	0.32162134723959	0.747739569684438	0.999996627136942
ENSGALG00000003326	869.546450428801	-0.158772578311274	0.167307874606384	-0.948984491523842	0.342628499759134	0.999996627136942
ENSGALG00000003329	1826.1176653248	0.0920380220586441	0.0635471160425986	1.44834302152983	0.14752114143096	0.999996627136942
ENSGALG00000003331	1733.39119520706	0.0100413663603831	0.0812120608832989	0.123643782107838	0.901597325331952	0.999996627136942
ENSGALG00000003333	406.660675045766	-0.0526657310039165	0.13777750137777	-0.382252040262461	0.702274424702816	0.999996627136942
ENSGALG00000003336	1326.57725882853	-0.0205431675120196	0.180242886794118	-0.113974913947561	0.909257679606102	0.999996627136942
ENSGALG00000003337	4190.21531811404	0.0231761209097353	0.0826324895114843	0.280472257906671	0.779115206647114	0.999996627136942
ENSGALG00000003339	2247.57427060049	-0.0618862573872208	0.0983525062122164	-0.629229083941064	0.529199090815903	0.999996627136942
ENSGALG00000003340	572.775039210397	0.1246795066141	0.203421968175891	0.612910728040418	0.539935369317535	0.999996627136942
ENSGALG00000003344	3458.81904698445	-0.0883664809839898	0.0956917649830381	-0.923449170361245	0.355773177626922	0.999996627136942
ENSGALG00000003345	261.525131596305	0.00109917607076771	0.32975125846576	0.00333334913074135	0.997340377118091	0.999996627136942
ENSGALG00000003348	13.868264449869	-0.514796900624374	0.543537969727435	-0.947122242228132	0.343576492053933	0.999996627136942
ENSGALG00000003349	1521.99545172734	-0.0795724405164959	0.278497809212264	-0.285720166853621	0.775092457402772	0.999996627136942
ENSGALG00000003353	1760.59954112312	-0.0998134719989377	0.163343041545735	-0.611066569193218	0.541155510737295	0.999996627136942
ENSGALG00000003354	194.412066291645	0.092143059829109	0.357721875214446	0.257582960991333	0.796728781229634	0.999996627136942
ENSGALG00000003355	286.302981895313	-0.0970080116940359	0.207758556497639	-0.466926673583903	0.640552340758743	0.999996627136942
ENSGALG00000003356	292.689887505413	-0.0809448512663071	0.179149199023712	-0.451829266931825	0.651391983941876	0.999996627136942
ENSGALG00000003357	1302.70909720229	0.0105469294469487	0.111709406427069	0.0944139780550566	0.924780312522651	0.999996627136942
ENSGALG00000003358	2067.40440352002	-0.0236245594441123	0.0714914571093797	-0.330452901637849	0.741057774611918	0.999996627136942
ENSGALG00000003359	3446.03840352541	-0.0592202431187122	0.106492728739104	-0.556096588188623	0.578144827342726	0.999996627136942
ENSGALG00000003360	20.1535390660778	-0.231487098570238	0.266349778972498	-0.869109407423765	0.384787291665934	0.999996627136942
ENSGALG00000003361	27.8711622641772	-0.698670049703451	0.630937954128573	-1.10735143627304	0.268142013808291	0.999996627136942
ENSGALG00000003362	2641.54002393687	-0.030666383121189	0.106535101063942	-0.287852386818343	0.773459734745651	0.999996627136942
ENSGALG00000003365	510.819443168219	-0.100847078274194	0.155352028511314	-0.649151988812618	0.516240140889168	0.999996627136942
ENSGALG00000003369	792.342601426251	-0.108082127499865	0.134436058858522	-0.803966795944293	0.421416151518419	0.999996627136942
ENSGALG00000003370	1801.37498012086	-0.0759732610808709	0.0790710545215946	-0.960822661851845	0.336641342031746	0.999996627136942
ENSGALG00000003373	1844.82442234019	-0.0220045102508978	0.123632151925321	-0.177983719511649	0.858735761543727	0.999996627136942
ENSGALG00000003374	9454.23112374086	-0.0863653635445264	0.196808116590021	-0.438830293388954	0.660784508307685	0.999996627136942
ENSGALG00000003377	619.833369931355	-0.0323138239130828	0.096470531090851	-0.334960568244942	0.737654831608985	0.999996627136942
ENSGALG00000003378	426.025198735371	0.0184684679661588	0.128698050611329	0.143502313193026	0.88589348449426	0.999996627136942
ENSGALG00000003381	6872.3931196725	0.02289354354092	0.133677573834249	0.171259418347213	0.864019788449856	0.999996627136942
ENSGALG00000003383	2522.1973733599	-0.0613548621800606	0.0784654509198455	-0.781934742753676	0.434252925689534	0.999996627136942
ENSGALG00000003385	1814.41111442636	-0.0235575031719465	0.150638578983649	-0.15638426312096	0.875730140769487	0.999996627136942
ENSGALG00000003387	301.894898202829	-0.0244724032923378	0.158086598223274	-0.15480378202442	0.876976009532318	0.999996627136942
ENSGALG00000003391	1923.11911191662	0.156050926379246	0.133177744900522	1.17174927759747	0.24129773240223	0.999996627136942
ENSGALG00000003392	7632.63287754244	-0.000952803685595629	0.086038482356689	-0.0110741572782002	0.991164281481799	0.999996627136942
ENSGALG00000003396	3656.20806065595	-0.0996990823973805	0.203480219968343	-0.489969405443396	0.624155548462248	0.999996627136942
ENSGALG00000003397	2089.88150168136	-0.0491350169804559	0.0848623351293051	-0.578996758757448	0.562591360207546	0.999996627136942
ENSGALG00000003398	2173.79549358068	-0.0673282213612468	0.111341250593059	-0.60470150103958	0.54537735061283	0.999996627136942
ENSGALG00000003400	917.445813628439	-0.176621522840544	0.11292286911011	-1.56408993353084	0.117796449671461	0.999996627136942
ENSGALG00000003403	8.0027538842419	-0.817246406034197	0.447644859790333	-1.82565797006354	0.0679017978726331	0.999996627136942
ENSGALG00000003405	1687.49832873788	-0.00220498759085494	0.0806470601271125	-0.0273412023622378	0.978187594407744	0.999996627136942
ENSGALG00000003408	697.576862962198	0.104018307195056	0.117344726723607	0.886433588447989	0.375383926247333	0.999996627136942
ENSGALG00000003409	632.40834524694	-0.14614763060764	0.150689065929448	-0.96986221068001	0.332115178534419	0.999996627136942
ENSGALG00000003412	2130.43417845607	0.0279906452202889	0.121812268236235	0.229785108064859	0.818258757160471	0.999996627136942
ENSGALG00000003416	759.249248265144	-0.21277764930489	0.278117347612581	-0.765064283588991	0.444233266601195	0.999996627136942
ENSGALG00000003419	628.747302668525	0.153157783324032	0.142639449254315	1.07374070865182	0.282938910529749	0.999996627136942
ENSGALG00000003420	341.963794719659	0.00167285484574032	0.110006263490243	0.0152069054312412	0.987867112562274	0.999996627136942
ENSGALG00000003424	29.3614103097806	-0.185973990139312	0.261472220633985	-0.711257164100974	0.476924890890473	0.999996627136942
ENSGALG00000003425	10.0490993578906	-0.0473210602120661	0.550921139060207	-0.0858944354409582	0.931550335038706	0.999996627136942
ENSGALG00000003426	22.4118822728872	-0.00147580789551883	0.268571814975185	-0.00549502149231551	0.995615629254549	0.999996627136942
ENSGALG00000003427	4059.53575205504	-0.022406597095651	0.0925842696685227	-0.242013002596152	0.808770088058246	0.999996627136942
ENSGALG00000003428	1764.11193500902	-0.0678631811118925	0.064185447580801	-1.05729855706719	0.290375351600724	0.999996627136942
ENSGALG00000003429	1087.65832723892	-0.208206235642433	0.0960502293517674	-2.16768077544004	0.0301829831640809	0.999996627136942
ENSGALG00000003430	1143.57857845485	0.0463251789205815	0.120592617624933	0.384146059957517	0.700870194636332	0.999996627136942
ENSGALG00000003432	26.2777387387035	0.371938670853232	0.301588493070533	1.23326545740008	0.21747674090295	0.999996627136942
ENSGALG00000003433	1964.10072075727	0.294056567084742	0.215209119537146	1.3663759589611	0.17182099061871	0.999996627136942
ENSGALG00000003434	1920.61349291131	-0.0726558439711239	0.0934582254633228	-0.777415188560769	0.436913854255133	0.999996627136942
ENSGALG00000003435	16.5571033924855	0.118477037438674	0.304450912993366	0.38914988388048	0.697165274000493	0.999996627136942
ENSGALG00000003438	1451.47430709957	0.126587609494737	0.168605196396441	0.750793049089022	0.452777213288204	0.999996627136942
ENSGALG00000003439	1402.8530184503	-0.105422728536655	0.0986878206955819	-1.06824456952847	0.285410204984416	0.999996627136942
ENSGALG00000003441	396.323446051732	0.0215994685473737	0.0926909932156731	0.233026616697441	0.815740737495894	0.999996627136942
ENSGALG00000003443	35.0178518330686	0.122008826151804	0.267556782670185	0.456010963109102	0.648382094698905	0.999996627136942
ENSGALG00000003445	5855.19583840808	-0.143053039176093	0.252271516928149	-0.567059812847745	0.570673545075174	0.999996627136942
ENSGALG00000003446	2585.00307629122	0.0958469978568342	0.235870721785506	0.406353943089192	0.684482555356443	0.999996627136942
ENSGALG00000003447	648.723798923847	-0.014031741880804	0.124895333581114	-0.11234800755539	0.910547478194241	0.999996627136942
ENSGALG00000003454	6274.7141582699	-0.110937877707956	0.0562512700398504	-1.97218440809183	0.0485885589296084	0.999996627136942
ENSGALG00000003456	18.3732134041056	-0.0346655647949855	0.304707272585929	-0.113766778524164	0.909422674462922	0.999996627136942
ENSGALG00000003457	3866.08736963721	-0.00167086539791492	0.150857488997215	-0.0110757868835121	0.991162981324619	0.999996627136942
ENSGALG00000003458	3273.22702064792	0.00381358287897302	0.0984934366102583	0.0387191574405459	0.96911429943249	0.999996627136942
ENSGALG00000003461	500.544408240245	-0.016694591094506	0.258251954338232	-0.0646445876364641	0.948456983130279	0.999996627136942
ENSGALG00000003462	1.82479737066258	0.314109888562742	1.12957147616443	0.278078807044006	0.780951863912667	0.999996627136942
ENSGALG00000003464	12.3318485999986	-0.846990857987825	0.635785128810246	-1.33219671176143	0.182795556806611	0.999996627136942
ENSGALG00000003466	2716.17042365869	-0.246756524178268	0.339245800532442	-0.727367955007805	0.467000579536626	0.999996627136942
ENSGALG00000003467	509.631648261141	0.000364236672304675	0.142470919873528	0.00255656854485118	0.997960155651514	0.999996627136942
ENSGALG00000003470	7.05162946621469	-0.595577120609575	0.498702097061671	-1.19425429353252	0.232378510787021	0.999996627136942
ENSGALG00000003472	27.6070935804544	0.0478498203513683	0.247732521933794	0.193151145347626	0.846840598540334	0.999996627136942
ENSGALG00000003473	1349.96773650068	0.154483378680919	0.21051269738421	0.733843519181975	0.463044113561936	0.999996627136942
ENSGALG00000003474	862.146076904494	-0.136974141804174	0.0890993785125883	-1.5373187118788	0.124215281452781	0.999996627136942
ENSGALG00000003475	3255.47473675782	-0.187257265831139	0.125216748052041	-1.49546501362033	0.134793124138339	0.999996627136942
ENSGALG00000003476	1661.6202274812	0.048049805917396	0.0774861659637808	0.620108187309924	0.535186562272498	0.999996627136942
ENSGALG00000003478	76.233075240211	0.113848127813078	0.428649721393048	0.265597111420226	0.790549510474911	0.999996627136942
ENSGALG00000003483	3989.32426644689	-0.0376057963238602	0.0837482678445376	-0.449033720836687	0.653407331352686	0.999996627136942
ENSGALG00000003484	573.238714977855	-0.0585789403418207	0.162761479029854	-0.359906660291998	0.718916936150122	0.999996627136942
ENSGALG00000003485	1893.88954571754	-0.0511454593756397	0.215848296965929	-0.236950951638562	0.812694841614268	0.999996627136942
ENSGALG00000003487	3689.17190902389	-0.0632784652800351	0.0871437591883672	-0.726138806374583	0.467753681343291	0.999996627136942
ENSGALG00000003492	1951.25857415224	-0.078565699743476	0.121765821495737	-0.645219641919193	0.518784859185098	0.999996627136942
ENSGALG00000003495	7022.51610980674	0.108037167933831	0.198410933155544	0.544512170854695	0.586089075429997	0.999996627136942
ENSGALG00000003496	1051.86201494192	0.0332512649488676	0.108502411981088	0.30645645881737	0.759257126806069	0.999996627136942
ENSGALG00000003498	1075.18872420892	0.0473004644311042	0.104409518073182	0.453028280409748	0.650528377551742	0.999996627136942
ENSGALG00000003499	873.89756962576	-0.0647725543054965	0.20749225050095	-0.312168546772787	0.754912434550247	0.999996627136942
ENSGALG00000003500	401.458403938402	0.126111012741797	0.178632844607826	0.705978864181799	0.480201281476196	0.999996627136942
ENSGALG00000003503	1583.18418783993	0.0286020304442851	0.231169573284431	0.123727487306875	0.901531047156146	0.999996627136942
ENSGALG00000003505	1134.63834101055	0.0550055293509593	0.0813437974053062	0.676210493061776	0.498907011395658	0.999996627136942
ENSGALG00000003507	755.34400110033	-0.0967493656679665	0.109536385609244	-0.883262352777519	0.377094539449863	0.999996627136942
ENSGALG00000003509	7.29782095903847	-0.272774465324967	0.59965570828558	-0.454885130844216	0.649191880667047	0.999996627136942
ENSGALG00000003510	471.91463927209	-0.183714407821582	0.132114251042929	-1.39057222344534	0.164355184163476	0.999996627136942
ENSGALG00000003512	3.15900374862028	-0.785642539333612	2.99504380276678	-0.262314206759796	0.793079210003584	0.999996627136942
ENSGALG00000003517	3829.43765454522	0.0077294280128613	0.108668503354513	0.0711285034233453	0.943295483165309	0.999996627136942
ENSGALG00000003518	1163.53797335068	0.101099346182788	0.104139420574052	0.970807650220192	0.331644072286607	0.999996627136942
ENSGALG00000003520	1151.97569838818	0.105277973053247	0.177109829417132	0.594421966300327	0.552229920110871	0.999996627136942
ENSGALG00000003521	53550.2679378105	0.0403546737447389	0.136027853012406	0.296664784829461	0.766722444911188	0.999996627136942
ENSGALG00000003522	6788.13231884658	-0.094297051114462	0.106649180165778	-0.884179803050381	0.376599159250216	0.999996627136942
ENSGALG00000003523	1436.95899145718	0.0750719741912521	0.0861398533732521	0.871512676785716	0.383474287223839	0.999996627136942
ENSGALG00000003526	1853.11959453431	0.00841170147054605	0.080122292301549	0.10498578147125	0.916387091107729	0.999996627136942
ENSGALG00000003527	569.06559888278	0.0285724486873467	0.183343368976312	0.155841189386229	0.876158202812691	0.999996627136942
ENSGALG00000003529	112.518885116731	-0.299400518691543	0.169807019583116	-1.76318104767745	0.0778699592016904	0.999996627136942
ENSGALG00000003532	41981.0983759625	0.0266487367297124	0.114805746447531	0.232120233997968	0.816444629568425	0.999996627136942
ENSGALG00000003533	483.254721865587	-0.011083875896517	0.0918210586959312	-0.120711697882091	0.903919393184409	0.999996627136942
ENSGALG00000003536	1998.71772661384	-0.104410790751008	0.123162465584068	-0.847748461805025	0.396578070968059	0.999996627136942
ENSGALG00000003537	235.77858911745	0.549506875969194	0.325996343521055	1.68562282028695	0.0918684709381215	0.999996627136942
ENSGALG00000003539	1086.69744219279	-0.242750959306947	0.27982856742125	-0.867498845968479	0.385668743817547	0.999996627136942
ENSGALG00000003540	414.844776763647	0.329427009713752	0.143962266821526	2.28828718098855	0.0221208025376789	0.999996627136942
ENSGALG00000003545	1.26302306105566	-0.237712301028732	1.84671010089823	-0.128722045172715	0.897577591004106	0.999996627136942
ENSGALG00000003547	1279.32038373173	-0.0997653610002387	0.135921907892984	-0.733990293005505	0.462954654204001	0.999996627136942
ENSGALG00000003548	8858.03630529128	-0.129360389575435	0.20217154245047	-0.63985459084642	0.522267137841647	0.999996627136942
ENSGALG00000003549	656.891041990463	0.0372505494508808	0.127268398154922	0.292692844342523	0.769756939879496	0.999996627136942
ENSGALG00000003550	36.1014070277479	-0.271400587874717	0.252318872557621	-1.07562539862229	0.282094823629348	0.999996627136942
ENSGALG00000003553	21.9940543888966	0.254015996371762	0.368662161183325	0.689021068927784	0.490810009047383	0.999996627136942
ENSGALG00000003554	1.34465823503979	0.448768554178294	1.21680926631652	0.368807640277748	0.712271109412523	0.999996627136942
ENSGALG00000003558	1344.89520069887	-0.00316246020517239	0.149480646459736	-0.0211563187614675	0.983120959054019	0.999996627136942
ENSGALG00000003559	308.02522613502	0.088054546333547	0.121201944027832	0.726511006402065	0.467525562638652	0.999996627136942
ENSGALG00000003560	162.567595771125	-0.171697542891841	0.225024287782999	-0.763017826135358	0.445452764767317	0.999996627136942
ENSGALG00000003562	739.882138509391	-1.1564089086068	0.64084940456088	-1.80449400495142	0.0711538981428128	0.999996627136942
ENSGALG00000003563	1703.47370772379	-0.0263729350900289	0.108951741869386	-0.242060701715493	0.808733128264598	0.999996627136942
ENSGALG00000003566	839.194531155619	-0.0612857754273244	0.152662580387948	-0.401445955332239	0.688091820734528	0.999996627136942
ENSGALG00000003567	54.7982317999353	-0.0056260760041826	0.304954086077953	-0.0184489280879629	0.985280720102904	0.999996627136942
ENSGALG00000003568	800.588536773131	-0.0910821782686001	0.216639674930537	-0.420431660534039	0.674170143328977	0.999996627136942
ENSGALG00000003569	192.094219719153	-0.0917068839659324	0.134753690881103	-0.68055192675092	0.496155054307078	0.999996627136942
ENSGALG00000003570	3563.62997065853	0.0379240066200005	0.156887416320387	0.241727523529065	0.808991301213103	0.999996627136942
ENSGALG00000003572	4883.10935272437	0.0727222685578177	0.0729387089543827	0.997032571597883	0.318748700165614	0.999996627136942
ENSGALG00000003573	0.218581199855626	-0.546175576988587	3.1631252669328	-0.172669600757924	0.862911139916513	0.999996627136942
ENSGALG00000003574	4483.7725504149	-0.102367655185378	0.132521449649272	-0.77246102767742	0.439841420688534	0.999996627136942
ENSGALG00000003575	293.417874952977	0.122354457755917	0.127295030479856	0.961188015704027	0.336457641045987	0.999996627136942
ENSGALG00000003578	11111.289341931	-0.150748669204284	0.140230826429198	-1.07500378513705	0.282373033680297	0.999996627136942
ENSGALG00000003580	9188.46717550339	-0.0999788531390496	0.104013145130165	-0.961213633276187	0.336444762875555	0.999996627136942
ENSGALG00000003582	4.72841521326505	-0.273788283518693	0.712678169209421	-0.384168191685187	0.700853792156727	0.999996627136942
ENSGALG00000003584	4299.16182266186	0.224777689552733	0.195643281383792	1.14891596564355	0.250590633585805	0.999996627136942
ENSGALG00000003588	0.743687689187945	0.380022145479099	1.65164019754291	0.230087730998824	0.81802359840214	0.999996627136942
ENSGALG00000003589	161.358608489206	0.43882771391532	0.468817022701911	0.936031954185974	0.349256735683039	0.999996627136942
ENSGALG00000003590	96.6984695936712	0.0351157961079555	0.207286270742652	0.169407245265906	0.865476324975649	0.999996627136942
ENSGALG00000003594	161.79450055737	-0.155392033999779	0.359470054715249	-0.43228088671495	0.665537276970148	0.999996627136942
ENSGALG00000003595	10.3743941101844	0.292336453604215	0.373181162255413	0.783363371927475	0.433413758898028	0.999996627136942
ENSGALG00000003596	4443.67686025076	-0.10070718456863	0.112135382690197	-0.898085708119978	0.369139857806933	0.999996627136942
ENSGALG00000003597	4403.46963227863	0.094881453320951	0.152198508283984	0.623405934727782	0.533017799004119	0.999996627136942
ENSGALG00000003601	5926.69269365691	-0.145987927931111	0.14512004126393	-1.005980474231	0.314424962788464	0.999996627136942
ENSGALG00000003602	225.949059228245	0.220839401104946	0.119198012516029	1.85271043068146	0.0639238741666157	0.999996627136942
ENSGALG00000003604	428.704764042702	0.312193932539364	0.246428626008064	1.26687364855554	0.205200472464093	0.999996627136942
ENSGALG00000003605	5589.46095217826	0.0155606595907698	0.0982248168439318	0.158418820118483	0.874126784725398	0.999996627136942
ENSGALG00000003614	407.463886793315	0.136057024632863	0.182195671039914	0.746763212629002	0.455206505149919	0.999996627136942
ENSGALG00000003624	281.317552250956	0.358244779599769	0.219930937233416	1.62889670778585	0.103334887166687	0.999996627136942
ENSGALG00000003625	349.806685200373	-0.210682309844302	0.183199763338014	-1.15001409393516	0.250138066416506	0.999996627136942
ENSGALG00000003628	640.275046434225	-0.0549967090368017	0.139245990792424	-0.394960808019142	0.692871812098204	0.999996627136942
ENSGALG00000003631	1332.94077239357	0.0386440597891349	0.136507606956491	0.283090888857584	0.777107165686852	0.999996627136942
ENSGALG00000003634	5590.75611923023	0.0195588555453862	0.117220470604805	0.166855289391616	0.86748391376934	0.999996627136942
ENSGALG00000003636	215.055387984345	-0.307362447439981	0.325694141477709	-0.943715002196367	0.345315305580063	0.999996627136942
ENSGALG00000003641	4001.32284135856	-0.0616681854099423	0.138195756331528	-0.446237909520189	0.655425401766383	0.999996627136942
ENSGALG00000003642	2781.50602160648	0.172113511755717	0.183510318468415	0.937895553733347	0.348298088382718	0.999996627136942
ENSGALG00000003644	40.5002872500274	-0.209563473893909	0.357935526567678	-0.5854782728707	0.558226171717754	0.999996627136942
ENSGALG00000003645	1167.23288939236	0.095504659477078	0.213764272981199	0.44677559137994	0.655037096598707	0.999996627136942
ENSGALG00000003647	538.266562208471	0.239672334665915	1.01601839071516	0.235893697256024	0.813515159119817	0.999996627136942
ENSGALG00000003648	195.766151932298	0.084808949790575	0.147048571509821	0.576741065348675	0.564114387037722	0.999996627136942
ENSGALG00000003650	2056.40943437999	0.104493655759935	0.114412275728426	0.913308079003386	0.361080534506848	0.999996627136942
ENSGALG00000003651	3051.10192659394	0.00349124659809081	0.185278336547548	0.0188432531462999	0.984966148918245	0.999996627136942
ENSGALG00000003652	3111.04721586145	-0.0398252701708872	0.0863730007327347	-0.461084712040041	0.64473782962592	0.999996627136942
ENSGALG00000003655	48.6412096153112	-0.154482950628112	0.256392127172834	-0.602526108471244	0.546823989488387	0.999996627136942
ENSGALG00000003657	204.097637944615	-0.526718752119138	0.259787935494713	-2.02749504558828	0.0426118106158848	0.999996627136942
ENSGALG00000003658	514.754930835111	0.00681091359667837	0.108549926133828	0.0627445253926882	0.949969941084572	0.999996627136942
ENSGALG00000003660	53.650046373709	-0.0534507880318362	0.201800581822032	-0.264869345515438	0.791110113890374	0.999996627136942
ENSGALG00000003661	6328.18337555599	0.0234544792959566	0.113859040918899	0.205995756741558	0.836794225857506	0.999996627136942
ENSGALG00000003663	1958.70446653225	-0.0114942462789376	0.0669998282625308	-0.171556354352115	0.863786322800129	0.999996627136942
ENSGALG00000003665	783.468727538226	-0.10205116927285	0.203570176341347	-0.501307073103531	0.616155028151063	0.999996627136942
ENSGALG00000003670	1108.26252470311	-0.0774799837039275	0.115457651504408	-0.671068419410642	0.502176944146729	0.999996627136942
ENSGALG00000003672	1545.48855072392	0.0121704574435573	0.0755589951787421	0.161072251090249	0.872036495268894	0.999996627136942
ENSGALG00000003674	568.770781782323	-0.0617490632931014	0.0983871418376977	-0.627613142731237	0.530257396918014	0.999996627136942
ENSGALG00000003675	657.09080541268	-0.135218197327633	0.100956625716905	-1.33936922284628	0.180450503637521	0.999996627136942
ENSGALG00000003677	177.041307038064	-0.213537773264386	0.167251921163233	-1.27674332096897	0.201692881715392	0.999996627136942
ENSGALG00000003681	3861.2335994565	0.0593140378600233	0.10647084750192	0.557091816696149	0.577464698379241	0.999996627136942
ENSGALG00000003682	646.144273703452	-0.0184358759856972	0.0910319306233858	-0.202520982027389	0.839509456961629	0.999996627136942
ENSGALG00000003683	530.860158541522	0.0434501953313789	0.0932781838725002	0.465813050035043	0.641349323177189	0.999996627136942
ENSGALG00000003684	236.654257364858	0.0311601351140567	0.117896158059602	0.264301531338315	0.791547580385367	0.999996627136942
ENSGALG00000003687	376.490747134358	0.153537881931255	0.118189837058033	1.29907854814848	0.193916974170804	0.999996627136942
ENSGALG00000003688	2861.61105758501	-0.0690861962451602	0.107925205971808	-0.640130316389731	0.522087881037486	0.999996627136942
ENSGALG00000003689	2844.28980604912	-0.848587130960454	0.300979960166048	-2.81941405830573	0.00481114125067726	0.999996627136942
ENSGALG00000003690	10.0907263079678	-0.655051847132428	0.686090927896392	-0.954759523115789	0.33969932103586	0.999996627136942
ENSGALG00000003691	1642.90783999516	-0.0292824843082623	0.13451287830159	-0.217692794013435	0.827668478585349	0.999996627136942
ENSGALG00000003693	7420.32762483661	0.0836914769656855	0.138517709373972	0.604193336317267	0.545715110736786	0.999996627136942
ENSGALG00000003695	169.385866032832	0.0684776319054803	0.183613761783772	0.372943897234246	0.709190199816676	0.999996627136942
ENSGALG00000003696	937.766208177457	-0.0543826177741192	0.113404797133729	-0.479544244587735	0.631551500219404	0.999996627136942
ENSGALG00000003699	190.840925446611	-0.0275258635978354	0.348688415708472	-0.0789411473332369	0.937079434504807	0.999996627136942
ENSGALG00000003701	2080.7931865555	0.0131819026852759	0.08991653549237	0.146601541230361	0.883446537102799	0.999996627136942
ENSGALG00000003702	7354.75769709034	-0.167470508522566	0.120267996559286	-1.3924777439858	0.163777776581325	0.999996627136942
ENSGALG00000003703	649.662136385007	0.0418150014925593	0.0912683706585653	0.458154355017349	0.646841550399099	0.999996627136942
ENSGALG00000003705	3846.09721858124	0.00530751389469036	0.158769316406493	0.0334290908017874	0.973332411516688	0.999996627136942
ENSGALG00000003708	1316.46387685915	0.0605415779734353	0.0743328862770611	0.814465588592626	0.415378277876893	0.999996627136942
ENSGALG00000003709	576.476217999987	0.113279199364835	0.147647296656163	0.767228401266547	0.44294572946485	0.999996627136942
ENSGALG00000003712	2558.11607851683	-0.0884780648579923	0.0936903832811506	-0.944366558865311	0.344982364171971	0.999996627136942
ENSGALG00000003713	45.0386645158021	-1.06982436268984	0.675350279270774	-1.58410293965527	0.113170295544276	0.999996627136942
ENSGALG00000003716	36.9656437414806	-0.151569699421398	0.243448134425505	-0.622595444319491	0.533550405680009	0.999996627136942
ENSGALG00000003717	8662.99701764153	0.0733380065602271	0.166912199753465	0.439380744298797	0.660385676582218	0.999996627136942
ENSGALG00000003720	817.219188528754	0.0382506000914839	0.12791598724691	0.29902908084234	0.764917856847701	0.999996627136942
ENSGALG00000003722	1039.65040544563	0.0679682411265988	0.10943324658919	0.621093161767829	0.534538328278086	0.999996627136942
ENSGALG00000003726	174.300628799507	-0.00723776533488422	0.184164337273743	-0.0393005803513736	0.968650743921794	0.999996627136942
ENSGALG00000003727	495.52593338209	0.149580635752336	0.153521749775452	0.974328627514471	0.329893394851983	0.999996627136942
ENSGALG00000003731	761.109268960878	-0.197590419322631	0.140629312334838	-1.40504433991804	0.160008093660566	0.999996627136942
ENSGALG00000003732	1653.21429651558	-0.0844555729536363	0.093713487803944	-0.901210433340439	0.367476444676612	0.999996627136942
ENSGALG00000003733	686.061946853445	0.0547583373140999	0.18482887340797	0.296265060238898	0.767027666704193	0.999996627136942
ENSGALG00000003734	1847.25571384392	-0.0203800793905461	0.0730384616527591	-0.279032155516055	0.780220147862469	0.999996627136942
ENSGALG00000003736	843.670682977321	0.036659520195699	0.18728170761993	0.195745332854909	0.844809500228649	0.999996627136942
ENSGALG00000003738	1551.87911220471	-0.0262036336976084	0.115756487956088	-0.226368596355038	0.820914750499476	0.999996627136942
ENSGALG00000003741	2478.48283533876	-0.180615472806433	0.209577468234694	-0.861807685376615	0.388793355049367	0.999996627136942
ENSGALG00000003742	339.711241665627	-0.124882916934312	0.145080437457056	-0.860783983859143	0.389357027687973	0.999996627136942
ENSGALG00000003743	1930.21172299753	-0.078741899809702	0.200252857230314	-0.393212366099426	0.694162637009954	0.999996627136942
ENSGALG00000003744	354.130196341173	0.0373852107634751	0.259406138271579	0.144118450752833	0.885406935225255	0.999996627136942
ENSGALG00000003745	1509.34057237647	-0.012071829037843	0.196429229074781	-0.0614563784356512	0.950995753668854	0.999996627136942
ENSGALG00000003747	1090.84015400593	-0.0990813403139533	0.129058343704463	-0.767725181262551	0.442650472632803	0.999996627136942
ENSGALG00000003748	4206.72802923516	0.0135200081712298	0.128512448105942	0.10520388001701	0.91621403200177	0.999996627136942
ENSGALG00000003750	1993.97750423588	0.0757597328618727	0.218958128996409	0.346001005804699	0.729341958849152	0.999996627136942
ENSGALG00000003751	9.35051681627146	0.104433552997183	0.474692560415407	0.220002506265935	0.825869202805357	0.999996627136942
ENSGALG00000003753	1789.2268908592	0.0179782290973467	0.176009536177574	0.102143494538891	0.91864277788297	0.999996627136942
ENSGALG00000003757	1172.43530288815	-0.0162630908887775	0.116809899426829	-0.139226991621244	0.889270779988362	0.999996627136942
ENSGALG00000003758	137.659220614395	0.179001680245516	0.129103429835928	1.38649825549175	0.165594812598087	0.999996627136942
ENSGALG00000003759	507.473677914563	0.212245580573514	0.241738275029146	0.877997414964279	0.37994512156986	0.999996627136942
ENSGALG00000003765	894.508625131965	0.0498675068065463	0.24509811581563	0.203459364184007	0.838776004056775	0.999996627136942
ENSGALG00000003766	1985.74495643483	-0.0410575537774856	0.110357187753233	-0.37204240714518	0.709861275614273	0.999996627136942
ENSGALG00000003767	429.79334082513	-0.0633185923020751	0.214723539458792	-0.294884261230365	0.768082295347532	0.999996627136942
ENSGALG00000003770	17890.1270592364	-0.0736319644901259	0.184470177210923	-0.399153758094649	0.689779913458307	0.999996627136942
ENSGALG00000003771	1350.43700748858	-0.126291549029932	0.104475290386925	-1.2088174013416	0.22673300473218	0.999996627136942
ENSGALG00000003774	8656.55466110473	-0.0342695573470803	0.128413254349676	-0.266869315948979	0.789569782411658	0.999996627136942
ENSGALG00000003775	2621.17891376331	0.0498261250690122	0.179167001409014	0.278098783130639	0.780936529831963	0.999996627136942
ENSGALG00000003777	37.8382897380392	-0.0594606983600656	0.374076739277676	-0.158953209640571	0.87370573833219	0.999996627136942
ENSGALG00000003778	709.214514439234	0.0147120970220846	0.125252207615437	0.117459782164122	0.906495712557021	0.999996627136942
ENSGALG00000003781	3970.01335821022	0.0609337577606707	0.0652192863384127	0.934290471142155	0.350154078291067	0.999996627136942
ENSGALG00000003786	3212.40888159673	0.00150482842696284	0.102322009995365	0.0147067911100554	0.988266101422768	0.999996627136942
ENSGALG00000003788	2414.10200787783	0.0203305051155183	0.122772491938506	0.165594953678234	0.868475718844471	0.999996627136942
ENSGALG00000003789	154.742464107856	0.00183911891122137	0.236999254852064	0.00776001980415233	0.993808462147047	0.999996627136942
ENSGALG00000003792	2583.29304419593	0.046732021338331	0.322220710346508	0.145031091539947	0.884686323808238	0.999996627136942
ENSGALG00000003793	804.20064138061	0.0882751014388217	0.109127713963083	0.808915519559809	0.41856374135583	0.999996627136942
ENSGALG00000003794	1453.90951033328	0.00703256164952372	0.098750012744595	0.071215804981338	0.943226002798661	0.999996627136942
ENSGALG00000003795	1066.63889318051	0.0764122278437811	0.0813081037766218	0.939786125792686	0.347327276894402	0.999996627136942
ENSGALG00000003798	2305.64432075252	-0.0547559763292059	0.0639738334134576	-0.855912072289346	0.392046416869896	0.999996627136942
ENSGALG00000003799	2583.48948925218	-0.0394209852987243	0.0927446163617298	-0.425048772049167	0.670801121078057	0.999996627136942
ENSGALG00000003800	785.585345496957	-0.0839202826132464	0.0922962154883751	-0.909249443968982	0.363218470253349	0.999996627136942
ENSGALG00000003802	326.374723983984	0.0596557698871026	0.280437430333934	0.212723992714049	0.831542251570921	0.999996627136942
ENSGALG00000003803	1109.6418655057	0.0767312112391366	0.147189629409976	0.521308542909724	0.602151850763924	0.999996627136942
ENSGALG00000003805	515.251566163445	-0.105562151100086	0.20603111369246	-0.512360241170452	0.608398911508707	0.999996627136942
ENSGALG00000003806	27694.816043081	-0.00257293563685402	0.0755260376592151	-0.0340668690771717	0.972823827788292	0.999996627136942
ENSGALG00000003807	1083.9518816917	0.0558592307152387	0.0932302961071756	0.59915320499491	0.54907072468114	0.999996627136942
ENSGALG00000003812	1191.1947331795	0.105753762861844	0.08577965324301	1.23285369972583	0.217630352250599	0.999996627136942
ENSGALG00000003815	10435.7000310243	-0.0906019810912544	0.129709655639288	-0.698498354996879	0.484865586262877	0.999996627136942
ENSGALG00000003816	63.7793658144999	-0.0231424170570873	0.249172745816065	-0.0928769997749698	0.926001278272802	0.999996627136942
ENSGALG00000003818	1745.91337619955	0.00471624866004786	0.330123405492825	0.0142863201505122	0.988601553457688	0.999996627136942
ENSGALG00000003819	948.877164885159	-0.0454030259050296	0.104469216751155	-0.434606741746514	0.663847900647112	0.999996627136942
ENSGALG00000003820	7914.18744756726	0.0807168044284089	0.0988916487290037	0.816214568831792	0.414377425733762	0.999996627136942
ENSGALG00000003821	86.8718402798081	0.164652298102136	0.246196067299159	0.668785248718303	0.503632477905066	0.999996627136942
ENSGALG00000003824	2248.82285893313	-0.0423045819199021	0.0627526715889871	-0.674147902371162	0.500217287505471	0.999996627136942
ENSGALG00000003826	1754.53763250715	0.0384831874478972	0.0766192766672326	0.50226508421679	0.615481066398234	0.999996627136942
ENSGALG00000003829	25.5767883320306	-0.0300716078866115	0.298154242026911	-0.10085923206116	0.919662206124133	0.999996627136942
ENSGALG00000003832	719.445148370588	-0.0687960669497817	0.183183330125266	-0.37555855602547	0.707245106371478	0.999996627136942
ENSGALG00000003833	344.303923897453	-0.0351063997069187	0.219226626552817	-0.160137480829505	0.872772776710458	0.999996627136942
ENSGALG00000003836	3.59341289982549	-0.158960120534445	0.628537228807871	-0.252904861078699	0.80034173296603	0.999996627136942
ENSGALG00000003837	2515.09143894154	-0.0539261369117979	0.233543004637912	-0.230904526536369	0.817388974088439	0.999996627136942
ENSGALG00000003838	84.2681282036172	-0.175011423891418	0.233485176013306	-0.749561179342039	0.453519038893328	0.999996627136942
ENSGALG00000003839	0.642994914598461	-1.72276068952695	2.13210923518569	-0.808007704810171	0.419086146739647	0.999996627136942
ENSGALG00000003841	35.0138867183637	-0.210853862428311	0.366311209415612	-0.575614005273528	0.564876112461031	0.999996627136942
ENSGALG00000003842	54.0408032496633	0.0954619607358755	0.229279627311611	0.416356053327556	0.677149481274679	0.999996627136942
ENSGALG00000003845	598.760911958807	0.039307841429297	0.114722366478684	0.342634506555447	0.731873439270802	0.999996627136942
ENSGALG00000003849	149.17313910845	-0.278843560299899	0.154938335227848	-1.79970670195882	0.0719069623057587	0.999996627136942
ENSGALG00000003851	433.104218559279	-0.0711077809596238	0.11529525624205	-0.616745070676113	0.537402887945044	0.999996627136942
ENSGALG00000003854	656.799265349509	0.068687357704693	0.114340543170856	0.600726179882275	0.548022378954601	0.999996627136942
ENSGALG00000003855	280.977049861685	0.0333952670555304	0.111091955553133	0.300609228537329	0.763712493433017	0.999996627136942
ENSGALG00000003857	276.620107739032	-0.0567947818369793	0.364113833409264	-0.155980840676114	0.876048123288349	0.999996627136942
ENSGALG00000003859	20.7777409735434	-0.0355201888446794	0.317862832473485	-0.111746908464494	0.91102408465176	0.999996627136942
ENSGALG00000003860	164.278611880164	-0.157759963457383	0.169226961837542	-0.932238939613139	0.351213055686428	0.999996627136942
ENSGALG00000003861	2410.05856025786	-0.0244829451215409	0.0992730967546705	-0.246622155668666	0.805200656341563	0.999996627136942
ENSGALG00000003862	4827.62420513942	-0.0397730336961284	0.0989871644462919	-0.401799909297416	0.687831288911283	0.999996627136942
ENSGALG00000003863	5545.47209772266	0.0642135244925075	0.202930166689775	0.316431635276152	0.751674908123517	0.999996627136942
ENSGALG00000003866	0.25127015247328	-1.52910031738183	3.15498544847277	-0.484661606956703	0.627916404881864	0.999996627136942
ENSGALG00000003870	638.380193758989	0.042534382321167	0.107631537206155	0.395185123480097	0.692706270801533	0.999996627136942
ENSGALG00000003875	3218.27847012857	-0.10954780557923	0.113000383190269	-0.969446319441011	0.332322551249761	0.999996627136942
ENSGALG00000003876	1958.1118782874	0.21756249339972	0.506194096859595	0.429800534517229	0.667340744030389	0.999996627136942
ENSGALG00000003878	297.278798476173	-0.0623750746496004	0.290099226391836	-0.215012895502694	0.829757264531276	0.999996627136942
ENSGALG00000003879	537.676724786992	-0.513613657827009	0.221621549119745	-2.317525799576	0.0204751069194865	0.999996627136942
ENSGALG00000003880	1804.42067460499	0.0314335243339698	0.0699433763249327	0.449413882852045	0.653133118360395	0.999996627136942
ENSGALG00000003881	547.750067925308	0.0616405398279952	0.173532566420051	0.355210212697418	0.72243211434686	0.999996627136942
ENSGALG00000003882	4208.95910201683	-0.0308383223153352	0.086485539180933	-0.356572007382871	0.721412236573336	0.999996627136942
ENSGALG00000003883	5889.4838694791	-0.0181350897982191	0.0932905264350492	-0.194393691312752	0.845867629306541	0.999996627136942
ENSGALG00000003885	12.3238651667406	0.0491855578319106	0.490695743317302	0.100236365409238	0.920156675962726	0.999996627136942
ENSGALG00000003886	177.983803339729	-0.144898655988445	0.217439024028691	-0.666387538463772	0.505163425580632	0.999996627136942
ENSGALG00000003891	1063.39715599248	0.0828328044362189	0.155511035220106	0.532649045252509	0.594276544711318	0.999996627136942
ENSGALG00000003893	3870.6020722185	0.0508871017632268	0.142730912451615	0.356524742182092	0.721447626229804	0.999996627136942
ENSGALG00000003895	0.199240103037699	0.947261484941934	3.15366001199086	0.300368930493539	0.763895760011104	0.999996627136942
ENSGALG00000003899	1182.56293926654	0.173895863498822	0.191585144868235	0.907668825881156	0.364053219080344	0.999996627136942
ENSGALG00000003901	3980.44955339879	0.0793343673285863	0.1260385515471	0.629445247940186	0.529057603031118	0.999996627136942
ENSGALG00000003904	21.0106432942028	0.0451758633560435	0.32953194722613	0.137090997508181	0.890958868232312	0.999996627136942
ENSGALG00000003906	1009.50953154939	0.0573530965859455	0.143407048037215	0.399932202572512	0.689206452992686	0.999996627136942
ENSGALG00000003907	3827.52512835753	0.16904728632992	0.0910695314746833	1.85624416412984	0.0634187637166067	0.999996627136942
ENSGALG00000003908	3.54826357215641	0.141248246025978	0.731927713228799	0.192981142089675	0.846973736912492	0.999996627136942
ENSGALG00000003909	1278.48377245676	-0.0357317066915572	0.116866173865825	-0.305748922118226	0.759795821349045	0.999996627136942
ENSGALG00000003911	0.652427596108546	0.14979504712814	1.95098670735345	0.0767791223607772	0.938799259645468	0.999996627136942
ENSGALG00000003913	563.927017753367	0.0745134613612255	0.127823704846833	0.582939302616152	0.559934161484231	0.999996627136942
ENSGALG00000003914	4.66830050627561	-0.415606880911156	0.648957008110876	-0.640422825729232	0.52189774720654	0.999996627136942
ENSGALG00000003916	866.03059753481	-0.0813788126662329	0.0852991503754371	-0.954040131795579	0.340063328581055	0.999996627136942
ENSGALG00000003919	1590.80483566077	-0.0782570304189149	0.0773303713143544	-1.01198311981192	0.311546124492587	0.999996627136942
ENSGALG00000003920	2097.08424261664	-0.0829339574466607	0.125580162761079	-0.660406513443095	0.508992993443139	0.999996627136942
ENSGALG00000003921	820.259027752676	-0.382194809756818	0.205638124643176	-1.85857953344013	0.0630867603409296	0.999996627136942
ENSGALG00000003922	4987.50343159093	0.0832197139776544	0.159564749868916	0.521541969927697	0.601989276327355	0.999996627136942
ENSGALG00000003923	4992.01391692555	-0.0560599768817382	0.156399061621094	-0.358441900486296	0.720012639802195	0.999996627136942
ENSGALG00000003924	273.034994963392	0.120689901906742	0.109570900712505	1.1014776835997	0.270688811925021	0.999996627136942
ENSGALG00000003925	3.15761893871067	-1.46557620014219	0.897263275648736	-1.63338480456871	0.102388090866769	0.999996627136942
ENSGALG00000003928	0.229107968535315	-1.09308999640361	3.15479906916172	-0.346484822785897	0.728978388337442	0.999996627136942
ENSGALG00000003929	421.075775547933	-0.0746327440093319	0.126071690424569	-0.591986541609721	0.55385960063148	0.999996627136942
ENSGALG00000003930	172.271065323332	-0.0469680429210803	0.148165291063976	-0.316997608439887	0.751245416936226	0.999996627136942
ENSGALG00000003932	10369.7657419397	-0.0240282913430103	0.178006329853654	-0.134985600583782	0.892623259195586	0.999996627136942
ENSGALG00000003933	722.194442504153	0.117241900757955	0.189701012528732	0.618035187029892	0.536552144159348	0.999996627136942
ENSGALG00000003935	309.625075805926	0.00937040991873627	0.160869898368761	0.0582483734605	0.953550789653317	0.999996627136942
ENSGALG00000003936	4763.44628063086	0.0654941937070565	0.237370699086827	0.275915241261937	0.78261316731632	0.999996627136942
ENSGALG00000003937	1351.32014726848	-0.0160592055050924	0.107913289256188	-0.148815828113326	0.881698960687691	0.999996627136942
ENSGALG00000003939	1409.86440434446	-0.0175344715107591	0.176303954061631	-0.0994559175038665	0.920776287041417	0.999996627136942
ENSGALG00000003941	1990.96586366589	0.0188064905722064	0.0675346437057962	0.278471752277747	0.780650246212009	0.999996627136942
ENSGALG00000003942	3087.67520898429	-0.0929578828196064	0.157445347034846	-0.590413655089045	0.554913358061839	0.999996627136942
ENSGALG00000003944	116.817118791465	-0.031659874060115	0.213362868357162	-0.148385116416402	0.882038845420591	0.999996627136942
ENSGALG00000003947	13644.4193143814	-0.00862985974805866	0.0948366526038414	-0.0909970935404895	0.927494900494972	0.999996627136942
ENSGALG00000003948	2348.38903068328	-0.346173098799656	0.158213266167611	-2.18801562716569	0.0286684640245475	0.999996627136942
ENSGALG00000003950	3033.72187863758	0.0152718899057131	0.0656617855135663	0.232584139865612	0.816084344155984	0.999996627136942
ENSGALG00000003952	2.28396910628802	0.548884782951972	0.840894980848101	0.652738802648558	0.513924682486882	0.999996627136942
ENSGALG00000003955	1816.76994618802	-0.0197298548516161	0.155187997890165	-0.127135185193767	0.89883340364604	0.999996627136942
ENSGALG00000003958	1422.72072866144	-0.0072586554135783	0.120832540928229	-0.0600720249513726	0.952098270567725	0.999996627136942
ENSGALG00000003959	3016.77902891555	0.00918489293881605	0.0944735772284328	0.097221818081551	0.92255024179591	0.999996627136942
ENSGALG00000003966	10056.0230268691	0.148505707535466	0.115825810637384	1.28214693010345	0.199791108739549	0.999996627136942
ENSGALG00000003969	3334.00011540271	-0.034301260806124	0.115526984891936	-0.296911244054448	0.766534271554834	0.999996627136942
ENSGALG00000003972	124.012764355084	-0.328568963647752	0.30045962107051	-1.09355447656191	0.274150424221699	0.999996627136942
ENSGALG00000003973	331.782515228636	-0.165167208642767	0.168847130237511	-0.978205601779741	0.327972646456737	0.999996627136942
ENSGALG00000003976	462.56515105918	-0.0250853912067822	0.107644079521366	-0.233040138559623	0.815730237612347	0.999996627136942
ENSGALG00000003977	2746.92656420823	-0.126303127569849	0.134253968618039	-0.940777608810877	0.346818837782333	0.999996627136942
ENSGALG00000003978	7.01785436320237	-0.609067572583516	0.459293619953792	-1.32609630555023	0.184807799718151	0.999996627136942
ENSGALG00000003979	503.088224311508	0.022549588747206	0.124835556708165	0.180634342825268	0.856654597601685	0.999996627136942
ENSGALG00000003980	12.3761119620988	0.0213280007289087	0.404721830358213	0.052697925165123	0.957972592208866	0.999996627136942
ENSGALG00000003985	1339.52961069777	0.0763617893032219	0.0907617348043209	0.841343430332786	0.400155566840655	0.999996627136942
ENSGALG00000003986	309.310728486745	-0.130074443900676	0.106911698051457	-1.21665305360757	0.223736248019107	0.999996627136942
ENSGALG00000003987	469.119122979224	-0.140891164694981	0.204543495393345	-0.688807847074492	0.490944196841778	0.999996627136942
ENSGALG00000003990	288.150256796381	-0.0950206454427873	0.137146350182818	-0.692841226296751	0.488409197026808	0.999996627136942
ENSGALG00000003991	853.349916708373	-0.104368782981968	0.0950543800969001	-1.0979902543741	0.272208744849742	0.999996627136942
ENSGALG00000003995	613.7617833166	0.152649551577869	0.0910850953044474	1.6759004430708	0.0937576949363731	0.999996627136942
ENSGALG00000003999	2345.93411353042	0.0659923906765698	0.159860218530688	0.412813089354695	0.679743560658074	0.999996627136942
ENSGALG00000004002	1602.8962386636	-0.19567407493624	0.10634964690915	-1.8399127841336	0.0657810428232973	0.999996627136942
ENSGALG00000004003	2142.76364205992	-0.0525919702962643	0.110065717263192	-0.477823355028024	0.632775936801418	0.999996627136942
ENSGALG00000004004	3566.43186680532	0.027111424843936	0.0924911472128232	0.293124538519912	0.769426961114353	0.999996627136942
ENSGALG00000004005	6349.84251487183	0.0381803148780077	0.192663872806678	0.198170597952832	0.842911590706671	0.999996627136942
ENSGALG00000004009	41.3099970529735	-0.0953268345508481	0.350302725373458	-0.272127013711412	0.785524359114825	0.999996627136942
ENSGALG00000004017	2051.47762498619	0.0144319840363382	0.137696444379298	0.104810143075183	0.91652646137273	0.999996627136942
ENSGALG00000004019	235.866043354196	-0.186049340502344	0.140699972029413	-1.32231256210521	0.186064091378216	0.999996627136942
ENSGALG00000004028	2.70024340237859	1.47960471183068	1.27217934600502	1.16304726725601	0.244810325368511	0.999996627136942
ENSGALG00000004033	375.853159637022	-0.0946829365096931	0.169385846326486	-0.558977851828274	0.576176835812616	0.999996627136942
ENSGALG00000004034	5668.51122444173	-0.00116255714438241	0.111353113757519	-0.0104402751315422	0.991670016989398	0.999996627136942
ENSGALG00000004035	15.8680609862195	-0.521955523897791	0.334878055552875	-1.55864355768567	0.119080767586865	0.999996627136942
ENSGALG00000004037	1045.00298578411	0.0236448937671701	0.167672600545642	0.141018232497287	0.887855538825619	0.999996627136942
ENSGALG00000004038	737.920786865998	0.0857255757723655	0.116121974397061	0.738237325170173	0.460370244938445	0.999996627136942
ENSGALG00000004039	2568.74229134574	-0.0699144819736678	0.114859625599342	-0.608695018888065	0.54272660928595	0.999996627136942
ENSGALG00000004040	3993.62366405786	0.0253489861235193	0.0626648521280234	0.404516810663364	0.68583271859037	0.999996627136942
ENSGALG00000004042	346.777183597803	-0.456333501713074	0.177601927847708	-2.56941750150581	0.0101869644190311	0.999996627136942
ENSGALG00000004044	0.496211160254929	0.186248971129105	2.03579311581625	0.0914871799507133	0.927105492432873	0.999996627136942
ENSGALG00000004045	1264.20875154601	-0.0109147434055664	0.152395837790684	-0.0716210072650265	0.942903521626223	0.999996627136942
ENSGALG00000004046	455.609025864828	-0.0610347336060347	0.134879259790544	-0.452513853507327	0.650898843409708	0.999996627136942
ENSGALG00000004047	1524.08731591458	-0.113763730265759	0.152606153534783	-0.745472758671091	0.455985973381773	0.999996627136942
ENSGALG00000004048	3250.98188781727	0.046133794040789	0.114398178724152	0.403273850644346	0.68674677638355	0.999996627136942
ENSGALG00000004049	2969.83760309329	-0.0734717287080616	0.122360274023134	-0.600454104035193	0.548203639461846	0.999996627136942
ENSGALG00000004052	2529.02287020571	-0.0459945457013011	0.0690824452059202	-0.665792091814369	0.505544000331916	0.999996627136942
ENSGALG00000004055	371.759113907966	-0.0913646698153784	0.169207561161794	-0.539956188648193	0.589227246674332	0.999996627136942
ENSGALG00000004057	466.529353054576	0.0352383031764521	0.119168995664666	0.295700261464068	0.767458997491821	0.999996627136942
ENSGALG00000004058	629.270517400861	0.0897208603306778	0.13342335057194	0.672452460128422	0.501295695238318	0.999996627136942
ENSGALG00000004059	112.41859413899	-0.0201239436789781	0.177432290164228	-0.113417595299885	0.909699490686233	0.999996627136942
ENSGALG00000004063	908.86209611029	-0.0213060858892626	0.0922399358224874	-0.230985480413445	0.817326081997003	0.999996627136942
ENSGALG00000004064	29.4835965261245	-0.150750775912212	0.327563320292752	-0.460218731991976	0.645359226823656	0.999996627136942
ENSGALG00000004065	1217.48490052512	0.0232575277929635	0.118207047917771	0.196752462756216	0.844021253085208	0.999996627136942
ENSGALG00000004066	31.3642399160504	-0.473966948439416	0.261796837333061	-1.81043802235254	0.0702278874302356	0.999996627136942
ENSGALG00000004068	1805.6492576039	-0.00823952696918552	0.0737878116162767	-0.111665148873557	0.911088913626981	0.999996627136942
ENSGALG00000004069	9.21927202165214	-0.0686448294974212	0.411993399984697	-0.166616332931477	0.867671941525272	0.999996627136942
ENSGALG00000004070	2399.4718265095	0.0938135944966714	0.0981162763017326	0.956147114757705	0.33899791425189	0.999996627136942
ENSGALG00000004071	27.005519861912	0.0409620946906819	0.295610233797323	0.138567918182313	0.889791596266466	0.999996627136942
ENSGALG00000004074	1.39855519478318	-0.0635836604361311	1.19473761857354	-0.0532197693013527	0.95755680431073	0.999996627136942
ENSGALG00000004078	304.502855477793	-0.428445191528775	0.353934563993109	-1.21052091294795	0.226079071000369	0.999996627136942
ENSGALG00000004079	2227.20151988464	-0.119040770690851	0.100979220911953	-1.17886402386335	0.238452325277757	0.999996627136942
ENSGALG00000004081	362.774708679772	0.0484579184969569	0.132450716647727	0.36585621975786	0.714472366381164	0.999996627136942
ENSGALG00000004082	1873.96879883832	-0.0486496245710945	0.123527297756702	-0.393837034036917	0.693701360348006	0.999996627136942
ENSGALG00000004083	32.4460399599448	0.0250543022241816	0.312340358568958	0.0802147450267788	0.936066463116281	0.999996627136942
ENSGALG00000004085	2437.15369674583	-0.0039455123869272	0.0630473298630001	-0.0625801662893682	0.9501008234636	0.999996627136942
ENSGALG00000004087	382.281009049265	-0.231428230797726	0.190529574656615	-1.21465778325922	0.224496640339805	0.999996627136942
ENSGALG00000004088	5105.27208831053	0.0515007803521257	0.127858873959746	0.402793945833901	0.687099815283992	0.999996627136942
ENSGALG00000004093	0.513826817809622	-0.83384963632387	2.30714891200296	-0.36141994649143	0.717785539172805	0.999996627136942
ENSGALG00000004096	84.4075517388171	-0.00216789529536573	0.281418534792205	-0.00770345598226667	0.993853592198271	0.999996627136942
ENSGALG00000004097	298.000684447086	0.173668593730981	0.153677839741818	1.13008221629577	0.258441582518022	0.999996627136942
ENSGALG00000004098	2765.17146529151	-0.0646656687923022	0.126281702884617	-0.512074729079217	0.608598710066533	0.999996627136942
ENSGALG00000004102	0.227267847691685	-1.41860443351181	3.15299221149407	-0.449923227954816	0.652765798316518	0.999996627136942
ENSGALG00000004103	251.190480207089	-0.0250223817108772	0.201755916835811	-0.12402303785341	0.901297034317487	0.999996627136942
ENSGALG00000004104	2491.02882497255	-0.0303107619591591	0.0621240343836621	-0.487907172479617	0.625615593884033	0.999996627136942
ENSGALG00000004106	561.138211491609	-0.352962199392929	0.158841545340077	-2.22210252763056	0.0262763775041199	0.999996627136942
ENSGALG00000004107	31688.355668559	-0.00733521123719622	0.0698821634299852	-0.10496542861821	0.916403241103843	0.999996627136942
ENSGALG00000004108	1847.58664388954	-0.182355718307822	0.115515360214433	-1.57862744806675	0.114421535023512	0.999996627136942
ENSGALG00000004110	913.545959224212	-0.0846692784407658	0.0829956195717728	-1.02016562895281	0.307649915547007	0.999996627136942
ENSGALG00000004111	514.088923669256	0.0157552953400435	0.367329050276429	0.0428915037571547	0.965788021539023	0.999996627136942
ENSGALG00000004112	1141.32753660959	0.186220923792389	0.163584310741086	1.13837887599827	0.25496231081407	0.999996627136942
ENSGALG00000004113	151.571785471615	0.0934165098157501	0.171509829450967	0.544671463523652	0.585979494680212	0.999996627136942
ENSGALG00000004115	5629.35468850942	-0.0349507103049172	0.095188411334381	-0.367174005900163	0.713489227529245	0.999996627136942
ENSGALG00000004116	474.191288361226	0.281393014436104	0.810217315487814	0.347305604381811	0.728361740848386	0.999996627136942
ENSGALG00000004120	16.5515741315308	-0.286508467025959	0.422922245081588	-0.677449508409487	0.498120795480069	0.999996627136942
ENSGALG00000004121	338.510760102625	-0.033832911979275	0.120431993949112	-0.280929600763489	0.778764396397882	0.999996627136942
ENSGALG00000004122	10764.0044412905	0.0149570370576946	0.13386623897552	0.111731211485144	0.911036531085488	0.999996627136942
ENSGALG00000004123	269.415350339991	-0.0466616657857513	0.15689667291091	-0.297403793974949	0.766158247484012	0.999996627136942
ENSGALG00000004127	21.8482093220436	-0.0838457109203355	0.374632035533419	-0.223808171666238	0.822906571182453	0.999996627136942
ENSGALG00000004128	302.201244173298	-0.113952542729913	0.139086112297517	-0.819294901896165	0.412618180554387	0.999996627136942
ENSGALG00000004129	124.181529479365	0.236869627049819	0.727125097092602	0.325761864082175	0.744604534173313	0.999996627136942
ENSGALG00000004133	4954.01820846877	-0.00785056282476164	0.121679781128301	-0.0645182194771032	0.948557600289714	0.999996627136942
ENSGALG00000004134	0.501546443171563	-1.88517387025485	1.92771709507947	-0.977930773694331	0.328108563634814	0.999996627136942
ENSGALG00000004140	384.64571547164	-0.262934792060936	0.168844104497911	-1.55726368322317	0.119407894046761	0.999996627136942
ENSGALG00000004141	2.88115356322098	-0.4485572603325	0.794546002655039	-0.564545361544341	0.572383038005459	0.999996627136942
ENSGALG00000004143	18455.2389259791	-0.10375018063516	0.0905027034864227	-1.14637659029406	0.251639364592561	0.999996627136942
ENSGALG00000004144	1976.43745447356	-0.0343278097671523	0.139531475018198	-0.246021980077794	0.805665217686693	0.999996627136942
ENSGALG00000004146	21.7242554795887	-0.0615086635472341	0.397236857887166	-0.154841280022171	0.876946446898953	0.999996627136942
ENSGALG00000004150	5137.3634459027	-0.145269110120761	0.186538318235919	-0.778762838083679	0.436119432402267	0.999996627136942
ENSGALG00000004152	1009.22828927762	-0.0151141136183475	0.101676879671439	-0.148648480039785	0.881831016405141	0.999996627136942
ENSGALG00000004153	1084.46978259119	0.0441013044681402	0.0821397929161192	0.536905474222174	0.591332909487321	0.999996627136942
ENSGALG00000004155	322.616496070976	0.258675588902815	0.19048922539823	1.35795391241703	0.174478308704915	0.999996627136942
ENSGALG00000004156	1492.09931565436	-0.0134014935440116	0.0649435980029346	-0.206355883506885	0.836512929011519	0.999996627136942
ENSGALG00000004160	7306.97645402346	-0.18095054413946	0.144600093929921	-1.25138607605024	0.210793654830035	0.999996627136942
ENSGALG00000004161	1861.00335387473	0.0644036491865416	0.181423417719415	0.354990827513494	0.722596462895885	0.999996627136942
ENSGALG00000004162	236.408335063086	-0.170056344418677	0.220449027873857	-0.771408910525954	0.440464595190021	0.999996627136942
ENSGALG00000004165	1366.47317516464	-0.0199855964872439	0.115342002577211	-0.173272494327167	0.862437243001066	0.999996627136942
ENSGALG00000004166	679.215629348788	-0.158661826735611	0.195281426984838	-0.812477813099606	0.416517512505376	0.999996627136942
ENSGALG00000004167	13.9039698145565	0.828028425025993	0.491261146853512	1.68551580015934	0.0918890990257399	0.999996627136942
ENSGALG00000004168	1405.65842265632	-0.063002982844685	0.0753690645851455	-0.835926294050122	0.403196369104642	0.999996627136942
ENSGALG00000004169	4385.05448085751	-0.101396582319661	0.13593549635047	-0.745916887361339	0.455717623241188	0.999996627136942
ENSGALG00000004170	4147.75947764944	0.163780535395351	0.148465885979903	1.10315264893593	0.269960880346038	0.999996627136942
ENSGALG00000004171	1756.72069938886	-0.034425558282783	0.0641868236918216	-0.536333725564447	0.59172792610157	0.999996627136942
ENSGALG00000004172	1776.59715604743	-0.124737226379613	0.0848464424092914	-1.47015269983734	0.14152040199287	0.999996627136942
ENSGALG00000004173	9.27257468112111	0.453175156766851	0.412830196303024	1.09772773606467	0.272323394652748	0.999996627136942
ENSGALG00000004174	3026.91428381854	0.00662495738931039	0.085935430129619	0.0770922700836869	0.938550142280668	0.999996627136942
ENSGALG00000004176	761.207314300538	-0.112295934475546	0.161752685175202	-0.69424463868351	0.487528802903867	0.999996627136942
ENSGALG00000004179	1002.18034873987	-0.0211246823425884	0.0770760572214978	-0.27407580387618	0.784026367836478	0.999996627136942
ENSGALG00000004180	1824.34592083572	-0.0449092992675548	0.0956951090055294	-0.469295659247955	0.638858317533592	0.999996627136942
ENSGALG00000004184	17132.331034729	0.00724620618315726	0.144809410735866	0.0500396082432406	0.960090825027583	0.999996627136942
ENSGALG00000004186	738.742334377593	0.0198667764919601	0.0974274104724902	0.203913625494231	0.838420997183485	0.999996627136942
ENSGALG00000004189	670.127018159393	-0.0505537210247618	0.10341407786283	-0.488847573459169	0.624949614477873	0.999996627136942
ENSGALG00000004190	2450.34301209402	-0.00393264788896329	0.091883301494992	-0.0428004634680833	0.965860594535511	0.999996627136942
ENSGALG00000004191	1374.63241122818	0.0746878882629819	0.0704741143156572	1.05979179714769	0.289239329432566	0.999996627136942
ENSGALG00000004192	1409.408825308	-0.0519092168817071	0.134537115993013	-0.385835659539504	0.699618383850012	0.999996627136942
ENSGALG00000004193	251.966961032299	0.0270746990312953	0.200314891458582	0.135160690421727	0.892484826331721	0.999996627136942
ENSGALG00000004195	2156.19704244398	0.0698781725816799	0.175179446565395	0.398894813014459	0.689970711300253	0.999996627136942
ENSGALG00000004196	19990.2973178112	-0.144902245720551	0.251393369755311	-0.576396449363754	0.564347243818075	0.999996627136942
ENSGALG00000004197	1021.56406961748	4.2673464567919e-05	0.0777912118907673	0.000548564079806857	0.999562309212063	0.999996627136942
ENSGALG00000004198	1307.74117308703	-0.0895690738795906	0.123260951715787	-0.726662196200765	0.4674329171189	0.999996627136942
ENSGALG00000004199	1851.88122641037	-0.212699167850021	0.241167376698742	-0.88195663427445	0.377800258786257	0.999996627136942
ENSGALG00000004200	2697.19389803948	-0.144160544534755	0.113320092733079	-1.27215342890973	0.203318610783382	0.999996627136942
ENSGALG00000004203	990.952041087599	-0.0435343306710456	0.158613916318359	-0.274467283082945	0.783725542865461	0.999996627136942
ENSGALG00000004204	2602.36012015915	-0.0267863365151167	0.104411611305072	-0.256545571707076	0.797529596358011	0.999996627136942
ENSGALG00000004205	1960.65241654932	-0.132981183703489	0.131411694870771	-1.01194329647952	0.311565166107865	0.999996627136942
ENSGALG00000004209	14.9692356487244	-0.168154288269759	0.345249457188832	-0.487051564509159	0.626221789570889	0.999996627136942
ENSGALG00000004212	14459.2829422743	0.0223307847225623	0.0748757980928252	0.298237685491891	0.765521760898277	0.999996627136942
ENSGALG00000004215	1754.04233794099	-0.119923612783124	0.166795452541146	-0.718986105172987	0.472149480963263	0.999996627136942
ENSGALG00000004216	123.565699042531	-0.202420369639956	0.147731053552842	-1.37019512669726	0.17062599915401	0.999996627136942
ENSGALG00000004220	8488.08002401675	-0.103654628671924	0.12014456633081	-0.862749201545391	0.388275374287548	0.999996627136942
ENSGALG00000004221	5536.97755079801	0.0288348733147123	0.166307145141525	0.173383249951012	0.86235019031185	0.999996627136942
ENSGALG00000004222	3523.16537333793	-0.284175455265772	0.188334687077081	-1.508885376752	0.131328077444499	0.999996627136942
ENSGALG00000004224	476.630501570385	0.0452890673160467	0.0839790774961431	0.539289888223965	0.589686844942895	0.999996627136942
ENSGALG00000004225	1049.34171501776	-0.0959037311044229	0.120837375533612	-0.793659500472569	0.427393683467389	0.999996627136942
ENSGALG00000004227	1648.03755787491	-0.104358732972076	0.11662559709219	-0.894818423862668	0.370884159926531	0.999996627136942
ENSGALG00000004228	1100.69751394932	0.0376782579481723	0.140300451957847	0.268554073934791	0.788272857919093	0.999996627136942
ENSGALG00000004231	1139.15310368189	0.121339739873621	0.0965957237063647	1.25616057541506	0.209057757387145	0.999996627136942
ENSGALG00000004234	302.981336650724	0.2082630795188	0.294293974327434	0.707670213074377	0.479150079240689	0.999996627136942
ENSGALG00000004236	326.476573658741	-0.116428185640682	0.15672470321138	-0.742883433530268	0.457552256358714	0.999996627136942
ENSGALG00000004237	10108.396741512	-0.108748061980733	0.0825188129699694	-1.31785780801657	0.187551251992497	0.999996627136942
ENSGALG00000004238	314.610151217927	-0.107918235052914	0.100995848752902	-1.068541295365	0.285276413095889	0.999996627136942
ENSGALG00000004239	184.813653103896	-0.00227375516953586	0.143450467953917	-0.01585045487803	0.987353696309732	0.999996627136942
ENSGALG00000004240	1372.30376992227	-0.0812879776026984	0.161117784439302	-0.504525170114428	0.613892379250685	0.999996627136942
ENSGALG00000004243	17592.7761145927	0.101108700346072	0.247147155235043	0.409103233455855	0.682463903453548	0.999996627136942
ENSGALG00000004244	1400.66304952587	-0.0180191572160704	0.0896240398939707	-0.201052722432373	0.840657349108451	0.999996627136942
ENSGALG00000004245	400.101208153308	-0.0810225219758665	0.118606834590304	-0.683118491912692	0.494531971405919	0.999996627136942
ENSGALG00000004246	485.636796154548	-0.111375703650058	0.149136095286054	-0.746805818111511	0.455180783114508	0.999996627136942
ENSGALG00000004247	17.7245906795974	-0.232065681193015	0.538691233292507	-0.430795355206764	0.666617177164032	0.999996627136942
ENSGALG00000004248	267.773609382189	0.211514177945399	0.254060974596161	0.832533128244543	0.405108086977242	0.999996627136942
ENSGALG00000004249	69.0615152113856	0.00713416400251201	0.224881726052855	0.0317240717052982	0.974692098101019	0.999996627136942
ENSGALG00000004250	488.344398539653	0.0131807505158835	0.201406460070382	0.0654435339922933	0.947820863234899	0.999996627136942
ENSGALG00000004251	11.487200658967	0.662796965867156	0.659154198988762	1.00552642596221	0.314643431357975	0.999996627136942
ENSGALG00000004252	873.37660481017	0.120275002358615	0.349810206170657	0.343829311543696	0.730974655229596	0.999996627136942
ENSGALG00000004254	402.750275053496	0.104638524521096	0.241166817738067	0.433884418687915	0.664372374988313	0.999996627136942
ENSGALG00000004255	751.316998308903	0.0146960995657934	0.240998557572646	0.0609800312243094	0.951375112229274	0.999996627136942
ENSGALG00000004257	3112.35190083274	-0.130265401071232	0.188060868184136	-0.692676803680845	0.488512399328896	0.999996627136942
ENSGALG00000004259	4219.79464692524	-0.00149138775981962	0.109279389835759	-0.013647475174057	0.989111228277845	0.999996627136942
ENSGALG00000004260	1250.62401997499	-0.214137304242678	0.257877511937885	-0.83038378427607	0.40632183082319	0.999996627136942
ENSGALG00000004261	9.63500998399847	0.779465827831215	0.595406073106036	1.30913314969228	0.190489251963675	0.999996627136942
ENSGALG00000004262	8774.88285699067	0.503127628384411	0.323435051280989	1.55557545909677	0.119809078104229	0.999996627136942
ENSGALG00000004263	2646.30414690809	0.0617088849420318	0.0863892382972127	0.714312177747524	0.475034163680843	0.999996627136942
ENSGALG00000004266	874.367017400225	-0.0872001063074791	0.206452616020579	-0.422373462677688	0.672752444604277	0.999996627136942
ENSGALG00000004267	2088.39008773983	-0.214983148385013	0.271287187812589	-0.792455958272263	0.428094862089608	0.999996627136942
ENSGALG00000004268	2159.29654403417	0.00640509539928744	0.101333518115243	0.0632080630221796	0.949600824257354	0.999996627136942
ENSGALG00000004270	141.464293490294	0.472348777523958	0.246639252887472	1.91514031928837	0.0554746110995612	0.999996627136942
ENSGALG00000004272	234.174689312334	-0.16577196573619	0.125352719373093	-1.32244411262268	0.186020307864145	0.999996627136942
ENSGALG00000004273	901.837761496599	-0.144774982019181	0.113807535004714	-1.27210366179343	0.203336290315272	0.999996627136942
ENSGALG00000004274	64.8332478002127	-0.0167407125777433	0.184669551823988	-0.0906522619045464	0.927768903854553	0.999996627136942
ENSGALG00000004276	157.450970447338	-0.211773481159447	0.162474412401361	-1.30342666287847	0.192429138673299	0.999996627136942
ENSGALG00000004280	2276.90854155012	-0.00224424140043828	0.173450672754954	-0.0129387875226571	0.989676629244041	0.999996627136942
ENSGALG00000004282	1699.36617742206	-0.0943072070449515	0.0849638731794986	-1.1099683137763	0.267012680836638	0.999996627136942
ENSGALG00000004285	1785.63619879558	-0.294090349798956	0.289171873556014	-1.01700883347491	0.30914922721222	0.999996627136942
ENSGALG00000004286	181.206383319866	0.0224488845595793	0.275324990653957	0.0815359495927278	0.935015736400923	0.999996627136942
ENSGALG00000004288	1409.4414931515	-0.104156898610088	0.178450422257666	-0.583674150457853	0.559439561796571	0.999996627136942
ENSGALG00000004290	482.6327307113	0.167895214489366	0.192314652669862	0.87302351723342	0.382650259503169	0.999996627136942
ENSGALG00000004293	7.61342580476113	0.0867268216747801	0.544303714376632	0.159335347865676	0.873404672913289	0.999996627136942
ENSGALG00000004294	410.681982347274	-0.14374479000408	0.179854944212798	-0.799226235526814	0.424159241967412	0.999996627136942
ENSGALG00000004295	3940.58850347302	-0.0243712598726549	0.114157457513956	-0.213488110224209	0.830946262031268	0.999996627136942
ENSGALG00000004297	36.0923400422155	-0.546154455285147	0.429308851346991	-1.27217142989608	0.203312216294049	0.999996627136942
ENSGALG00000004300	1481.8702753931	-0.0451890796694346	0.191861870243139	-0.235529235757831	0.813797990138217	0.999996627136942
ENSGALG00000004302	4709.56557608016	0.0140677550398911	0.103639978948191	0.135736760877997	0.892029385674236	0.999996627136942
ENSGALG00000004304	12350.097467941	-0.0428760204136081	0.0958887378866189	-0.447143443104922	0.654771493741913	0.999996627136942
ENSGALG00000004306	30.647587523068	-0.0438613954483225	0.319493692214508	-0.137284073260745	0.890806258934221	0.999996627136942
ENSGALG00000004309	11.6874235393626	0.287776894693914	0.343700645044693	0.837289364576238	0.402429935963954	0.999996627136942
ENSGALG00000004310	1056.61565766287	0.0154071980287708	0.242554393159919	0.063520589456455	0.949351964334422	0.999996627136942
ENSGALG00000004311	983.156768965545	0.113413404155528	0.12677489641314	0.894604589428581	0.37099849762651	0.999996627136942
ENSGALG00000004319	327.489834232878	-0.122539763606452	0.15229647637414	-0.804613255170877	0.421042890652776	0.999996627136942
ENSGALG00000004320	3.16462024645939	-0.555737648005219	0.829462078394805	-0.669997655686316	0.502859284631465	0.999996627136942
ENSGALG00000004321	789.084998398643	0.0126581947668775	0.0822092230552697	0.153975360627936	0.877629163252355	0.999996627136942
ENSGALG00000004322	2.02144684446596	0.0234728794761996	0.941862347744196	0.0249217728391184	0.980117360412348	0.999996627136942
ENSGALG00000004323	1506.60404034712	-0.0600544308146204	0.131993946241446	-0.454978675345972	0.649124580386415	0.999996627136942
ENSGALG00000004324	1121.76188870782	0.0347362386244023	0.112666179858901	0.308311142420065	0.757845588320511	0.999996627136942
ENSGALG00000004325	3292.75679372603	-0.0916071293799471	0.0820451804405953	-1.1165449193725	0.264188953742519	0.999996627136942
ENSGALG00000004326	2049.98042645754	0.0337002563844456	0.071028310321812	0.474462312727952	0.635170266744495	0.999996627136942
ENSGALG00000004328	537.659536075886	-0.00902777357017997	0.0823572350375796	-0.109617249365652	0.912712930083228	0.999996627136942
ENSGALG00000004329	954.445583677668	-0.0338670570392113	0.108649578365649	-0.311709051693097	0.755261648218897	0.999996627136942
ENSGALG00000004332	360.961080810723	-0.109999082803144	0.283867853982254	-0.387501019435686	0.698385330365692	0.999996627136942
ENSGALG00000004333	1008.56101009316	-0.0349333920440312	0.106438796830325	-0.328201681006588	0.742759176920761	0.999996627136942
ENSGALG00000004334	561.803109289118	0.278622173431339	0.147160200219619	1.89332559357441	0.0583145836133233	0.999996627136942
ENSGALG00000004336	1337.59113530557	0.0739830387701534	0.35328178294578	0.209416512092015	0.83412310374473	0.999996627136942
ENSGALG00000004339	22.288537329873	0.411934560620177	0.402841130995903	1.02257324022945	0.306509667320472	0.999996627136942
ENSGALG00000004341	379.050079878592	-0.0238806509941104	0.172109961371071	-0.138752288385118	0.889645897529866	0.999996627136942
ENSGALG00000004342	473.590900022622	0.0158347283366198	0.15751330796135	0.100529463456544	0.919923992857475	0.999996627136942
ENSGALG00000004343	32.2161745788214	0.0667169601999607	0.249806380920168	0.267074683817952	0.789411659211797	0.999996627136942
ENSGALG00000004345	423.814724539062	0.0304906652492023	0.126173435944666	0.241656772052828	0.809046127759604	0.999996627136942
ENSGALG00000004346	423.971140244537	0.0727758202657382	0.105055482018544	0.692737007792625	0.48847460995797	0.999996627136942
ENSGALG00000004347	1285.66624995279	0.00505727179653001	0.161564317344149	0.0313019104692375	0.975028766821864	0.999996627136942
ENSGALG00000004348	454.586909920168	0.103738560352237	0.098174608157526	1.05667404534769	0.290660374271699	0.999996627136942
ENSGALG00000004350	628.482894996805	-0.0119681518578911	0.119392375066595	-0.100242179211323	0.920152060466199	0.999996627136942
ENSGALG00000004352	1682.44594906899	-0.028817164849086	0.104755423593689	-0.275089955827568	0.783247128094071	0.999996627136942
ENSGALG00000004353	1187.84850765754	-0.0203270515220582	0.101183522663083	-0.200892902194584	0.84078231780527	0.999996627136942
ENSGALG00000004355	2038.6091416929	-0.0174854066717862	0.145026823353656	-0.120566708057495	0.904034239552159	0.999996627136942
ENSGALG00000004357	6271.33184986562	-0.0191998444867553	0.123482286982194	-0.15548662853583	0.876437694625124	0.999996627136942
ENSGALG00000004358	1.0516742490514	0.600264310959386	1.43629867897051	0.417924432952648	0.676002368021431	0.999996627136942
ENSGALG00000004360	0.313856321470093	0.78097877227438	3.1546941528695	0.247560851997017	0.804474203524641	0.999996627136942
ENSGALG00000004362	987.39553824456	-0.100423111290262	0.0983576677069903	-1.02099931435366	0.30725476355854	0.999996627136942
ENSGALG00000004363	2393.05420402436	0.0923640182062352	0.08792247351776	1.05051660298863	0.293480661567051	0.999996627136942
ENSGALG00000004364	2155.6131304787	-0.166831777958743	0.123889303019536	-1.34661971528272	0.178102741190221	0.999996627136942
ENSGALG00000004365	38.8239942657519	0.200209358338759	0.297067702612885	0.673951952964928	0.500341860704661	0.999996627136942
ENSGALG00000004366	2453.78429023422	-0.0224434373747938	0.0979440091470136	-0.229145586036879	0.818755763372225	0.999996627136942
ENSGALG00000004367	49.5973513211575	0.0482831572996663	0.255792628682442	0.188758986325631	0.850281718076613	0.999996627136942
ENSGALG00000004369	192.776963429494	-0.220316511460345	0.198772029198285	-1.10838789717525	0.26769432952083	0.999996627136942
ENSGALG00000004370	186.242859442607	0.0305773870802832	0.152120816069227	0.2010072511468	0.840692904192595	0.999996627136942
ENSGALG00000004372	1613.71854862917	-0.0221627143880652	0.166015226245569	-0.133498082611304	0.893799480553763	0.999996627136942
ENSGALG00000004373	5322.02149029434	0.0370928755001809	0.310243425355281	0.119560553000288	0.904831269647846	0.999996627136942
ENSGALG00000004375	4743.65974631396	-0.0206699943110145	0.0858354578915298	-0.240809507151872	0.809702760786145	0.999996627136942
[truncated: 17,885 more rows]
