# Supplementary material for: Comparative analysis of the caecal tonsil transcriptome in two chicken lines experimentally infected with Salmonella Enteritidis
Source: PLoS One. 2022 Aug 17;17(8):e0270012. doi: 10.1371/journal.pone.0270012 (PMC9384989; doi:10.1371/journal.pone.0270012)
Supplement: S5 Table — (TXT) [file pone.0270012.s011.txt]

	baseMean	log2FoldChange	lfcSE	stat	pvalue	padj
ENSGALG00000000003	23.357475831489	-0.280115604760771	0.31560336126624	-0.887555834756994	0.374779719512436	0.999346060000621
ENSGALG00000000011	848.676286296842	-0.104376450064437	0.112769469665063	-0.925573653706505	0.354667590438889	0.999346060000621
ENSGALG00000000038	0.338613585659155	-0.895566190501567	3.15096924729261	-0.284219273568302	0.776242346090945	0.999346060000621
ENSGALG00000000044	0.212128255054955	1.26590126846835	3.14818418935254	0.402105211235653	0.687606597723191	0.999346060000621
ENSGALG00000000048	226.504064087723	-0.63432854787016	0.395850878871193	-1.60244319699127	0.109057639034465	0.999346060000621
ENSGALG00000000055	2842.73405304699	0.172063590896965	0.111929040609686	1.53725601470111	0.124230628128155	0.999346060000621
ENSGALG00000000059	216.513856168479	-0.304688401985598	0.311597108627172	-0.977828078469623	0.328159361289186	0.999346060000621
ENSGALG00000000067	656.183512294991	-0.190776463798939	0.195928606219726	-0.973703980647883	0.330203540259127	0.999346060000621
ENSGALG00000000071	567.33201967261	-0.019505672199837	0.103024535793767	-0.18933035756534	0.849833903683382	0.999346060000621
ENSGALG00000000081	144.389757357371	0.26269765697988	0.556152709574716	0.472348066380478	0.636678366892011	0.999346060000621
ENSGALG00000000086	2227.27661243065	-0.114832162441761	0.158935651784169	-0.722507260974396	0.469982662822481	0.999346060000621
ENSGALG00000000091	1820.82825817288	-0.0438592466223196	0.0988864439485735	-0.443531437384166	0.657381385407643	0.999346060000621
ENSGALG00000000094	1063.34341281526	0.0267939468351568	0.0846265701109295	0.316613881432687	0.751536601435049	0.999346060000621
ENSGALG00000000102	236.307231177768	-0.0440955172376859	0.175975668283967	-0.250577353492588	0.80214089250469	0.999346060000621
ENSGALG00000000104	79.6124320256976	-0.459640090738477	0.335723400767668	-1.3691035229819	0.170966917245238	0.999346060000621
ENSGALG00000000106	1732.13058302688	0.0611428734514873	0.128480638033873	0.475891732693354	0.634151512325351	0.999346060000621
ENSGALG00000000107	13.8189944754516	-0.303845593216237	0.33381199335557	-0.910229707931992	0.362701379975548	0.999346060000621
ENSGALG00000000109	1328.38943923098	0.040930461224355	0.106161294387307	0.385549756722341	0.699830149696137	0.999346060000621
ENSGALG00000000112	40.1209960361666	-0.284922133287514	0.364606381979081	-0.7814513057642	0.434537105631564	0.999346060000621
ENSGALG00000000115	4.01278709430636	0.530418055791949	0.818067000010219	0.648379724136682	0.516739381118017	0.999346060000621
ENSGALG00000000120	0.184507131180785	0.153129010533446	3.16340790760892	0.0484063437298509	0.961392403668207	0.999346060000621
ENSGALG00000000122	23802.2029830988	0.121087752372443	0.113918208477992	1.06293589049758	0.287811025526658	0.999346060000621
ENSGALG00000000129	1825.22020180019	-0.0479103257290909	0.0850516185204887	-0.563308806610769	0.573224622348885	0.999346060000621
ENSGALG00000000136	45.0097255186154	0.458670065355103	0.514384308318969	0.891687514446264	0.372560447619895	0.999346060000621
ENSGALG00000000137	1446.98333873813	-0.0578206227030701	0.13682525849286	-0.422587344909618	0.672596361381326	0.999346060000621
ENSGALG00000000141	3820.98400202412	0.383603148333689	0.398733559869763	0.96205382977792	0.336022564738282	0.999346060000621
ENSGALG00000000142	4077.52839019308	-0.0841549551782944	0.135933852155175	-0.619087547686265	0.535858686142349	0.999346060000621
ENSGALG00000000146	4460.32041074367	0.102807821931217	0.0988843981820793	1.03967687341246	0.298490048563541	0.999346060000621
ENSGALG00000000150	20379.0389502863	0.0621638559182526	0.082763779816547	0.751099769199088	0.452592614634484	0.999346060000621
ENSGALG00000000151	618.854493318543	-0.395909598049962	0.204055679690597	-1.94020376521873	0.0523549311191385	0.999346060000621
ENSGALG00000000154	1311.58739503833	0.0899828142300735	0.178004918405756	0.505507460332982	0.613202459918404	0.999346060000621
ENSGALG00000000156	5677.69372063627	0.0848235493435019	0.11475661913412	0.73916040733446	0.459809599396667	0.999346060000621
ENSGALG00000000158	118.055852249487	0.654990278856053	0.530988372204313	1.23353036176097	0.217377956245304	0.999346060000621
ENSGALG00000000161	943.483321440336	-0.0192291364302177	0.154242594351291	-0.124668134059149	0.90078628587728	0.999346060000621
ENSGALG00000000162	846.279155330806	0.216013563430568	0.266019002218887	0.812023057107878	0.41677840130278	0.999346060000621
ENSGALG00000000164	11.442867626775	0.517168860616927	0.685275876104141	0.754687095592918	0.450436751127107	0.999346060000621
ENSGALG00000000168	6.2391635839719	-0.270479624480299	0.577469123589467	-0.468388028781583	0.639507127331083	0.999346060000621
ENSGALG00000000172	0.582642611907814	-0.311929475316033	1.71115018460038	-0.182292283940513	0.855353353757697	0.999346060000621
ENSGALG00000000184	77.5586196566106	-0.0624258037912006	0.227554716621131	-0.274333156957308	0.783828605973462	0.999346060000621
ENSGALG00000000186	217.562102751544	0.0465577763643751	0.137600981221625	0.338353520091457	0.73509679623188	0.999346060000621
ENSGALG00000000189	3615.07634970541	0.301127500097293	0.152291785796338	1.97730625143497	0.0480070234760354	0.999346060000621
ENSGALG00000000195	1424.60338600946	0.195492506729852	0.204611541056107	0.955432453716016	0.339359048566733	0.999346060000621
ENSGALG00000000201	1026.04429745493	0.107701856276692	0.171648131172188	0.627457202948813	0.530359581251445	0.999346060000621
ENSGALG00000000208	1062.49998414749	-0.0478811501182167	0.0859982594097133	-0.556768828193384	0.577685384115089	0.999346060000621
ENSGALG00000000209	1768.88470418832	0.206216158336412	0.179300685049698	1.15011361099515	0.250097081082245	0.999346060000621
ENSGALG00000000215	1180.97990653337	0.163408082549847	0.142869484126933	1.14375776988644	0.252724107820936	0.999346060000621
ENSGALG00000000217	64.6765971509341	-0.422664794753003	0.287086719875401	-1.47225477701108	0.140952090366092	0.999346060000621
ENSGALG00000000218	1905.57883964999	0.0839091526676543	0.215632184728114	0.389130930401014	0.697179293946729	0.999346060000621
ENSGALG00000000220	3094.35634778294	0.118261501213617	0.0799740232266253	1.47874892924288	0.139207429881802	0.999346060000621
ENSGALG00000000223	1964.15525629238	-0.127432379111438	0.170212658841311	-0.74866569842049	0.454058723051953	0.999346060000621
ENSGALG00000000225	1227.94551358445	0.165141008630117	0.214749062682912	0.768995247601877	0.441896131780935	0.999346060000621
ENSGALG00000000226	58.1046313804276	0.421645697845667	0.222749540031405	1.89291388788601	0.0583693220549607	0.999346060000621
ENSGALG00000000227	1988.65819842482	0.110082355207528	0.0814832372668819	1.35098161167769	0.176701323167058	0.999346060000621
ENSGALG00000000233	463.460423267817	0.132051134665517	0.168541154197561	0.783494899475586	0.433336547710496	0.999346060000621
ENSGALG00000000234	64.582720051646	-0.588083167539206	0.218810570739359	-2.68763600200885	0.00719597915915801	0.999346060000621
ENSGALG00000000235	3985.95383286788	-0.116923000450641	0.111419776699316	-1.04939180381035	0.293997828923324	0.999346060000621
ENSGALG00000000241	3187.07833529993	0.390967326432653	0.254550453531954	1.53591290452592	0.124559742748003	0.999346060000621
ENSGALG00000000242	11.2233066904953	-0.464508725004615	0.459459936623227	-1.01098852800637	0.31202192053003	0.999346060000621
ENSGALG00000000243	1044.22747661981	0.0110737014227198	0.111107470596999	0.0996665783427432	0.920609035006472	0.999346060000621
ENSGALG00000000244	100.1259982898	0.017112346443057	0.193344131741548	0.0885071933082088	0.929473567344892	0.999346060000621
ENSGALG00000000247	2194.28884734245	0.183060652221499	0.195298597933744	0.937337257708335	0.348585103737735	0.999346060000621
ENSGALG00000000249	0.488018411672249	-0.732601500144462	2.09543558641058	-0.349617762004026	0.726625579067748	0.999346060000621
ENSGALG00000000251	2533.53826858364	0.958222588310015	0.825777141812498	1.16038885044313	0.245890524158113	0.999346060000621
ENSGALG00000000253	1516.61665497371	0.080069840952472	0.0960255445751651	0.833838967607171	0.404371733380915	0.999346060000621
ENSGALG00000000255	3515.06617458293	0.0387373175500215	0.100390734017074	0.385865467857156	0.699596306420691	0.999346060000621
ENSGALG00000000259	2002.23154982394	0.0494101875631437	0.0975302093545796	0.506614185390587	0.612425553140728	0.999346060000621
ENSGALG00000000264	963.661709948281	0.214450311439919	0.101715801950977	2.1083283750078	0.0350025951781434	0.999346060000621
ENSGALG00000000273	1350.66201161492	0.10695337075298	0.11188172471764	0.955950321850176	0.339097333527683	0.999346060000621
ENSGALG00000000274	0.898080460701122	-0.727889722885628	1.44337562331099	-0.504296810289693	0.614052818600088	0.999346060000621
ENSGALG00000000275	2348.79099982931	-0.0253419019808575	0.0822806601611309	-0.307993420704576	0.758087338679757	0.999346060000621
ENSGALG00000000276	475.113452347488	0.175720951808824	0.109042900392437	1.61148457328646	0.107074146929322	0.999346060000621
ENSGALG00000000277	5.75141205659698	-0.804846505574502	0.64511919546925	-1.24759348540089	0.212179965413506	0.999346060000621
ENSGALG00000000280	273.907229412158	0.110479396080125	0.253166274485963	0.436390653946487	0.662553318729248	0.999346060000621
ENSGALG00000000284	206.131242337755	-0.268789844428761	0.208282789521981	-1.29050434289673	0.196875604937815	0.999346060000621
ENSGALG00000000293	0	NA	NA	NA	NA	NA
ENSGALG00000000295	18.1338914253622	0.354725703032496	0.424703939154859	0.835230546103207	0.403587914101263	0.999346060000621
ENSGALG00000000296	6919.4516829957	-0.0183880482318902	0.112122244018208	-0.164000001898857	0.869731142316163	0.999346060000621
ENSGALG00000000299	71.3995666466061	1.66368582233765	0.581704946700089	2.86001663175713	0.00423618790831285	0.999346060000621
ENSGALG00000000302	0.645052442208558	-0.884823876033583	2.07879955350884	-0.425641748161854	0.670368914589747	0.999346060000621
ENSGALG00000000309	2417.64790136092	-0.118991974077875	0.222430797145674	-0.534961775099627	0.592676289763653	0.999346060000621
ENSGALG00000000311	3241.46639054204	0.152550923637661	0.125164123228284	1.21880711263744	0.222917411277616	0.999346060000621
ENSGALG00000000313	1.07729138624943	-0.813036860076201	1.50685465482928	-0.539558913310265	0.589501257912974	0.999346060000621
ENSGALG00000000314	43.9819192384473	-0.0251667795838169	0.505901223852877	-0.0497464295345048	0.960324456819593	0.999346060000621
ENSGALG00000000317	14.5389037698275	-0.355841408048938	0.45208525760597	-0.787111285011384	0.43121672380582	0.999346060000621
ENSGALG00000000318	11792.6664092943	-0.16925742922402	0.196034843495945	-0.863404822355066	0.387914928967801	0.999346060000621
ENSGALG00000000329	2753.93423886438	-0.110085666260198	0.163559995685273	-0.673059850600805	0.500909215252621	0.999346060000621
ENSGALG00000000336	4109.45616575338	-0.183843682783763	0.178814229426365	-1.02812669536162	0.303890234756982	0.999346060000621
ENSGALG00000000337	69.5657156215042	-0.308255454009599	0.344492318036031	-0.894810821231023	0.370888224693843	0.999346060000621
ENSGALG00000000341	0	NA	NA	NA	NA	NA
ENSGALG00000000349	2822.61533552356	-0.100676630518815	0.133016430979405	-0.756873641681177	0.449125568171439	0.999346060000621
ENSGALG00000000352	1907.85940753776	-0.161834666540238	0.133097632014155	-1.21590943498549	0.224019423541104	0.999346060000621
ENSGALG00000000357	4816.60861916424	-0.0975116074014401	0.188568650953962	-0.517114625936668	0.605076144263886	0.999346060000621
ENSGALG00000000364	39.0335938512891	-0.56291978648742	0.41025919989385	-1.37210764958609	0.170029928474079	0.999346060000621
ENSGALG00000000365	0	NA	NA	NA	NA	NA
ENSGALG00000000367	59.4045940144322	-0.501856222452057	0.1680237125792	-2.98681784105622	0.00281897635457889	0.999346060000621
ENSGALG00000000371	9.85325167544304	-0.455669794727678	0.540771067298028	-0.842629760139425	0.399435541616308	0.999346060000621
ENSGALG00000000374	776.079395318089	-0.0247925845344456	0.191510201907552	-0.129458296672956	0.89699502163807	0.999346060000621
ENSGALG00000000377	9841.30838552283	-0.0297345520835053	0.0995807622249483	-0.298597353737224	0.765247284795393	0.999346060000621
ENSGALG00000000378	253.745351102809	-0.0643033786502522	0.201213435775107	-0.319577956623747	0.749288286794963	0.999346060000621
ENSGALG00000000379	602.475183537502	-0.0588784982689678	0.116590306871529	-0.505003373340859	0.613556466667412	0.999346060000621
ENSGALG00000000390	1002.57913547836	-0.025904085133675	0.103162661087351	-0.251099427454098	0.801737238553597	0.999346060000621
ENSGALG00000000394	25.6895320667577	0.164771564200832	0.390495780996086	0.42195478727204	0.673058019008708	0.999346060000621
ENSGALG00000000396	624.327141409823	-0.215816093258442	0.135746221000756	-1.58984973332878	0.111868680457386	0.999346060000621
ENSGALG00000000397	2316.60612285705	-0.0316044073828013	0.10409280219296	-0.303617605799633	0.761419236923103	0.999346060000621
ENSGALG00000000399	21.5862976798071	-0.125073492082763	0.365667006237125	-0.342042049048463	0.732319248016384	0.999346060000621
ENSGALG00000000400	32.8157707072358	-0.695921375942482	0.406015963520188	-1.7140246652097	0.0865241960426008	0.999346060000621
ENSGALG00000000401	259.866948462299	0.162980861264122	0.146105435274795	1.11550169887648	0.264635490840688	0.999346060000621
ENSGALG00000000402	972.964602855709	-0.17175536910863	0.121257278805557	-1.41645409496654	0.156642595355909	0.999346060000621
ENSGALG00000000404	4265.44179491502	-0.0510974188580379	0.109494076480028	-0.466668339518422	0.640737184765733	0.999346060000621
ENSGALG00000000407	1430.22822826882	-0.179752840212097	0.159784424225607	-1.12497097938843	0.26060133205404	0.999346060000621
ENSGALG00000000409	2615.11220687475	0.0483202314831869	0.0625158395828805	0.772927818063232	0.439565100412771	0.999346060000621
ENSGALG00000000410	2174.19311059944	0.123200059216461	0.0993714498163399	1.23979331532509	0.215051851349368	0.999346060000621
ENSGALG00000000417	76.9260494672552	0.0780495506682359	0.287616535545145	0.271366701918934	0.786109009508005	0.999346060000621
ENSGALG00000000419	903.673703382233	0.0588368717022308	0.154797668801261	0.380088874450489	0.703879444071615	0.999346060000621
ENSGALG00000000424	2732.67690407757	0.242535588775992	0.228716460682793	1.06042034776135	0.28895340922921	0.999346060000621
ENSGALG00000000430	1926.14891062698	-0.0220566087372944	0.0972688489201949	-0.226759224378105	0.820610972005345	0.999346060000621
ENSGALG00000000433	25.6728795562245	0.366772264753055	0.403734321481568	0.908449555160745	0.363640754080689	0.999346060000621
ENSGALG00000000436	70.2279385553217	-0.11874677861711	0.553574948145402	-0.214508945924915	0.830150191486375	0.999346060000621
ENSGALG00000000437	0.180496931785757	1.15604184155108	3.16221218879751	0.365580097896809	0.714678428166488	0.999346060000621
ENSGALG00000000438	2025.43684006198	0.0511236444585626	0.100277293438279	0.509822739581912	0.610175653177633	0.999346060000621
ENSGALG00000000441	2.33107098369263	2.31135721881141	0.99699930561729	2.31831376991816	0.0204322745913177	0.999346060000621
ENSGALG00000000442	231.594530663001	0.291178489325371	0.297511974087522	0.978711832417583	0.327722383976553	0.999346060000621
ENSGALG00000000451	2.6048890638892	-1.35420930195719	0.964444761841808	-1.40413360675115	0.160279067841219	0.999346060000621
ENSGALG00000000452	1138.6727286854	-0.35608928358238	0.245529341910851	-1.45029217612481	0.146977059911843	0.999346060000621
ENSGALG00000000458	9.09335330111556	0.485336762277276	0.448418525297847	1.08232986573181	0.279105979820859	0.999346060000621
ENSGALG00000000461	3188.49911023241	-0.113935215219667	0.0991439541509189	-1.14918974329218	0.250477749252796	0.999346060000621
ENSGALG00000000466	931.585548180974	0.59534696847433	0.478549198728589	1.24406637824502	0.213475133983301	0.999346060000621
ENSGALG00000000469	2.32102317819228	-0.0171247769872731	1.03444618694118	-0.016554536333988	0.98679199433216	0.999346060000621
ENSGALG00000000470	6823.01795963077	-0.0902580506683414	0.160324411986858	-0.562971350088219	0.573454393070719	0.999346060000621
ENSGALG00000000474	2881.17444120125	0.0503464589716677	0.121723150348093	0.413614491801201	0.67915645837148	0.999346060000621
ENSGALG00000000476	32.5860697938742	-0.275602807599752	0.349568257378807	-0.788409135504249	0.430457428894624	0.999346060000621
ENSGALG00000000478	170.731271650265	-0.159617921698173	0.160956056011537	-0.991686337584792	0.321350557792364	0.999346060000621
ENSGALG00000000497	1783.05412384786	0.225570451744963	0.459070209825854	0.491363732424571	0.623169210682265	0.999346060000621
ENSGALG00000000498	782.253407691762	2.3670876197306	0.916207992945766	2.58357014777836	0.00977835800110419	0.999346060000621
ENSGALG00000000504	383.586352026762	0.145767126493946	0.296419583001278	0.491759434441003	0.622889416661734	0.999346060000621
ENSGALG00000000505	70.7006977162134	-0.849910888604445	0.353500511239588	-2.40427060663686	0.016204772866155	0.999346060000621
ENSGALG00000000507	70.0995914036937	0.647891783435563	0.425594418267247	1.52232208794789	0.127928396218062	0.999346060000621
ENSGALG00000000510	1331.20728794655	0.0313309477455938	0.115908951260366	0.270306541513048	0.786924433218314	0.999346060000621
ENSGALG00000000511	3126.83794399009	0.0461765182503543	0.121750195482757	0.379272641553124	0.704485413545866	0.999346060000621
ENSGALG00000000513	643.213322074928	0.136666883053829	0.162415466667009	0.841464706892905	0.400087648792634	0.999346060000621
ENSGALG00000000516	1652.59483384267	-0.469818596589363	0.199499862004767	-2.35498206298578	0.0185235998157463	0.999346060000621
ENSGALG00000000518	856.424353651568	-0.0294011062192704	0.100665047331694	-0.292068667314018	0.770234122565447	0.999346060000621
ENSGALG00000000521	3139.10001432297	-0.367018213880675	0.26734133600511	-1.37284499047188	0.169800540825786	0.999346060000621
ENSGALG00000000523	2744.50453444167	0.469928896486149	0.285319992234232	1.6470240756924	0.0995530973212936	0.999346060000621
ENSGALG00000000525	2320.32453036511	0.269608556058291	0.178567025506999	1.5098451424209	0.131082943171675	0.999346060000621
ENSGALG00000000528	92.4380516929202	-0.15683453623318	0.212532993173495	-0.737930303861824	0.460556802893248	0.999346060000621
ENSGALG00000000529	2008.79903109041	0.547488116038744	0.444170552472921	1.23260786423279	0.217722101439173	0.999346060000621
ENSGALG00000000533	7790.12073962383	-0.0805011388320946	0.0890573567655767	-0.903924636389058	0.366035364598281	0.999346060000621
ENSGALG00000000535	1809.95490227925	0.0497820716318735	0.158983239940029	0.313127796682544	0.754183571533853	0.999346060000621
ENSGALG00000000538	563.393796879979	0.124718373849196	0.156984249774934	0.794464247387893	0.42692521474201	0.999346060000621
ENSGALG00000000540	363.630975351477	-0.113865160163764	0.108652737072045	-1.04797323318475	0.294650939326276	0.999346060000621
ENSGALG00000000541	5644.02561698839	0.0927337710541004	0.122751193714554	0.755461256611024	0.449972270422807	0.999346060000621
ENSGALG00000000542	1106.32834864649	0.220679358201225	0.263873787141102	0.836306480428164	0.402982508389338	0.999346060000621
ENSGALG00000000544	1086.44521935259	0.579362422191679	0.431025802585648	1.34414788793661	0.178900569193194	0.999346060000621
ENSGALG00000000545	11.6437643069473	0.805625591790928	0.731315361876455	1.10161174479339	0.270630500115716	0.999346060000621
ENSGALG00000000549	78.8753711654909	-0.658788045424169	0.456095641355958	-1.44440767613041	0.148624332753112	0.999346060000621
ENSGALG00000000550	2594.27166052234	0.0904989795747446	0.123508226203559	0.732736452919255	0.463719186209274	0.999346060000621
ENSGALG00000000551	2114.74915065511	-0.106737816960241	0.0969316356558905	-1.10116595307607	0.270824436810882	0.999346060000621
ENSGALG00000000556	0.0484331044068948	-0.429773032576574	3.16340790760892	-0.135857608354219	0.891933848308762	0.999346060000621
ENSGALG00000000557	30.9025948551298	-0.0443318889061426	0.335932012214575	-0.131966848333066	0.895010513567405	0.999346060000621
ENSGALG00000000558	255.120295767566	0.090985897952184	0.325107946828091	0.279863654025951	0.779582113231988	0.999346060000621
ENSGALG00000000560	141.881845752561	-0.284459129108565	0.231247396290182	-1.23010738141073	0.218656896300192	0.999346060000621
ENSGALG00000000564	3449.91465512267	-0.0312635472921048	0.124717266829736	-0.250675372278531	0.802065102909722	0.999346060000621
ENSGALG00000000568	4.10470712779139	-0.306246855830331	0.582799330090341	-0.525475648338269	0.599252577427074	0.999346060000621
ENSGALG00000000573	1980.57340228356	0.0437773469826941	0.136317560727945	0.321142388030714	0.748102489138942	0.999346060000621
ENSGALG00000000576	155.631376263124	0.0366635317079197	0.172234721947274	0.21286957294908	0.831428695720595	0.999346060000621
ENSGALG00000000577	3499.93790818953	0.0654384325607569	0.096264319286949	0.679778686905738	0.496644603763039	0.999346060000621
ENSGALG00000000579	2355.00052835373	0.00342156280084633	0.0831768177042202	0.0411360147609101	0.967187463264588	0.999346060000621
ENSGALG00000000581	3420.03305327408	0.123112188677172	0.121136294636821	1.01631132969912	0.30948115509152	0.999346060000621
ENSGALG00000000583	158.354053389535	-0.267445136440983	0.201096612860631	-1.32993357091665	0.183540159284006	0.999346060000621
ENSGALG00000000584	555.503209658804	-0.123253951874009	0.211709759712921	-0.58218360854569	0.560443013038674	0.999346060000621
ENSGALG00000000585	277.215415811707	-0.16415070743658	0.208973868496021	-0.785508296410305	0.432155607964204	0.999346060000621
ENSGALG00000000589	1093.82623634181	0.191475350489417	0.268108496294161	0.714171140176534	0.475121360197983	0.999346060000621
ENSGALG00000000593	0.173476695551593	-0.998328212788262	3.15228376018045	-0.316699982850247	0.751471261806834	0.999346060000621
ENSGALG00000000596	3933.34933932375	-0.0538897029143993	0.106232453337725	-0.507280978846244	0.611957682876471	0.999346060000621
ENSGALG00000000599	167.290775328702	-0.0409911070771106	0.200146683814053	-0.204805327252854	0.837724224694258	0.999346060000621
ENSGALG00000000603	1618.07372542841	0.228343552997283	0.164786238499902	1.38569552333958	0.165839895732722	0.999346060000621
ENSGALG00000000604	52.5901153750868	-0.315415349511782	0.190133229740948	-1.6589175387255	0.0971324099516729	0.999346060000621
ENSGALG00000000606	1411.3172571222	0.105967080763447	0.120827002397945	0.877014894522031	0.380478548054061	0.999346060000621
ENSGALG00000000607	119.608057028653	0.389257983693462	0.392480476584484	0.991789418625186	0.321300260456201	0.999346060000621
ENSGALG00000000608	23502.6970328124	0.0842095274737442	0.192991423218026	0.436338185757671	0.662591380437821	0.999346060000621
ENSGALG00000000611	3561.76664823207	0.00306352117560195	0.100454689039539	0.0304965472980175	0.975671046959028	0.999346060000621
ENSGALG00000000613	4355.31618024036	-0.0331108704436532	0.0809832300097832	-0.408860827601631	0.6826417976372	0.999346060000621
ENSGALG00000000615	1019.72162192123	-0.0319531382830858	0.0911431652117522	-0.350581836924901	0.725902084752372	0.999346060000621
ENSGALG00000000616	8540.7616892642	-0.119003469320719	0.241968010999663	-0.491814884244696	0.622850213417057	0.999346060000621
ENSGALG00000000618	731.998197433964	0.040923136716892	0.0909083635939772	0.450158105360542	0.65259644214094	0.999346060000621
ENSGALG00000000619	437.335143231324	-0.0078816744251949	0.241882837993247	-0.0325846781465949	0.974005788410577	0.999346060000621
ENSGALG00000000621	1438.52835261274	-0.161559110551789	0.168651500066896	-0.957946478315973	0.338089747823254	0.999346060000621
ENSGALG00000000625	579.720821081467	0.116335574648229	0.0859134819277533	1.3541014988318	0.175703998096055	0.999346060000621
ENSGALG00000000627	1883.05532352383	-0.129275124622875	0.12736754264618	-1.01497698657808	0.310116797737025	0.999346060000621
ENSGALG00000000629	455.444302237907	0.0781920364465814	0.246429564869893	0.317299738316157	0.751016175906354	0.999346060000621
ENSGALG00000000630	0.640269381935039	-0.696043992477976	1.59795436544894	-0.435584399359506	0.663138291687582	0.999346060000621
ENSGALG00000000632	241.175685698687	-0.055303517883413	0.212632717279703	-0.260089409527063	0.79479480686292	0.999346060000621
ENSGALG00000000636	5114.2651974202	0.193901254113414	0.136462341458995	1.4209140195039	0.15534175679219	0.999346060000621
ENSGALG00000000637	636.764949294836	0.0301025846014325	0.0871139304529658	0.345554200630236	0.729677770423785	0.999346060000621
ENSGALG00000000638	386.755168288354	0.015422949958646	0.137322871166874	0.112311589668877	0.910576352718625	0.999346060000621
ENSGALG00000000639	16.2471767897751	-0.750606453995656	0.611598397183279	-1.22728649625731	0.21971492922466	0.999346060000621
ENSGALG00000000643	659.696608774985	0.0226281127189305	0.0717806645168526	0.315239666158536	0.752579690506669	0.999346060000621
ENSGALG00000000645	176.794428406194	0.155244277154987	0.464728392231037	0.334053782274202	0.738338975005117	0.999346060000621
ENSGALG00000000650	568.990061366059	-0.123782959374327	0.160313371802582	-0.772131220137766	0.440036712960138	0.999346060000621
ENSGALG00000000652	1412.90603116649	-0.0771988963125022	0.164963858802254	-0.467974602879787	0.639802751831808	0.999346060000621
ENSGALG00000000653	24.4081014922983	-0.282830057628297	0.326383722376707	-0.866556872287455	0.386184852474418	0.999346060000621
ENSGALG00000000654	4.31351461913136	-1.22815029711914	0.873996325248387	-1.40521219785461	0.159958188025254	0.999346060000621
ENSGALG00000000657	1347.22286028962	0.0580851550666408	0.128575069570488	0.451760634940176	0.651441431272977	0.999346060000621
ENSGALG00000000660	4883.89534024182	-0.130048315439325	0.15713175304343	-0.827638672136372	0.407875160285497	0.999346060000621
ENSGALG00000000667	2162.75957178087	0.166562269319139	0.302092093651173	0.551362557377847	0.581385162601767	0.999346060000621
ENSGALG00000000668	3183.7362825029	0.110358698885106	0.114350055281531	0.965095282318855	0.33449708969083	0.999346060000621
ENSGALG00000000669	1146.12005485254	0.140149548026868	0.135021639609987	1.03797841910151	0.299280102411528	0.999346060000621
ENSGALG00000000672	336.116473215031	-0.0140674672149288	0.170475375511538	-0.082519056917852	0.934233964784639	0.999346060000621
ENSGALG00000000674	3591.43547496613	-0.0244259889503443	0.22367184797985	-0.10920457433939	0.913040232212941	0.999346060000621
ENSGALG00000000678	4326.54442105641	0.243199217752775	0.285539330874085	0.851718805280871	0.394370180656145	0.999346060000621
ENSGALG00000000681	5238.8927652108	-0.0604694496594882	0.115366042088697	-0.524152935861294	0.600172172456647	0.999346060000621
ENSGALG00000000684	411.898539482459	-0.134307991982742	0.280189847958584	-0.479346389461601	0.631692225526949	0.999346060000621
ENSGALG00000000685	3006.04503525774	0.274679591820084	0.194388619327863	1.41304358644988	0.157642908801914	0.999346060000621
ENSGALG00000000690	786.735874196938	0.802285561602679	0.91522246122082	0.876601695868026	0.380703017754222	0.999346060000621
ENSGALG00000000692	319.313011105202	0.113637789448267	0.242900613734827	0.467836567808447	0.639901467987844	0.999346060000621
ENSGALG00000000693	627.782288133222	-0.0867070506433312	0.162821486577103	-0.53252830732676	0.594360141540557	0.999346060000621
ENSGALG00000000695	1042.05142206137	0.684486282236601	0.291068443937369	2.35163342675473	0.0186911847919653	0.999346060000621
ENSGALG00000000699	2070.59320332581	0.0922133753891763	0.139281155876603	0.66206641385769	0.507928659325803	0.999346060000621
ENSGALG00000000703	4223.1214838924	-0.212677001082129	0.184010287578447	-1.15578864573787	0.247767618423411	0.999346060000621
ENSGALG00000000707	3145.11115485359	-0.148302185960634	0.123933793527587	-1.19662427607062	0.231453033979627	0.999346060000621
ENSGALG00000000708	6991.87005152609	-0.0883171222596388	0.15055776316781	-0.586599590757745	0.557472657598922	0.999346060000621
ENSGALG00000000712	1838.98688486473	0.163406784705194	0.187616748166859	0.870960542178603	0.383775697957869	0.999346060000621
ENSGALG00000000713	2487.50386867523	0.0432208839270201	0.0758762873869062	0.569623072181027	0.568933376327172	0.999346060000621
ENSGALG00000000719	5182.72793337593	0.0491668585563206	0.118872061431992	0.413611558208315	0.679158607148157	0.999346060000621
ENSGALG00000000720	3595.09388900743	0.125724625188309	0.275260064737474	0.456748512749995	0.647851817019661	0.999346060000621
ENSGALG00000000721	887.605738748597	0.313922711588134	0.194609715024746	1.61308859400065	0.106725261527286	0.999346060000621
ENSGALG00000000722	22.4860878587945	0.0581005883177518	0.392088499858744	0.148182332148695	0.882198874782053	0.999346060000621
ENSGALG00000000723	4285.46647272135	0.0315960284492662	0.202729927429375	0.155852807969229	0.876149044423571	0.999346060000621
ENSGALG00000000724	3529.48135896968	0.0504297542653865	0.0827698746233027	0.609276678198431	0.542341062844831	0.999346060000621
ENSGALG00000000726	5769.09024780208	0.0966378373972392	0.0815269651501948	1.18534815099772	0.23587982279563	0.999346060000621
ENSGALG00000000729	1336.27064621655	-0.047635157455805	0.109785528238291	-0.43389286566452	0.66436624073998	0.999346060000621
ENSGALG00000000731	263.928595221284	0.177651719099925	0.277165776428053	0.640958351313769	0.521549742817854	0.999346060000621
ENSGALG00000000734	1294.94775187094	0.0596524039078147	0.11294156360975	0.528170515807033	0.597380991472872	0.999346060000621
ENSGALG00000000736	1709.2675068447	0.215541177918874	0.213511633210236	1.00950554626988	0.312732243062547	0.999346060000621
ENSGALG00000000737	520.057166830625	-0.157224164070007	0.158806473510985	-0.990036240929004	0.322156405472723	0.999346060000621
ENSGALG00000000740	631.790876496903	0.273760781398859	0.222040535974392	1.23293154647416	0.217601304569186	0.999346060000621
ENSGALG00000000745	1.96947252342751	1.62733143469974	1.16190619017219	1.40057041477555	0.161342573145428	0.999346060000621
ENSGALG00000000747	1501.02324232385	0.0608023767782369	0.0755527077593339	0.804767672548774	0.420953759896955	0.999346060000621
ENSGALG00000000748	1543.88093704855	-0.0463513573832834	0.213137755684041	-0.217471359002182	0.827841025092864	0.999346060000621
ENSGALG00000000751	2768.3266925977	0.0767222836593927	0.0979028323715083	0.783657446888333	0.433241137789443	0.999346060000621
ENSGALG00000000755	965.529807528264	-0.0546148397692053	0.139849354166499	-0.390526220837482	0.696147470048582	0.999346060000621
ENSGALG00000000761	4332.00410596684	-0.311279524431243	0.213133099730702	-1.46049358276378	0.144154469932879	0.999346060000621
ENSGALG00000000764	2124.93147622802	-0.0603728693684319	0.101258547656886	-0.596224918937264	0.551024980760427	0.999346060000621
ENSGALG00000000769	184.234091331643	0.35536723746364	0.185909911499853	1.91150237551439	0.0559400518137471	0.999346060000621
ENSGALG00000000775	9468.43716551914	0.170068964949203	0.151455586805799	1.122896609732	0.261481407566806	0.999346060000621
ENSGALG00000000776	999.106708986399	-0.0687202667964204	0.0861999641972857	-0.797219203469046	0.425323735054748	0.999346060000621
ENSGALG00000000777	2875.75854533048	-0.0669797795094873	0.0919013818606344	-0.728822332737717	0.46611034874302	0.999346060000621
ENSGALG00000000783	957.322339993326	0.0890054711494285	0.192683499174486	0.461925756646287	0.644134562688178	0.999346060000621
ENSGALG00000000784	620.335407782933	-0.0108632965198855	0.074476590459082	-0.145861893689318	0.884030414219627	0.999346060000621
ENSGALG00000000785	301.488501575757	0.0981047591023678	0.231887146538435	0.423071138555354	0.672243358994121	0.999346060000621
ENSGALG00000000786	1.23844983740041	2.09014550169098	1.18243948965226	1.76765535994207	0.0771185370367991	0.999346060000621
ENSGALG00000000787	3514.08881337997	0.0525230392006635	0.0968364858698555	0.542388942854168	0.58755059520123	0.999346060000621
ENSGALG00000000788	0.544555190595888	-0.399415897286424	2.55505229783671	-0.156323961597419	0.875777669895978	0.999346060000621
ENSGALG00000000790	3214.5444129151	-0.0309541622359311	0.0786104620498762	-0.393766445696396	0.693753479564763	0.999346060000621
ENSGALG00000000791	1243.69508814563	0.260478137518256	0.247375064923812	1.05296844529775	0.292355454351519	0.999346060000621
ENSGALG00000000793	394.834119679032	0.0984209780365514	0.235905612225296	0.41720490287682	0.676528539324033	0.999346060000621
ENSGALG00000000795	297.2171937797	0.196405480441588	0.195958558887304	1.00228069422853	0.316208044018791	0.999346060000621
ENSGALG00000000802	782.136353402273	0.0705701400096268	0.135410136286338	0.521158474136671	0.602256379303228	0.999346060000621
ENSGALG00000000803	0.313267319777461	-0.0197143288803371	3.13984760361648	-0.00627875342027113	0.994990312500837	0.999346060000621
ENSGALG00000000806	2.14117674678052	-0.925948871042266	0.996845811613005	-0.928878729543919	0.352951937384941	0.999346060000621
ENSGALG00000000808	10.9361466057377	0.273103416921369	0.403588021947272	0.67668860835778	0.498603545706579	0.999346060000621
ENSGALG00000000811	6062.56489982259	-0.0447734806913775	0.0977339258967732	-0.458116056226651	0.646869064070835	0.999346060000621
ENSGALG00000000812	21134.2655061247	-0.0171675310143574	0.0959017468991565	-0.179011661095283	0.857928545365574	0.999346060000621
ENSGALG00000000814	9807.79911314653	0.0352905670659697	0.0807154406792329	0.437222008193155	0.661950350364496	0.999346060000621
ENSGALG00000000816	705.845025083844	0.231085336133708	0.159515171475331	1.44867308856227	0.147428899332841	0.999346060000621
ENSGALG00000000817	1310.9855594765	0.107060189551401	0.0821712587460847	1.30289095220295	0.192611993300035	0.999346060000621
ENSGALG00000000818	316.586572872941	-0.5656051408206	0.274622655433462	-2.05957203322448	0.0394394721174735	0.999346060000621
ENSGALG00000000820	22.7503841691538	-0.992710430248151	0.7512850041434	-1.32134998672044	0.186384693898766	0.999346060000621
ENSGALG00000000824	477.344012466285	-0.124724528937398	0.267544658471536	-0.466182093299639	0.641085165639219	0.999346060000621
ENSGALG00000000830	277.669125022375	0.13927878531453	0.117912287075444	1.1812067153393	0.2375206142122	0.999346060000621
ENSGALG00000000835	2556.32945557412	-0.0819172905668252	0.128401924709102	-0.637975565805663	0.523489585796351	0.999346060000621
ENSGALG00000000836	740.743290160837	0.291815796440931	0.260514386222864	1.12015232890551	0.262648854442911	0.999346060000621
ENSGALG00000000838	825.103912217885	0.120239293442597	0.115062315178635	1.04499282198454	0.296026287060408	0.999346060000621
ENSGALG00000000839	2.90958274746973	-0.317021336943833	0.732252664651613	-0.432939820157109	0.665058490217798	0.999346060000621
ENSGALG00000000843	2392.19898904797	0.14380591966801	0.0797802121445996	1.80252616284556	0.0714626622391617	0.999346060000621
ENSGALG00000000845	1182.82726948735	0.260364187043396	0.165805063277813	1.57030299253977	0.116344638325127	0.999346060000621
ENSGALG00000000847	2125.19561114957	-0.0168988642634916	0.123094815384762	-0.137283314578849	0.890806858597216	0.999346060000621
ENSGALG00000000848	5757.58667991479	0.0107666378664033	0.0801161207987521	0.134387907939883	0.893095842964658	0.999346060000621
ENSGALG00000000853	1943.31867468052	0.0978561069004465	0.133200472396818	0.734652851747574	0.462550941387758	0.999346060000621
ENSGALG00000000855	2940.51753731753	-0.0437936072052536	0.0773405666998453	-0.566243681342733	0.571228139470509	0.999346060000621
ENSGALG00000000856	1530.24009641747	-0.0795598947513657	0.0830710826883851	-0.957732729327839	0.338197548363261	0.999346060000621
ENSGALG00000000857	1480.7446596479	-0.0817259339709767	0.10774268630105	-0.758528831763314	0.448134459535221	0.999346060000621
ENSGALG00000000862	1771.98810809541	0.04357038654509	0.0833913582424325	0.522480835705106	0.601335586352018	0.999346060000621
ENSGALG00000000863	359.845020417538	-0.15570227307205	0.183572428172107	-0.848178970134189	0.396338307212978	0.999346060000621
ENSGALG00000000864	2487.75016169487	0.0107278737710702	0.0821747738975638	0.130549477196532	0.896131711903157	0.999346060000621
ENSGALG00000000866	8557.94648310703	-1.43499721297634	0.511370043597551	-2.80618161142361	0.00501324282877621	0.999346060000621
ENSGALG00000000868	964.58198212089	-0.0393682662729221	0.122293337951023	-0.321916687634191	0.747515810687766	0.999346060000621
ENSGALG00000000870	154.672901503293	-0.00705981160598973	0.212351215302783	-0.0332459204244414	0.973478479141012	0.999346060000621
ENSGALG00000000871	7.84983136341488	0.556000281984584	0.895657484674264	0.620773332996589	0.534748771388777	0.999346060000621
ENSGALG00000000875	2401.81731387914	0.12890287658647	0.200527551536589	0.642818782749412	0.520341693998836	0.999346060000621
ENSGALG00000000881	237.359395668117	-0.159546734489891	0.13597248137161	-1.17337517768653	0.240645386828755	0.999346060000621
ENSGALG00000000883	3002.30473207066	-0.0108632654124674	0.0648841178693522	-0.167425646971747	0.867035146615981	0.999346060000621
ENSGALG00000000884	100.761027756891	-0.30486585913629	0.307684675137981	-0.990838620739148	0.321764387546406	0.999346060000621
ENSGALG00000000887	1585.60606519632	-0.163536681140051	0.185923799740524	-0.879589817808606	0.379081556811045	0.999346060000621
ENSGALG00000000891	294.548336497448	-0.105181205912504	0.169990876811135	-0.61874618147516	0.536083581549185	0.999346060000621
ENSGALG00000000892	11.8103900940611	0.50594490452196	0.499206081491043	1.0134990804014	0.310821835154085	0.999346060000621
ENSGALG00000000893	37.0556186527988	-0.4076535696177	0.363173355615951	-1.12247653445366	0.261659879260349	0.999346060000621
ENSGALG00000000895	6368.43585727945	-0.127458772663093	0.121661006442413	-1.04765509007542	0.294797545910308	0.999346060000621
ENSGALG00000000901	1742.44716910471	-0.295259028895597	0.319493185135255	-0.924148127825015	0.355409198486397	0.999346060000621
ENSGALG00000000902	767.080755681034	-0.190923690492598	0.142740484563023	-1.33755809416705	0.181040532693175	0.999346060000621
ENSGALG00000000903	2125.70059888162	0.060753886960683	0.0860066393040838	0.706386012199389	0.479948117191455	0.999346060000621
ENSGALG00000000905	2573.01150534172	-0.0338710231615881	0.15684073643815	-0.215958072697173	0.829020429497598	0.999346060000621
ENSGALG00000000906	1647.56671341007	-0.0375446413587419	0.141340466495267	-0.265632640741278	0.790522144749942	0.999346060000621
ENSGALG00000000907	10333.0968794957	-0.110606062384791	0.0852805312729851	-1.29696732341803	0.194642430228863	0.999346060000621
ENSGALG00000000908	1375.56141357613	-0.0533346359749412	0.114753898813443	-0.464774064553992	0.642093262578692	0.999346060000621
ENSGALG00000000909	37.4667494917902	0.0365412472546508	0.249372040817141	0.146533056131364	0.88350059652482	0.999346060000621
ENSGALG00000000911	2.24747134905166	0.432388419053117	0.898828894349863	0.481057542510213	0.630475602475536	0.999346060000621
ENSGALG00000000913	1887.52263403173	0.0592160540619562	0.19945524929154	0.296888922564284	0.766551313603082	0.999346060000621
ENSGALG00000000914	0	NA	NA	NA	NA	NA
ENSGALG00000000918	10.9005361296542	-0.249796134736842	0.564247670891022	-0.44270654115839	0.657978010539737	0.999346060000621
ENSGALG00000000919	18039.3534677975	0.244789546139297	0.219125982999976	1.11711784603528	0.263943941004184	0.999346060000621
ENSGALG00000000920	2917.91633285715	0.153059013761515	0.367329289211744	0.416680668426865	0.676911996137335	0.999346060000621
ENSGALG00000000927	1839.09910368588	-0.246577800749389	0.183654431461237	-1.34261830105327	0.179395601300421	0.999346060000621
ENSGALG00000000934	1172.75340066405	0.0790030148179922	0.0910494878919949	0.867693126530349	0.385562349671309	0.999346060000621
ENSGALG00000000943	2192.6376256827	0.0288120150736976	0.0829696614774576	0.347259643593046	0.728396266226518	0.999346060000621
ENSGALG00000000944	1027.5154345072	0.123128445553927	0.212633086394203	0.579065316888917	0.562545101385357	0.999346060000621
ENSGALG00000000946	978.15226549217	-0.0548549633520459	0.114478460046	-0.479172792244093	0.631815708285888	0.999346060000621
ENSGALG00000000949	77.0313066107259	-0.390201576776018	0.301103259291085	-1.29590618744781	0.195007807278163	0.999346060000621
ENSGALG00000000950	2347.87938482885	0.151400429680465	0.136545009970822	1.10879503918025	0.267518611042668	0.999346060000621
ENSGALG00000000955	1575.92556680857	0.0374942078215404	0.0945252746229868	0.396658015235457	0.691619664585731	0.999346060000621
ENSGALG00000000962	217.088064717195	0.120114527456019	0.117545655901874	1.02185424492667	0.306849890905764	0.999346060000621
ENSGALG00000000966	273.921086486317	0.220684088069494	0.188479293828993	1.17086648398481	0.241652448953231	0.999346060000621
ENSGALG00000000972	1540.56941698967	-0.233648218185791	0.185224683484706	-1.26143132648454	0.20715348769519	0.999346060000621
ENSGALG00000000975	900.466817932802	-0.0698040938055434	0.0776177135677285	-0.899332002927823	0.368475845883576	0.999346060000621
ENSGALG00000000977	1060.14740956404	0.0324974047888407	0.0794485086321396	0.409037316726855	0.682512275963	0.999346060000621
ENSGALG00000000978	747.5239429602	-0.112000746265895	0.132232509359204	-0.84699856947923	0.396995918802521	0.999346060000621
ENSGALG00000000988	2933.04535004537	0.0254325688137883	0.112120617391241	0.226832222347138	0.820554206881724	0.999346060000621
ENSGALG00000000990	14769.5316885495	-0.0296647000252698	0.0722588134069554	-0.410534004457017	0.681414264357755	0.999346060000621
ENSGALG00000000991	925.281864505119	0.0180578667992179	0.0954259371990049	0.189234366769271	0.84990913345511	0.999346060000621
ENSGALG00000000993	6501.83175704335	0.0261605520876577	0.0981649337101161	0.266495897250953	0.789857318719536	0.999346060000621
ENSGALG00000000994	3.4461254788402	0.438275446553202	0.986945710700318	0.444072497404351	0.656990169828966	0.999346060000621
ENSGALG00000000996	2262.89091800518	0.0375725545551274	0.0824968415511561	0.455442339957085	0.648791040716983	0.999346060000621
ENSGALG00000000997	461.00714102553	-0.251862964716554	0.166166604470148	-1.51572553052802	0.129588769193697	0.999346060000621
ENSGALG00000000998	727.602831169848	0.0527968578733762	0.089523674626718	0.589753024476713	0.555356240480256	0.999346060000621
ENSGALG00000000999	159.381767395661	0.158617128664709	0.384624343485856	0.412394928587099	0.680049979698174	0.999346060000621
ENSGALG00000001000	33629.0509298095	-0.278830601011601	0.21904235064802	-1.27295292525259	0.203034746903354	0.999346060000621
ENSGALG00000001003	927.491468823251	-0.0863925757346621	0.0843612437596597	-1.02407897139105	0.305797975932728	0.999346060000621
ENSGALG00000001006	327.014337906595	0.45462927683816	0.460268678519414	0.987747587562562	0.323276282215895	0.999346060000621
ENSGALG00000001013	1243.23343290761	0.127121354457831	0.129373582295922	0.982591284881178	0.325808635427864	0.999346060000621
ENSGALG00000001014	478.196216228788	-0.0684190423959324	0.0987422344480277	-0.692905551291168	0.488368825685803	0.999346060000621
ENSGALG00000001017	1030.38624150344	-0.0304621056878034	0.128396765131933	-0.237249790962431	0.812463011137405	0.999346060000621
ENSGALG00000001019	616.887899603134	0.0398790533117826	0.113744582527256	0.350601781867074	0.725887119561063	0.999346060000621
ENSGALG00000001021	729.740463538285	-0.266400535202075	0.236216910543562	-1.12777927113286	0.259413149763231	0.999346060000621
ENSGALG00000001022	847.813119834727	0.0106163521140235	0.0664611168178237	0.159737792898123	0.873087628710757	0.999346060000621
ENSGALG00000001024	5135.10967278326	-0.133463482256725	0.145634934216105	-0.916424915320665	0.359444072311038	0.999346060000621
ENSGALG00000001025	1884.30143685659	0.0164887777370948	0.0812697885650646	0.202889388888885	0.839221488238164	0.999346060000621
ENSGALG00000001028	614.869902961479	-0.0240535648276466	0.241806998107649	-0.0994742295131521	0.920761748268329	0.999346060000621
ENSGALG00000001030	1989.63008386654	-0.0927740099583908	0.13083293542693	-0.709102869668511	0.478260642295521	0.999346060000621
ENSGALG00000001031	88.6019900213167	0.262854784118198	0.274604631984094	0.957211763760134	0.338460380626323	0.999346060000621
ENSGALG00000001034	986.384227748906	0.0153970027675423	0.0660645383315683	0.233060022159952	0.815714797825098	0.999346060000621
ENSGALG00000001035	12.5826140994351	-0.428681767003974	0.430184042306672	-0.996507831172343	0.319003463991468	0.999346060000621
ENSGALG00000001036	1265.85765216014	-0.0543861080980085	0.0804658530654102	-0.675890530282434	0.499110150537563	0.999346060000621
ENSGALG00000001037	466.878714656007	0.179324535885899	0.143914864299475	1.24604596445812	0.212747520905155	0.999346060000621
ENSGALG00000001038	1181.76047364806	0.114482045022371	0.186138404620536	0.615037209842618	0.538530147186398	0.999346060000621
ENSGALG00000001042	3261.26131657879	0.0500905240651432	0.11358217228582	0.441006920866899	0.659207986633571	0.999346060000621
ENSGALG00000001043	1602.53161539491	0.00416591043696425	0.0856249662689097	0.0486529877732271	0.961195841795046	0.999346060000621
ENSGALG00000001046	2722.75239459629	0.014857665568314	0.0941812666521628	0.157756060164145	0.874649023901625	0.999346060000621
ENSGALG00000001048	829.602209765735	0.028001980118834	0.124834660626119	0.224312542513335	0.82251411734422	0.999346060000621
ENSGALG00000001049	5456.74558451379	-0.109313052906431	0.182792284971385	-0.598017869974891	0.549828009438443	0.999346060000621
ENSGALG00000001051	1500.18684943454	0.133397592994664	0.138653708815282	0.962091776227777	0.336003504725673	0.999346060000621
ENSGALG00000001054	4328.79864683614	-0.177951677477546	0.154084736761597	-1.15489490534599	0.248133465964769	0.999346060000621
ENSGALG00000001055	3645.91261462214	-0.092482230310577	0.175376927823154	-0.527334076714093	0.597961614138555	0.999346060000621
ENSGALG00000001056	198.400314253227	-0.162037190630398	0.191345296705285	-0.846831322329141	0.397089146871277	0.999346060000621
ENSGALG00000001058	1885.606846917	-0.097207299719659	0.256406468139899	-0.379114070034385	0.704603158462343	0.999346060000621
ENSGALG00000001062	78.9147778113603	-0.0558955821887379	0.271457113603161	-0.205909439788897	0.836861651569462	0.999346060000621
ENSGALG00000001067	2556.60255594479	0.00421318639863292	0.0867876558012939	0.0485459177314259	0.961281170499534	0.999346060000621
ENSGALG00000001073	69.4200940800332	0.296198509209654	0.233459363024472	1.26873690295559	0.204534915958074	0.999346060000621
ENSGALG00000001076	222.036152250703	0.487862642991812	0.326936840952105	1.49222290632973	0.135640719279633	0.999346060000621
ENSGALG00000001078	0.346700738986199	1.87867482797675	2.69573092861449	0.696907398299696	0.485860747480502	0.999346060000621
ENSGALG00000001079	0.0766104867378039	-0.429773032576573	3.16340790760892	-0.135857608354219	0.891933848308762	0.999346060000621
ENSGALG00000001080	0.950554162168727	-0.78969398487825	1.46434788675632	-0.53928031174853	0.589693451773497	0.999346060000621
ENSGALG00000001081	0.488637056638317	-0.500509287557619	2.56484342802944	-0.195142238347921	0.845281596726159	0.999346060000621
ENSGALG00000001084	166.299375378938	-0.207394602575236	0.291802006478865	-0.710737410882943	0.477246972251813	0.999346060000621
ENSGALG00000001091	1386.77896497092	-0.088271308834221	0.182487415043445	-0.483711760688847	0.62859044551414	0.999346060000621
ENSGALG00000001093	2019.81694912573	0.200095352084917	0.096760817574306	2.06793779859556	0.0386458724946721	0.999346060000621
ENSGALG00000001094	59.7826103426506	0.0931401769462131	0.355739201657159	0.261821515628116	0.793459050464913	0.999346060000621
ENSGALG00000001096	1279.05002160279	-0.31532006891228	0.229745746050526	-1.37247402545131	0.169915919479908	0.999346060000621
ENSGALG00000001097	0.459299829282195	0.463065517806965	2.65444088688457	0.174449361481336	0.86151232414269	0.999346060000621
ENSGALG00000001099	3329.54159201736	0.0889464208752432	0.0960170600405773	0.926360595061481	0.354258615117871	0.999346060000621
ENSGALG00000001101	700.692857262152	0.0130919251244849	0.101501362910333	0.12898275204492	0.897371296690614	0.999346060000621
ENSGALG00000001103	3534.93838296374	-0.0538248107937098	0.1105670886646	-0.48680680158799	0.626395249862111	0.999346060000621
ENSGALG00000001107	3205.972438311	-0.0295965026651959	0.0790963841909608	-0.374182751435788	0.708268355814604	0.999346060000621
ENSGALG00000001108	652.808471710367	0.0185683871848105	0.086297860576171	0.215166251640979	0.829637701964968	0.999346060000621
ENSGALG00000001109	211.332498836988	-0.886875166476387	0.506060846333335	-1.75250698192172	0.0796866703723393	0.999346060000621
ENSGALG00000001110	791.53321419663	0.000324560564691058	0.116174253605062	0.00279373918591647	0.997770921536299	0.999346060000621
ENSGALG00000001111	14.2580130633575	-0.32966259702692	0.411529035371436	-0.801067649405038	0.423092483350925	0.999346060000621
ENSGALG00000001115	12.2360213344409	-0.478247769303776	0.548787841871769	-0.871462034713818	0.383501926732794	0.999346060000621
ENSGALG00000001117	2204.46180296559	-0.0172133910647554	0.134803354833194	-0.127692601464224	0.898392245336735	0.999346060000621
ENSGALG00000001118	4388.03088517341	0.0545250998617372	0.10297946099829	0.529475483102817	0.596475647481352	0.999346060000621
ENSGALG00000001121	3584.92952056816	0.196354075056147	0.158581385973082	1.23819119029188	0.215645177338163	0.999346060000621
ENSGALG00000001122	0.0766104867378039	-0.429773032576573	3.16340790760892	-0.135857608354219	0.891933848308762	0.999346060000621
ENSGALG00000001124	0.086060924707961	0.415433571139238	3.16340790760892	0.131324692632904	0.895518459049919	0.999346060000621
ENSGALG00000001126	1010.39363833392	0.0366568278148335	0.0871523298713434	0.420606401101924	0.674042518756911	0.999346060000621
ENSGALG00000001130	173.84333714294	-0.574886649536814	0.330207484279347	-1.74098612813535	0.0816860101061915	0.999346060000621
ENSGALG00000001132	24.1773714670009	-0.381082731221683	0.325875983293582	-1.16941029949533	0.242238362168972	0.999346060000621
ENSGALG00000001136	25.7499617761984	-0.0197982717754186	0.342204181213068	-0.0578551428133823	0.95386401408436	0.999346060000621
ENSGALG00000001141	0	NA	NA	NA	NA	NA
ENSGALG00000001143	3749.11818434516	0.494687264438765	0.35454377858106	1.39527836708511	0.162931912957443	0.999346060000621
ENSGALG00000001144	656.611090382553	-0.0734414063651123	0.0987625495810033	-0.743615942244149	0.457108855681288	0.999346060000621
ENSGALG00000001146	823.450775702514	0.00984020632988862	0.108938081906001	0.0903284338931119	0.928026225524795	0.999346060000621
ENSGALG00000001149	273.814924418223	0.601689583957297	0.475513284197608	1.26534758113562	0.205746757046434	0.999346060000621
ENSGALG00000001153	363.735075479048	-0.000877425036803162	0.126048352038511	-0.00696101950254046	0.994445954865788	0.999346060000621
ENSGALG00000001156	1.00249791766273	0.170705948706484	1.64788018689017	0.103591238043	0.917493741281241	0.999346060000621
ENSGALG00000001157	1498.48674663013	0.0117328338229409	0.109795036979439	0.106861240231997	0.914899062875859	0.999346060000621
ENSGALG00000001158	550.187604974895	0.0598541546650037	0.121351606146472	0.493229192144019	0.6218506534207	0.999346060000621
ENSGALG00000001161	2851.39061779254	0.462340785645215	0.333994959503385	1.38427473975256	0.166274345634641	0.999346060000621
ENSGALG00000001163	1506.80330227948	0.067229163912813	0.122213096963941	0.550097866619395	0.582252249871872	0.999346060000621
ENSGALG00000001165	1131.71585032894	0.0788819105257831	0.0904016632250851	0.872571451803717	0.382896706721508	0.999346060000621
ENSGALG00000001167	0	NA	NA	NA	NA	NA
ENSGALG00000001168	1324.24187204386	-0.00116618264538138	0.0785758788084721	-0.0148414839651229	0.988158643801645	0.999346060000621
ENSGALG00000001169	39.494021914067	-0.271981452112263	0.275692695165209	-0.98653847882795	0.323868942729893	0.999346060000621
ENSGALG00000001171	59.4505764901073	-0.246814015726934	0.23269630958694	-1.06067009040691	0.288839857154842	0.999346060000621
ENSGALG00000001172	650.033855880402	0.0837716790280385	0.230472658648101	0.363477731022082	0.716248045128221	0.999346060000621
ENSGALG00000001174	875.996480543342	0.00703414642146208	0.114679885253084	0.0613372293313565	0.951090641887129	0.999346060000621
ENSGALG00000001175	5396.04730416872	0.00906629235889505	0.0597625422879419	0.151705265736735	0.879419403790888	0.999346060000621
ENSGALG00000001177	219.044801693263	-0.2149935361594	0.17809272554288	-1.20719998811875	0.227355135040779	0.999346060000621
ENSGALG00000001181	164.047335207593	0.285456754686422	0.330642218205551	0.863340308553584	0.387950388132042	0.999346060000621
ENSGALG00000001182	3950.41010911005	0.120615714836633	0.0981640671195634	1.22871554099041	0.21917847731498	0.999346060000621
ENSGALG00000001183	6645.37282470879	-0.329634335377318	0.166298103071756	-1.9821893893467	0.0474580477977767	0.999346060000621
ENSGALG00000001184	702.370551701391	-0.21902130611939	0.14920081575063	-1.46796319455422	0.142114220750966	0.999346060000621
ENSGALG00000001189	1204.69764906855	0.499806242401391	0.445752716494471	1.12126348064015	0.262175725521839	0.999346060000621
ENSGALG00000001191	12.3308336017601	-0.301859095020706	0.47703793333546	-0.632777969898747	0.526878644962198	0.999346060000621
ENSGALG00000001201	1023.28396312522	-0.0126831210852682	0.116924330923147	-0.108472898541576	0.913620577475514	0.999346060000621
ENSGALG00000001203	1498.01221004848	-0.224798850723878	0.208706040814358	-1.07710754248764	0.281432223855416	0.999346060000621
ENSGALG00000001204	207.464856642045	-0.0402840957236615	0.188244886211347	-0.213998353604324	0.830548341076198	0.999346060000621
ENSGALG00000001206	268.522171086971	0.201000765121965	0.340601390386779	0.590134893148008	0.555100217178403	0.999346060000621
ENSGALG00000001207	3177.10191898473	0.161086564531457	0.139402247880069	1.15555213047958	0.247864397841448	0.999346060000621
ENSGALG00000001209	77.7218042552443	-0.253487292174743	0.224054021927111	-1.13136684623857	0.257900719709881	0.999346060000621
ENSGALG00000001214	8.12006246188597	-0.486680869836872	0.455854201859241	-1.06762396365308	0.285690169557363	0.999346060000621
ENSGALG00000001219	871.129895181155	-0.114112279898833	0.121875326598654	-0.936303377258748	0.349117009809707	0.999346060000621
ENSGALG00000001220	2023.89369658298	-0.0352922196500693	0.101703982491153	-0.347009220146707	0.728584392002167	0.999346060000621
ENSGALG00000001223	839.955979109093	-0.265599847458484	0.166014874517765	-1.5998557251571	0.109630593265434	0.999346060000621
ENSGALG00000001225	2479.41982204309	-0.0147578299272812	0.0804724440440488	-0.183389856025786	0.854492134613829	0.999346060000621
ENSGALG00000001229	833.256865328925	0.227998150378699	0.15497119233531	1.47122924553216	0.141229130587087	0.999346060000621
ENSGALG00000001231	4653.08673559814	0.232886769512096	0.272327777972421	0.855170821155384	0.392456587210291	0.999346060000621
ENSGALG00000001234	37.6662795873625	-0.524447486594103	0.334448375328187	-1.56809697783544	0.116858501746271	0.999346060000621
ENSGALG00000001235	1.7589983550678	-1.22833866038256	1.07713274507233	-1.14037816230354	0.254128786776943	0.999346060000621
ENSGALG00000001238	992.537489418035	0.218819620375644	0.172621724502385	1.26762503970131	0.204931885550812	0.999346060000621
ENSGALG00000001239	2605.5485551059	-0.022947749243082	0.17934268358503	-0.127954755579432	0.898184778447922	0.999346060000621
ENSGALG00000001244	52.0081824707343	-2.72553598532874	0.784512788303976	-3.47417661759349	0.000512423621316908	0.870440195312299
ENSGALG00000001245	1034.89231506714	-0.0436200934295943	0.118942442165914	-0.366732788021523	0.713818346747907	0.999346060000621
ENSGALG00000001250	24780.6533843231	-0.0415893332936046	0.131706433826763	-0.315772981510593	0.752174827230423	0.999346060000621
ENSGALG00000001252	435.876330555726	0.524563390263101	0.573665896307749	0.914405743202299	0.36050368514701	0.999346060000621
ENSGALG00000001253	2202.72716325814	-0.0187422174709562	0.132430985397083	-0.141524412997148	0.887455675353817	0.999346060000621
ENSGALG00000001256	3872.60628166469	0.30765846679446	0.319838451129835	0.961918323790184	0.336090633328101	0.999346060000621
ENSGALG00000001258	3292.06415043235	0.190326429083906	0.212761065137897	0.894554785954606	0.371025130784451	0.999346060000621
ENSGALG00000001262	6377.00997405657	-0.265318673412808	0.234296003979318	-1.13240801766397	0.257462935634789	0.999346060000621
ENSGALG00000001263	731.443814080919	-0.0548543247952066	0.136053649880235	-0.40318157464716	0.686814653326854	0.999346060000621
ENSGALG00000001264	145.733355895097	-0.308460482013172	0.22349425201647	-1.38017188017184	0.167533729790151	0.999346060000621
ENSGALG00000001267	1487.78870348421	-0.193748480248334	0.13738979283337	-1.41021014918712	0.158477639876458	0.999346060000621
ENSGALG00000001270	1770.35244214265	-0.115301869551686	0.161705984431025	-0.713034028749054	0.475824700458541	0.999346060000621
ENSGALG00000001273	8.93385372684374	-0.0749872279390571	0.789105328123972	-0.0950281607112356	0.924292459117801	0.999346060000621
ENSGALG00000001275	2147.4291382961	0.0230789581619739	0.0553325436684753	0.417095557729125	0.676608514066182	0.999346060000621
ENSGALG00000001276	415.68876190749	-0.519173189659644	0.26225946757959	-1.97961657762493	0.0477466287875952	0.999346060000621
ENSGALG00000001279	1921.61077542687	0.00864596659285763	0.0941461035906583	0.0918356284870777	0.926828636220285	0.999346060000621
ENSGALG00000001282	4.36255887297289	-0.394297068574166	0.652795540054517	-0.60401311648244	0.545834921760935	0.999346060000621
ENSGALG00000001283	6678.5238984854	0.0518408954754828	0.102266932227434	0.506917479055622	0.612212720875596	0.999346060000621
ENSGALG00000001288	26.4379880291877	-0.328920321361861	0.295034442341535	-1.11485397688281	0.264913001523416	0.999346060000621
ENSGALG00000001289	201.499856501505	-0.229569639736719	0.171537397267596	-1.33830665145626	0.180796494464404	0.999346060000621
ENSGALG00000001299	0	NA	NA	NA	NA	NA
ENSGALG00000001304	330.093546425778	-0.21002700641736	0.235240336966004	-0.892818846997794	0.371954191684038	0.999346060000621
ENSGALG00000001306	1597.01720635504	0.0829831292127947	0.0906497237683525	0.915426167484536	0.359967946297979	0.999346060000621
ENSGALG00000001309	768.196144262444	-0.162836742669668	0.114683845609232	-1.41987515159292	0.155644031174589	0.999346060000621
ENSGALG00000001310	176.463724010135	-0.10168104566839	0.395205838991456	-0.257286293967403	0.796957772235831	0.999346060000621
ENSGALG00000001311	84.239449510924	-0.226767200896075	0.218874855366349	-1.03605871271287	0.300174752282986	0.999346060000621
ENSGALG00000001313	14369.0540330161	-0.0984971435671976	0.121795013370961	-0.808712449229733	0.418680565643213	0.999346060000621
ENSGALG00000001314	217.965296632125	-0.115542582814091	0.21489320334112	-0.537674440222662	0.590801828176808	0.999346060000621
ENSGALG00000001315	727.506535365431	0.0109675484444516	0.0907175476181054	0.120897761595384	0.903772015155032	0.999346060000621
ENSGALG00000001316	1296.5596884838	-0.0425131435056258	0.0951599163298991	-0.446754738184529	0.655052154702205	0.999346060000621
ENSGALG00000001317	2540.83130679936	-0.0909566188183703	0.0779576293942049	-1.16674428821372	0.243313651667709	0.999346060000621
ENSGALG00000001319	9.87391186110501	0.600185932330613	0.462398497837065	1.29798417412268	0.194292773253679	0.999346060000621
ENSGALG00000001320	14.5674427163611	0.313050118358751	0.589920891361607	0.530664573746819	0.595651239428788	0.999346060000621
ENSGALG00000001325	101.178734376139	-0.708999877072292	0.72082919025822	-0.983589297789549	0.325317489349263	0.999346060000621
ENSGALG00000001328	15188.1647331375	-0.15696755367194	0.175009923286905	-0.896906590917211	0.369768762844164	0.999346060000621
ENSGALG00000001329	2431.40265177221	0.446124006980345	0.272498279166809	1.63716265785022	0.101596487262184	0.999346060000621
ENSGALG00000001330	3861.04825793268	-0.232115952012095	0.210810704660528	-1.10106340371033	0.270869063236205	0.999346060000621
ENSGALG00000001331	10913.4584975917	-0.0938779948784738	0.156629825247376	-0.599362188716011	0.548931385639457	0.999346060000621
ENSGALG00000001332	1732.58201500816	0.036250974442047	0.110699951588411	0.327470553707468	0.743312011020447	0.999346060000621
ENSGALG00000001333	884.141837025148	0.000376759064167271	0.071255239995148	0.00528745765494475	0.995781238828694	0.999346060000621
ENSGALG00000001334	25685.3744226371	-0.0978890192392841	0.102051283766843	-0.959213991496	0.337450953364142	0.999346060000621
ENSGALG00000001335	4429.88166618273	-0.136075013225854	0.126400747588366	-1.07653645901678	0.281687404376745	0.999346060000621
ENSGALG00000001341	808.107886438192	0.17835622583052	0.167179902701017	1.06685207341872	0.286038639686247	0.999346060000621
ENSGALG00000001342	22.7677305651505	-0.226793559477488	0.365876185087412	-0.619864229270085	0.535347177793264	0.999346060000621
ENSGALG00000001343	1418.51399668592	0.672903362156623	0.563221571052351	1.19474003969581	0.232188613543798	0.999346060000621
ENSGALG00000001347	23.2036884582988	-0.197666492090123	0.314235005237108	-0.629040332221971	0.529322651932126	0.999346060000621
ENSGALG00000001348	2.22896030879675	-0.0815985703403483	0.88073671467677	-0.092648085381901	0.926183141390729	0.999346060000621
ENSGALG00000001350	3569.96282405457	-0.283118685690574	0.189449193284207	-1.49443067443336	0.135063089108197	0.999346060000621
ENSGALG00000001362	1171.42320413216	0.187849057017748	0.161366724228697	1.16411272469979	0.244378332547025	0.999346060000621
ENSGALG00000001363	1528.7171432736	-0.0159868676124627	0.107946711812994	-0.14809962567603	0.882264144855507	0.999346060000621
ENSGALG00000001364	14042.9287216826	-0.149800538665721	0.124401244630878	-1.20417234658871	0.22852297189736	0.999346060000621
ENSGALG00000001366	881.129910317593	0.0308076961033071	0.136763413707781	0.225262701976225	0.821774913515201	0.999346060000621
ENSGALG00000001369	2412.35707375409	0.330112627357546	0.446520823482341	0.739299513028426	0.459725144957086	0.999346060000621
ENSGALG00000001370	273.053438138102	0.0560583225004364	0.262068089312257	0.213907472090745	0.830619213210784	0.999346060000621
ENSGALG00000001371	22.8979474156779	-0.252159635283645	0.348011011898906	-0.724573725146649	0.468713582912675	0.999346060000621
ENSGALG00000001373	1608.66939206364	0.659187625676694	0.567180428542027	1.16221856838604	0.245146694058785	0.999346060000621
ENSGALG00000001374	2556.71524173755	0.0992126519100448	0.133177160257763	0.744967468280746	0.456291386525088	0.999346060000621
ENSGALG00000001375	1137.33046542982	-0.217182251889567	0.167516823086281	-1.29648024531665	0.194810081633337	0.999346060000621
ENSGALG00000001376	443.994221738372	0.149428821157422	0.0908135264114612	1.64544674193561	0.0998777170782942	0.999346060000621
ENSGALG00000001377	1377.68098066068	0.00488746264029736	0.0976953876281448	0.0500275679226574	0.960100419796384	0.999346060000621
ENSGALG00000001382	3472.15496663158	-0.0368628380228066	0.101507050589811	-0.363155443967819	0.716488769307442	0.999346060000621
ENSGALG00000001383	411.781603549954	-0.162537626179807	0.155474228636789	-1.04543130784408	0.295823673183881	0.999346060000621
ENSGALG00000001387	223.558714666221	0.0747316869360294	0.170598913911465	0.438054881022353	0.661346500327269	0.999346060000621
ENSGALG00000001389	212.021345040482	-0.0188336453755523	0.121253872447187	-0.155324073330157	0.876565838147718	0.999346060000621
ENSGALG00000001391	2.16764723572634	-1.02694281583257	1.03365246686139	-0.993508794063831	0.320462067017023	0.999346060000621
ENSGALG00000001392	563.509266562775	-0.316821373536377	0.137476366736467	-2.30455154625742	0.0211917023139442	0.999346060000621
ENSGALG00000001394	1484.16025185175	-0.0270051714559568	0.110436074781271	-0.244532155905061	0.806818700903253	0.999346060000621
ENSGALG00000001405	2788.39373576456	-0.144947117214451	0.181254808052437	-0.799687019461121	0.423892155504121	0.999346060000621
ENSGALG00000001407	167.154581875633	-0.911383873166842	0.518628561589994	-1.75729595449343	0.0788673770013124	0.999346060000621
ENSGALG00000001409	14.5704183658856	-0.881737628544935	0.420907538414807	-2.09484874484709	0.0361844403775479	0.999346060000621
ENSGALG00000001410	250.783669354943	0.287196645132181	0.29057786506803	0.98836380763188	0.322974505989257	0.999346060000621
ENSGALG00000001412	1443.08946202076	0.228069497339617	0.199120874383795	1.14538216068711	0.252050884831449	0.999346060000621
ENSGALG00000001416	251.475390720962	-0.360666972064752	0.164702266258534	-2.18981183597445	0.0285378859917884	0.999346060000621
ENSGALG00000001418	0.186722185790116	0.969188870216728	3.16340790760892	0.306374928091172	0.759319195597941	0.999346060000621
ENSGALG00000001419	1818.40370774806	-0.0882925034888292	0.156976422158701	-0.56245710199438	0.573804623326408	0.999346060000621
ENSGALG00000001420	3292.09632281	0.103909889197479	0.0680728029175326	1.52645233843774	0.126897251608326	0.999346060000621
ENSGALG00000001425	472.464684676239	-0.11215820774439	0.138135183325882	-0.81194526292257	0.416823040672492	0.999346060000621
ENSGALG00000001428	10443.1151435144	0.0524569997267383	0.165558667630837	0.316848404722047	0.75135863335036	0.999346060000621
ENSGALG00000001429	1608.35436713458	-0.072815489997643	0.0851817911629095	-0.854824593420253	0.39264826098921	0.999346060000621
ENSGALG00000001431	1.23617623524953	0.294720967123899	1.30730186175431	0.225442168902295	0.821635309811459	0.999346060000621
ENSGALG00000001433	587.149613553969	0.197117664319019	0.185218553812507	1.06424362063942	0.287218351070893	0.999346060000621
ENSGALG00000001434	10187.6372388831	-0.0178620232633113	0.149453264618005	-0.119515778453992	0.904866740233349	0.999346060000621
ENSGALG00000001437	126.090935471191	0.237195092787321	0.203200943437128	1.16729326535195	0.24309195744942	0.999346060000621
ENSGALG00000001439	733.463234011689	0.0465625316106318	0.118646358314233	0.392448047055197	0.694727191067219	0.999346060000621
ENSGALG00000001441	3855.37935839583	-0.0384180055964976	0.0802996727387932	-0.478432903723873	0.632342119178608	0.999346060000621
ENSGALG00000001442	82.3376600052953	-0.306568673075798	0.231004324181655	-1.32711227013535	0.184471547010917	0.999346060000621
ENSGALG00000001445	3420.4538908689	-0.0162124276691859	0.850921781598514	-0.0190527825468632	0.984798998653261	0.999346060000621
ENSGALG00000001446	10070.3862413685	-0.0578681483746655	0.121532129877609	-0.476155140479663	0.633963855886388	0.999346060000621
ENSGALG00000001449	11.7240383388203	0.485914336740319	0.724263726257521	0.670908011990575	0.502279132019408	0.999346060000621
ENSGALG00000001450	51.9114455161742	0.00812295980833279	0.189892225235288	0.0427766845023167	0.965879550044762	0.999346060000621
ENSGALG00000001452	4566.90572238268	-0.18844857099909	0.126589773657244	-1.48865556477994	0.136578091706909	0.999346060000621
ENSGALG00000001459	30.4526966692401	-0.929644009955017	0.364503330239013	-2.55044037415359	0.0107586925593887	0.999346060000621
ENSGALG00000001462	34.5227066955979	-0.271266339856199	0.280057072917782	-0.968610922873695	0.332739351443096	0.999346060000621
ENSGALG00000001463	971.158936967438	0.02824844619832	0.129755187660855	0.217705717263142	0.827658408792289	0.999346060000621
ENSGALG00000001465	3011.5908870731	-0.0597404310512235	0.129536359249326	-0.461186584194773	0.644664746007297	0.999346060000621
ENSGALG00000001467	2560.61691351471	0.0443086112278948	0.0904410074591801	0.48991726731807	0.624192443714004	0.999346060000621
ENSGALG00000001470	1636.08202071542	0.205375432953697	0.339807357628158	0.604387834292962	0.54558582217156	0.999346060000621
ENSGALG00000001472	1283.41013699449	-0.270323562765212	0.171197076293893	-1.57901973922236	0.114331529504125	0.999346060000621
ENSGALG00000001473	1815.60875128136	0.163774881807669	0.122963449301043	1.33189889140723	0.182893415393323	0.999346060000621
ENSGALG00000001474	9561.39230177341	0.00690012400419899	0.0639305923169506	0.107931488730623	0.914050038622542	0.999346060000621
ENSGALG00000001475	6375.12651111699	0.169047596010333	0.170257833295628	0.992891738007773	0.320762716517287	0.999346060000621
ENSGALG00000001476	8999.87577224742	0.18713269052548	0.13804808271049	1.35556167714353	0.175238672091853	0.999346060000621
ENSGALG00000001479	628.875286554649	-0.0645731302872267	0.123978244905137	-0.52084242954589	0.602476542972856	0.999346060000621
ENSGALG00000001480	106.566956942699	-0.52103347707042	0.304902946190791	-1.70885025408835	0.0874786911610566	0.999346060000621
ENSGALG00000001483	798.102934997644	-0.213167759836952	0.141043262813533	-1.51136435434546	0.130695645944773	0.999346060000621
ENSGALG00000001486	1342.75859604877	0.422163956723651	0.458450969234664	0.920848651336499	0.357129450425677	0.999346060000621
ENSGALG00000001489	1873.67322404598	-0.000597517964258135	0.0683426294970362	-0.00874297592374679	0.993024203366301	0.999346060000621
ENSGALG00000001490	0	NA	NA	NA	NA	NA
ENSGALG00000001491	1035.45939338928	-0.112254005345504	0.17974218697002	-0.624527870934537	0.532280972471315	0.999346060000621
ENSGALG00000001492	1763.78118506142	-0.0156559362241587	0.0769654166521044	-0.203415207831928	0.838810514158136	0.999346060000621
ENSGALG00000001501	8143.5364235084	-0.084980601094162	0.113825993987959	-0.74658343069819	0.455315053179401	0.999346060000621
ENSGALG00000001502	1353.51648073976	-0.0940048449794509	0.154788336268403	-0.607312199650797	0.543643743682338	0.999346060000621
ENSGALG00000001503	1438.85285731217	-0.0635059194738849	0.0881157702740456	-0.720710030410874	0.471087939807065	0.999346060000621
ENSGALG00000001504	893.64942872452	0.0152113828290648	0.0992844234447669	0.153210164306661	0.878232542350029	0.999346060000621
ENSGALG00000001506	1034.70440367569	-0.13439073702439	0.162676720907845	-0.82612150204651	0.408735171451933	0.999346060000621
ENSGALG00000001512	13.3653890720549	0.757977917292042	0.353590849900186	2.14365817867179	0.0320602854761427	0.999346060000621
ENSGALG00000001513	5469.3133329373	0.183639272177245	0.211979856554813	0.866305295049394	0.386322763300338	0.999346060000621
ENSGALG00000001518	15.3683800377329	1.24481573233327	0.679158079652174	1.83288069394801	0.0668203154064438	0.999346060000621
ENSGALG00000001521	1820.52090744932	-0.251036458619121	0.20633858534416	-1.21662392034145	0.223747337364029	0.999346060000621
ENSGALG00000001522	2487.21371998532	0.0895656513819739	0.115874074622103	0.772956778071991	0.439547960589207	0.999346060000621
ENSGALG00000001525	14321.5726909384	-0.100675682579908	0.167525447786742	-0.600957549494612	0.547868260782731	0.999346060000621
ENSGALG00000001527	554.743939973677	-0.332454002194478	0.227076559532541	-1.46406129667838	0.143177200973452	0.999346060000621
ENSGALG00000001529	4183.44501562666	0.33203100677857	0.255616217579479	1.29894343137806	0.193963343268652	0.999346060000621
ENSGALG00000001531	370.346967155274	-0.0920905031417892	0.196203391024212	-0.469362444048815	0.638810588051009	0.999346060000621
ENSGALG00000001533	18.888865096386	0.0272423824943963	0.304252409100251	0.089538756899111	0.928653753711652	0.999346060000621
ENSGALG00000001534	13.3073019586808	-0.343982951935213	0.621807802458499	-0.553198191748601	0.580127705043408	0.999346060000621
ENSGALG00000001536	1514.59186436048	-0.14904245834991	0.119802691206681	-1.24406602930802	0.213475262396051	0.999346060000621
ENSGALG00000001538	1588.61881160119	0.0971756316102409	0.0988969275019333	0.98259505188714	0.325806780687925	0.999346060000621
ENSGALG00000001540	2558.05218902341	-0.0253687631621817	0.085464605324357	-0.296833561284249	0.766593581412168	0.999346060000621
ENSGALG00000001542	51.7916490023821	0.172890930022951	0.196897839721162	0.878074285973838	0.379903406435947	0.999346060000621
ENSGALG00000001545	435.130162011895	0.0335302408297566	0.218168504784026	0.153689648572096	0.877854447049983	0.999346060000621
ENSGALG00000001546	7486.80504326051	-0.0491367906977468	0.157283583653341	-0.312408895807247	0.754729790587401	0.999346060000621
ENSGALG00000001547	8414.24252919637	0.142367610392213	0.162260753294917	0.87740015685403	0.380269327995789	0.999346060000621
ENSGALG00000001550	7145.52485652081	0.0403685231727571	0.0884176393370691	0.45656639868955	0.647982735367097	0.999346060000621
ENSGALG00000001551	5627.72103118115	0.0327135336385356	0.121690209994289	0.268826338947651	0.78806332364302	0.999346060000621
ENSGALG00000001555	903.397074748294	-0.121603025388763	0.126629989172114	-0.96030194888102	0.33690326950491	0.999346060000621
ENSGALG00000001557	490.73657100202	0.0901308423203307	0.108309569552382	0.832159546869409	0.405318894243383	0.999346060000621
ENSGALG00000001558	4062.31735080384	0.15684311229193	0.328390012331276	0.477612309760834	0.632926167804367	0.999346060000621
ENSGALG00000001559	247.208285836933	0.896468689571055	0.881276028609814	1.0172393897803	0.30903956190939	0.999346060000621
ENSGALG00000001561	1313.9638547526	-0.263455007960365	0.139139559496421	-1.89345868934667	0.0582968969528507	0.999346060000621
ENSGALG00000001563	2842.72590489643	-0.0951683633633518	0.127144799392854	-0.74850378322828	0.454156343968863	0.999346060000621
ENSGALG00000001564	10439.9538663757	-0.0758401367897271	0.134598507879321	-0.563454513609648	0.573125425430658	0.999346060000621
ENSGALG00000001565	185.64540023059	-0.0398311063615039	0.235117996554444	-0.16940900715901	0.865474939216726	0.999346060000621
ENSGALG00000001568	2633.45461627947	-0.00351199592042325	0.0646780690681598	-0.0542996408368685	0.956696435703558	0.999346060000621
ENSGALG00000001569	1274.41797754317	0.103153792922573	0.240592668053905	0.428748696944753	0.668106117755802	0.999346060000621
ENSGALG00000001571	3149.76159546748	0.490212954768877	0.371360072492891	1.32004755244187	0.18681914195727	0.999346060000621
ENSGALG00000001572	526.772946209692	0.000719606590457213	0.188496146232519	0.00381761964284162	0.996953987626836	0.999346060000621
ENSGALG00000001573	1180.59595535059	-0.470519101354892	0.234456057960584	-2.00685410071168	0.0447652003378337	0.999346060000621
ENSGALG00000001577	1233.65567517226	0.150872623494609	0.136109150459471	1.10846789496003	0.267659797004202	0.999346060000621
ENSGALG00000001583	849.086444234408	0.430953073789732	0.396199121288438	1.08771839873919	0.276719442831828	0.999346060000621
ENSGALG00000001586	702.001606181502	0.254366797182828	0.238973876378868	1.06441256691822	0.287141843302035	0.999346060000621
ENSGALG00000001592	412.426807293963	-0.47418903115072	0.313852166882919	-1.51086747579351	0.13082221887178	0.999346060000621
ENSGALG00000001593	1743.20999662078	0.036870428195842	0.0816382611346553	0.451631718796991	0.651534315706382	0.999346060000621
ENSGALG00000001595	385.954892600863	0.347240350534129	0.24744383389493	1.40330977364979	0.160524484973991	0.999346060000621
ENSGALG00000001596	1982.8392910108	0.150609266110906	0.117799005195781	1.27852748722788	0.201063499252155	0.999346060000621
ENSGALG00000001597	2139.46702557226	-0.113820632055027	0.123598431838548	-0.920890583819926	0.357107555191221	0.999346060000621
ENSGALG00000001600	2335.97271803623	0.0966215165664593	0.0774163273810497	1.24807672793466	0.212002959862448	0.999346060000621
ENSGALG00000001602	1812.64631050069	-0.093848798795522	0.144702890797395	-0.648562017513	0.516621512716769	0.999346060000621
ENSGALG00000001603	2313.98647774799	0.0628635337796031	0.175041419025877	0.359135192855752	0.719493955291536	0.999346060000621
ENSGALG00000001604	959.839779158407	-0.153069297604242	0.286813734945589	-0.53368886825898	0.593556812050635	0.999346060000621
ENSGALG00000001605	538.619889872635	0.29737753440638	0.302303273738729	0.983705967615137	0.325260104790468	0.999346060000621
ENSGALG00000001606	3009.33899039891	0.22637195409662	0.189956120102763	1.19170655819964	0.233376325651299	0.999346060000621
ENSGALG00000001607	2827.93133478673	0.334046931699423	0.248893986070086	1.34212536419164	0.179555351075146	0.999346060000621
ENSGALG00000001608	101.631588168339	0.133101712660078	0.239568485849535	0.555589405626893	0.578491575568491	0.999346060000621
ENSGALG00000001610	649.315914216964	-0.171921268750881	0.13032222969457	-1.31920140680377	0.187101788112291	0.999346060000621
ENSGALG00000001611	109.22033251605	-0.602799562297458	0.371295217221396	-1.62350478632215	0.104481541025239	0.999346060000621
ENSGALG00000001613	3908.46765878614	0.017843573784447	0.102384853134583	0.174279429409269	0.861645864796728	0.999346060000621
ENSGALG00000001615	1026.53294090624	0.0508699823787847	0.124306716901417	0.409229554498876	0.682371207325347	0.999346060000621
ENSGALG00000001616	1643.88125012093	-0.00135119415357574	0.153074550785225	-0.00882703327656054	0.992957137890272	0.999346060000621
ENSGALG00000001617	260.885533349413	-0.114974328531365	0.246789607906475	-0.465879943271098	0.641301438286284	0.999346060000621
ENSGALG00000001618	515.398493756264	-0.23112796281239	0.169929320498546	-1.36014174678212	0.173785072507814	0.999346060000621
ENSGALG00000001619	1247.99964179007	-0.00493217897131821	0.0890761370666936	-0.0553703734101689	0.955843398209657	0.999346060000621
ENSGALG00000001620	281.484890386353	0.783404859376529	0.490754211581628	1.596328347039	0.110415504399399	0.999346060000621
ENSGALG00000001621	263.851965643852	-0.188747053180077	0.156522102736297	-1.20588114956564	0.227863319938119	0.999346060000621
ENSGALG00000001624	673.809315663655	0.0168879643751896	0.111462121103321	0.15151303607021	0.879571028252356	0.999346060000621
ENSGALG00000001626	13.8097377859662	-0.514971364164876	0.474412872717002	-1.08549197077135	0.277703817950878	0.999346060000621
ENSGALG00000001633	88.6736210724663	-0.150681572060693	0.249295362416218	-0.604429904352245	0.545557858956086	0.999346060000621
ENSGALG00000001634	17331.6160284972	0.0745688628939908	0.124983845922434	0.596628006952743	0.550755768182796	0.999346060000621
ENSGALG00000001637	879.503323555593	-0.0779971107879576	0.090545122371669	-0.861417034346649	0.38900839748235	0.999346060000621
ENSGALG00000001639	1545.58384755174	0.0460412766509626	0.0890465992882858	0.51704699583086	0.605123352841294	0.999346060000621
ENSGALG00000001640	119.393765508455	-0.331201956913588	0.223333097366339	-1.48299540381294	0.138075631922484	0.999346060000621
ENSGALG00000001642	816.084151334805	-0.290304616615713	0.14257632328312	-2.03613482190337	0.0417368189282409	0.999346060000621
ENSGALG00000001644	2330.45104668414	0.146897983283931	0.140812479744401	1.04321707529457	0.296847766879436	0.999346060000621
ENSGALG00000001645	56.994597322976	0.369468593133787	0.26026951046664	1.41956156320947	0.155735362130716	0.999346060000621
ENSGALG00000001647	366.221497736018	0.0846650537380654	0.117202186354085	0.722384593426269	0.470058056424947	0.999346060000621
ENSGALG00000001651	216.121856805714	0.00785951913947403	0.144953710278575	0.0542208897196867	0.956759177574505	0.999346060000621
ENSGALG00000001652	6793.86980242479	-0.244741885621963	0.155303473093258	-1.57589447774293	0.115050123860213	0.999346060000621
ENSGALG00000001653	19.566804100548	-0.0932580565814523	0.350635342948518	-0.265968786253087	0.79026324840464	0.999346060000621
ENSGALG00000001654	2530.43023114219	-0.123315600218254	0.125641236644044	-0.981489863615563	0.326351230590629	0.999346060000621
ENSGALG00000001655	660.539039626255	-0.113355129903353	0.107326915725795	-1.05616684441915	0.290891995593444	0.999346060000621
ENSGALG00000001658	21893.0232361988	-0.0404552016460583	0.0804289741162253	-0.502992883977331	0.614969275244381	0.999346060000621
ENSGALG00000001661	2.88540519796002	0.110225415805001	0.724210239670826	0.152200852414213	0.879028521667794	0.999346060000621
ENSGALG00000001662	3539.33204987471	-0.515654939905728	0.236694647332299	-2.17856612186837	0.0293639152011469	0.999346060000621
ENSGALG00000001663	1340.41731310941	-0.0902418105033291	0.122351042129229	-0.737564706706904	0.460779008922601	0.999346060000621
ENSGALG00000001664	374.070993836551	0.2429303842411	0.189120344600756	1.2845280329514	0.19895726143688	0.999346060000621
ENSGALG00000001666	229.336804946379	-0.0139541910232857	0.103188763075758	-0.135229753776979	0.892430223046573	0.999346060000621
ENSGALG00000001668	1923.04867107263	0.217527237036975	0.14207449781178	1.53107869735464	0.125749944004799	0.999346060000621
ENSGALG00000001678	697.31319375432	-0.0362521029778521	0.140988092845237	-0.257128827309169	0.797079324523801	0.999346060000621
ENSGALG00000001682	1377.34218253997	0.0308372489648081	0.0855930737444036	0.360277387127067	0.718639707946336	0.999346060000621
ENSGALG00000001684	3016.04185547026	-0.0528394073749185	0.074484751586829	-0.709398987701827	0.478076915776615	0.999346060000621
ENSGALG00000001688	6294.29015417433	0.068992453116589	0.0996279458598785	0.692501009843396	0.488622751949453	0.999346060000621
ENSGALG00000001689	3447.22785773981	-0.0542375697732826	0.171125384143169	-0.316946372654483	0.751284294264012	0.999346060000621
ENSGALG00000001690	4.2901541157286	-0.538099650213895	0.583509277407719	-0.922178397238928	0.356435529370507	0.999346060000621
ENSGALG00000001691	1656.16048228423	-0.0187743731546888	0.106855461820255	-0.175698769486111	0.860530602074474	0.999346060000621
ENSGALG00000001692	1735.11362308086	-0.0665962473246527	0.0915480131706678	-0.727446123822491	0.46695270810423	0.999346060000621
ENSGALG00000001693	101.052920925991	-0.638013579378375	0.321438904719359	-1.9848673262977	0.0471592344469679	0.999346060000621
ENSGALG00000001695	0	NA	NA	NA	NA	NA
ENSGALG00000001696	28.4507090846064	-0.108936631362925	0.357298843719382	-0.304889403584195	0.760450386492588	0.999346060000621
ENSGALG00000001697	1.17666988638711	0.525916565727676	1.45274367737834	0.362016076144112	0.717340017071366	0.999346060000621
ENSGALG00000001698	7.92503523555671	-1.10555347502536	0.85848036864832	-1.28780286119537	0.197814596058994	0.999346060000621
ENSGALG00000001701	1659.70804738836	0.257523679895149	0.247668394881233	1.03979225939847	0.298436426127067	0.999346060000621
ENSGALG00000001702	369.491515175609	0.0448063645460282	0.269536691266232	0.166234750213548	0.867972213174124	0.999346060000621
ENSGALG00000001708	3640.43844930731	0.0762638103641766	0.0857844947040995	0.889016256693438	0.373994342989682	0.999346060000621
ENSGALG00000001709	51.9195601899999	-0.272086589540611	0.284567935800583	-0.956139309142971	0.339001857272331	0.999346060000621
ENSGALG00000001711	391.540942166626	0.00254221128902993	0.123106618920995	0.0206504842007026	0.98352446846928	0.999346060000621
ENSGALG00000001714	527.941800192943	0.150259199048136	0.192751248410031	0.779549809859061	0.435655908138409	0.999346060000621
ENSGALG00000001716	6.50628117725497	-0.295787861708313	0.687607699600117	-0.43016950199995	0.667072345319479	0.999346060000621
ENSGALG00000001717	3981.90256600515	-0.199946937149975	0.15947169219888	-1.25380833672109	0.209911678295923	0.999346060000621
ENSGALG00000001718	3314.28804119397	-0.0138037513867137	0.110289044789676	-0.125159769159646	0.900397066294133	0.999346060000621
ENSGALG00000001720	1242.78897368022	-0.0449109206027629	0.130022862077971	-0.34540787585364	0.72978775704368	0.999346060000621
ENSGALG00000001721	0.145299313220684	-0.909708680556993	3.15464080554987	-0.288371556900097	0.773062337689276	0.999346060000621
ENSGALG00000001722	1897.93294611329	0.128037540503045	0.127091003128024	1.00744771346298	0.313719672231326	0.999346060000621
ENSGALG00000001723	3.75311476019152	-1.99181980629751	0.784040505428162	-2.54045523478381	0.0110708264869747	0.999346060000621
ENSGALG00000001725	4082.90220784567	0.443231497493099	0.272563061938045	1.62616127930735	0.103915350837438	0.999346060000621
ENSGALG00000001726	1596.91540548327	-0.117958173978452	0.100828715295033	-1.16988670968679	0.242046562954172	0.999346060000621
ENSGALG00000001727	23.006247767773	-1.17087449836567	0.521250368061837	-2.24628042512339	0.0246860515800326	0.999346060000621
ENSGALG00000001728	364.691597508367	-0.155111685146667	0.193033326513548	-0.803548734035726	0.421657640754394	0.999346060000621
ENSGALG00000001729	764.212131121767	-0.222685808181736	0.130955987602848	-1.70046297430155	0.0890438751696322	0.999346060000621
ENSGALG00000001730	3696.19148220474	0.364614345225845	0.18573114985999	1.96312974695253	0.0496310998624657	0.999346060000621
ENSGALG00000001731	2276.86605000211	0.128335594678547	0.109513399881906	1.17187115747422	0.241248788489832	0.999346060000621
ENSGALG00000001733	1322.25348965042	-0.0414648200647127	0.10215879492684	-0.40588595523672	0.684826398052025	0.999346060000621
ENSGALG00000001737	2278.27426162459	0.0874784043708111	0.0723752336740707	1.2086787141131	0.226786302473698	0.999346060000621
ENSGALG00000001740	1152.0937487785	0.752504175671891	0.333868566992814	2.25389344810075	0.0242028719655361	0.999346060000621
ENSGALG00000001741	8046.28166014474	-0.132076708926347	0.16424976204346	-0.80412115843066	0.421327006101664	0.999346060000621
ENSGALG00000001749	1828.77883231646	0.15210054771045	0.153653908292516	0.989890523454118	0.322227631944344	0.999346060000621
ENSGALG00000001750	6642.75005126252	0.137508493954841	0.14260298128719	0.96427502927103	0.334908056645116	0.999346060000621
ENSGALG00000001753	446.927212848943	0.0324125647955823	0.0909511653095799	0.356373276639792	0.721561039550844	0.999346060000621
ENSGALG00000001758	424.502191685773	-0.0650418345921279	0.140922903043688	-0.46154197215171	0.644409815707458	0.999346060000621
ENSGALG00000001764	4.3724052931598	-0.836144797232168	0.654683956550376	-1.27717319000443	0.201541109919076	0.999346060000621
ENSGALG00000001765	345.405254875019	0.286129265250209	0.20368049407227	1.4047946346236	0.160082355013488	0.999346060000621
ENSGALG00000001768	172.417060298292	-0.4705450919949	0.261491905593925	-1.79946331771209	0.0719454214698637	0.999346060000621
ENSGALG00000001773	238.51515868294	0.163410963276123	0.165419008612246	0.987860854970843	0.323220798946352	0.999346060000621
ENSGALG00000001774	1360.78750659467	-0.0195583767643882	0.126491372740368	-0.154622219212792	0.877119152263574	0.999346060000621
ENSGALG00000001777	4378.91544475477	-0.204677259276679	0.180349838056536	-1.13489017501927	0.256421337015289	0.999346060000621
ENSGALG00000001779	158.237591576281	0.175410996818995	0.154377762370471	1.13624523458274	0.25585394391956	0.999346060000621
ENSGALG00000001780	88.9232197186264	-0.831265971037254	0.4639297237364	-1.79179286970966	0.0731661514180958	0.999346060000621
ENSGALG00000001782	1824.81906574427	0.0462257661597199	0.19017508828912	0.243069513339432	0.80795154788396	0.999346060000621
ENSGALG00000001788	1362.61433228521	0.00763892007280248	0.0915144479960122	0.0834722848695471	0.93347601393762	0.999346060000621
ENSGALG00000001790	144.001247786069	-0.102504388984434	0.186284197302853	-0.550258102772866	0.582142356623475	0.999346060000621
ENSGALG00000001791	188.019987853435	-0.314133586051999	0.23858200564649	-1.31666923161613	0.187949521395443	0.999346060000621
ENSGALG00000001792	1110.08458917285	0.0247006872298923	0.117982862815707	0.209358263059572	0.834168572008819	0.999346060000621
ENSGALG00000001793	37.0007198195862	-0.084243155078019	0.361555173161459	-0.233002211920776	0.815759688173089	0.999346060000621
ENSGALG00000001797	460.409541483468	-0.124488410970663	0.103532589018277	-1.20240797753727	0.229205499879654	0.999346060000621
ENSGALG00000001798	995.603579643924	-0.193611420063029	0.141783474424866	-1.3655429227447	0.172082472029377	0.999346060000621
ENSGALG00000001800	681.58066076937	0.0219443797875234	0.103783109589056	0.211444616319701	0.832540344864411	0.999346060000621
ENSGALG00000001801	606.80098845614	0.22228464628654	0.134488131536247	1.65281979716276	0.0983675437343759	0.999346060000621
ENSGALG00000001802	2647.29657269583	-0.212147565548285	0.21121593248733	-1.0044108086449	0.31518064231742	0.999346060000621
ENSGALG00000001803	3026.13341261127	0.0364784757331418	0.0953896082656969	0.382415615247472	0.702153109689599	0.999346060000621
ENSGALG00000001805	395.285949598268	-0.0509610784326944	0.22530040965878	-0.226191681186357	0.821052340415791	0.999346060000621
ENSGALG00000001806	1304.0988004555	-0.730858583794042	0.941393444392876	-0.776358267786099	0.437537477969574	0.999346060000621
ENSGALG00000001812	34.9110425976482	0.221933971978954	0.251778209880767	0.881466160570663	0.378065561852172	0.999346060000621
ENSGALG00000001816	3003.46433438731	0.0535243963626687	0.124423132634348	0.430180427300161	0.667064398556946	0.999346060000621
ENSGALG00000001817	3990.52443148383	0.0844432465446575	0.107586980391238	0.784883507628723	0.432521872549179	0.999346060000621
ENSGALG00000001823	933.22169762381	-0.0245535893503492	0.130459150299608	-0.188209024004527	0.850712798769	0.999346060000621
ENSGALG00000001824	411.699146121613	0.139070845318831	0.326178214289565	0.426364604459359	0.669842188994824	0.999346060000621
ENSGALG00000001826	1449.92968439165	0.120348828755096	0.204916608927912	0.587306365183085	0.556997966967014	0.999346060000621
ENSGALG00000001828	162.959248275196	0.580822491862028	0.387308331366809	1.49963851748892	0.133708064617706	0.999346060000621
ENSGALG00000001833	630.898681355182	-0.0390851279401294	0.0875465080482256	-0.446449879172783	0.655272309570691	0.999346060000621
ENSGALG00000001835	32.4190461202366	0.390881125275936	0.574085590288828	0.680876043377573	0.495949927924389	0.999346060000621
ENSGALG00000001837	930.99786001833	0.209222085657537	0.208273859467439	1.00455278541686	0.31511224180791	0.999346060000621
ENSGALG00000001838	3210.35389518808	0.0614402891455989	0.0949017913588726	0.647409161258732	0.517367168289354	0.999346060000621
ENSGALG00000001840	842.10925052837	-0.0268892211137176	0.0973540343245356	-0.276200378343652	0.782394166657055	0.999346060000621
ENSGALG00000001841	594.79673993884	-0.224169535562105	0.145531124753165	-1.54035458698143	0.12347394464402	0.999346060000621
ENSGALG00000001844	113.765692738139	-0.0501868541627825	0.138143983645815	-0.363293810112323	0.716385416755874	0.999346060000621
ENSGALG00000001845	869.201268775547	0.0139025720466606	0.116445027097408	0.119391719794362	0.904965021021092	0.999346060000621
ENSGALG00000001848	3678.93014679495	-0.0774202924968079	0.0966896087007558	-0.800709544046409	0.423299816022894	0.999346060000621
ENSGALG00000001849	231.669528966205	0.24219953392126	0.198537366444807	1.21991914297197	0.222495528200412	0.999346060000621
ENSGALG00000001850	2699.065457444	-0.0149307745134443	0.10036238174371	-0.148768634761699	0.88173620101012	0.999346060000621
ENSGALG00000001852	1520.15776107593	0.0175402915873189	0.0999640721523764	0.175465957014857	0.860713518132287	0.999346060000621
ENSGALG00000001856	91.6060859652832	-0.130287701207285	0.257434278096541	-0.50610082763891	0.612785869582689	0.999346060000621
ENSGALG00000001857	428.197049745976	-0.63247528479242	0.317687648079327	-1.99087150103642	0.0464950160715209	0.999346060000621
ENSGALG00000001859	85.4926815007752	0.0751103636337073	0.190355497098328	0.394579430479535	0.693153296411556	0.999346060000621
ENSGALG00000001860	1335.02991565762	-0.00317242440436398	0.0835343248694053	-0.0379774949917132	0.969705625476003	0.999346060000621
ENSGALG00000001862	340.716907141602	0.572239842099556	0.479372957303591	1.19372574814885	0.232585265109734	0.999346060000621
ENSGALG00000001863	35.8344326709305	-0.460373468633683	0.638257590948241	-0.721297286805033	0.470726625941468	0.999346060000621
ENSGALG00000001864	1382.19633078642	0.222256858037252	0.200102921580663	1.11071270864808	0.266692030170519	0.999346060000621
ENSGALG00000001866	2.1498129854337	-1.67938916838611	1.62931724471814	-1.03073184416987	0.302666587258494	0.999346060000621
ENSGALG00000001869	50.2639212376089	-0.26484148388875	0.331707499990299	-0.798418739089395	0.42462753235867	0.999346060000621
ENSGALG00000001872	5296.46166901176	-0.0866609142946319	0.085830172679408	-1.00967889949758	0.312649154944267	0.999346060000621
ENSGALG00000001876	249.469909735041	-0.18265649321072	0.211479538193243	-0.863707641747426	0.387748514657116	0.999346060000621
ENSGALG00000001882	1022.9823625828	0.192964784933688	0.368231194404591	0.524031608038263	0.600256555667267	0.999346060000621
ENSGALG00000001883	159.318332001576	0.526767283207198	0.420448242606868	1.25287069804628	0.210252767269234	0.999346060000621
ENSGALG00000001885	1.46089144179016	-0.615881017721094	1.39115381636057	-0.442712380527637	0.657973786315635	0.999346060000621
ENSGALG00000001889	824.582293018764	0.231615421534565	0.253668526789957	0.913063297467516	0.361209252089005	0.999346060000621
ENSGALG00000001892	946.35875628579	-0.364275482609017	0.181533297350541	-2.00665931774269	0.0447859505893175	0.999346060000621
ENSGALG00000001894	1199.12674772948	0.703334293139793	0.452697802430157	1.55365077843139	0.120267739957923	0.999346060000621
ENSGALG00000001895	2929.41530792561	0.0736780661357916	0.0899615836888184	0.818994765483984	0.412789400094851	0.999346060000621
ENSGALG00000001900	4.91252115247995	-0.417699104719016	0.719424139482283	-0.580602014577386	0.561508714207371	0.999346060000621
ENSGALG00000001901	2222.80219103224	0.0459621560463684	0.10111545196559	0.454551259504923	0.649432106639495	0.999346060000621
ENSGALG00000001905	729.925064080746	0.0525917638183301	0.146297618702799	0.359484756379864	0.719232479392159	0.999346060000621
ENSGALG00000001907	6318.15140374327	0.0991791205256956	0.0960465936965778	1.03261465824612	0.301784265677407	0.999346060000621
ENSGALG00000001912	8.79255579050768	-0.681104713172003	0.533695935677367	-1.27620367261659	0.201883530724554	0.999346060000621
ENSGALG00000001916	1004.29461377469	-0.425911831200926	0.264482155827823	-1.61036131102241	0.107319001595358	0.999346060000621
ENSGALG00000001917	0.919143092661598	1.25018560108119	1.95366091311787	0.639919441847254	0.522224973566832	0.999346060000621
ENSGALG00000001918	1587.70308788328	-0.0497624680710604	0.298877677339586	-0.166497774320295	0.867765234561648	0.999346060000621
ENSGALG00000001921	1.13802285478296	1.55047206210665	1.64161219319658	0.944481326669205	0.344923739751221	0.999346060000621
ENSGALG00000001925	590.688486911238	-0.075241976194741	0.110134474549673	-0.683182777258409	0.49449135415187	0.999346060000621
ENSGALG00000001926	1967.15353199905	-0.197027694224224	0.41234164650927	-0.477826326523616	0.63277382167253	0.999346060000621
ENSGALG00000001932	2.57840912759132	1.38582371550117	0.835930717658116	1.65782125985703	0.09735354886694	0.999346060000621
ENSGALG00000001933	8416.09812148751	0.28509071051302	0.325159291247451	0.876772456414484	0.380610242421398	0.999346060000621
ENSGALG00000001934	2.39724585518353	1.35651892148237	1.0315191690647	1.31506903813756	0.188486701141083	0.999346060000621
ENSGALG00000001935	7.44838493415152	-0.0342268691972284	0.573713990647775	-0.0596584182278406	0.952427690160794	0.999346060000621
ENSGALG00000001936	3355.98804944074	-0.164616326391289	0.217710192924011	-0.756125949733306	0.449573684887627	0.999346060000621
ENSGALG00000001938	4203.2240325855	-0.120833789834736	0.135328597926826	-0.892891758917594	0.371915140801124	0.999346060000621
ENSGALG00000001939	3857.66350886745	0.0693694447228129	0.111555405230503	0.621838489847062	0.534048074464906	0.999346060000621
ENSGALG00000001942	1482.3279720501	-0.0343286501221366	0.155145718531029	-0.221267144508864	0.824884430839951	0.999346060000621
ENSGALG00000001943	737.879441863404	-0.120423766553393	0.208912222121058	-0.576432366334272	0.564322972586512	0.999346060000621
ENSGALG00000001944	994.113859400377	-0.122752955282187	0.217739238720188	-0.563761295408655	0.572916595863294	0.999346060000621
ENSGALG00000001945	1264.96305334985	0.0405464894382105	0.0965639323543206	0.419892691294238	0.674563847192243	0.999346060000621
ENSGALG00000001946	43.3785615618043	-0.437436573156802	0.25910553654076	-1.68825637227551	0.0913620261252393	0.999346060000621
ENSGALG00000001947	2172.57550297286	0.161033599865843	0.199173880961956	0.808507617003268	0.418798422969128	0.999346060000621
ENSGALG00000001948	2889.42047392479	0.143545707169092	0.10532971577247	1.36282250565619	0.172938456438975	0.999346060000621
ENSGALG00000001949	8797.00325229708	-0.250981859454183	0.174695870610312	-1.43667883263273	0.150809272229817	0.999346060000621
ENSGALG00000001950	1923.74327702643	-0.0420226419081498	0.0753349340607844	-0.557810827500607	0.576973568295558	0.999346060000621
ENSGALG00000001951	390.590095604751	0.16826142323591	0.140644258304548	1.19636183705103	0.231555387179954	0.999346060000621
ENSGALG00000001954	899.99008925906	0.068940026872586	0.234764978665734	0.29365549863698	0.769021162629182	0.999346060000621
ENSGALG00000001955	0.553526868020519	-0.171205872918842	1.67351901018453	-0.102302914921752	0.918516241676408	0.999346060000621
ENSGALG00000001956	116.884787452579	-0.0666923956262249	0.295302996733093	-0.225843951345012	0.821322791832393	0.999346060000621
ENSGALG00000001959	43.6155328104905	-0.0208031491991613	0.209168957257522	-0.099456197859939	0.920776064453228	0.999346060000621
ENSGALG00000001962	17244.8922065115	0.0486429497671587	0.0994248345768502	0.48924345687053	0.624669346660516	0.999346060000621
ENSGALG00000001963	27.9123712036986	-0.461169195413168	0.368335877706438	-1.25203441566645	0.210557323669123	0.999346060000621
ENSGALG00000001964	793.894449862849	0.0751032756348358	0.125950475763673	0.596292115448264	0.550980097367241	0.999346060000621
ENSGALG00000001965	3248.32429076673	-0.124739304089421	0.119270628987944	-1.0458509789701	0.295629840115007	0.999346060000621
ENSGALG00000001968	55.0473744209641	-0.817723235864774	0.357638284452774	-2.28645330047923	0.0222277531786773	0.999346060000621
ENSGALG00000001971	1399.46850454838	0.153944120556249	0.105976170816202	1.45262958050484	0.146326628461762	0.999346060000621
ENSGALG00000001972	2870.2626846646	-0.0275987386111256	0.0977276516727944	-0.282404602369143	0.777633286383464	0.999346060000621
ENSGALG00000001973	2007.69795217626	-0.059235295673366	0.0731040865324564	-0.810287064418306	0.417775208155014	0.999346060000621
ENSGALG00000001975	981.236157873045	0.129748552722336	0.178612141742224	0.726426274589952	0.467577488731764	0.999346060000621
ENSGALG00000001976	1531.26282880032	0.122446476118058	0.124003129406426	0.987446661259117	0.323423719073915	0.999346060000621
ENSGALG00000001977	3.07015717973104	0.150441695541089	0.750377234664774	0.200488085980244	0.841098874854588	0.999346060000621
ENSGALG00000001978	962.550549200873	0.0839742382932363	0.104094367604519	0.80671260343572	0.41983208114383	0.999346060000621
ENSGALG00000001981	668.167785037078	0.0451609883591455	0.082170196350167	0.549603023542656	0.582591684569516	0.999346060000621
ENSGALG00000001983	55.658449723196	0.0862801497738772	0.333162932790975	0.258972836657099	0.795656198903565	0.999346060000621
ENSGALG00000001985	423.514459405788	0.00692995830152712	0.127267339735878	0.0544519773565558	0.956575068304495	0.999346060000621
ENSGALG00000001986	8974.37401028282	0.117789238785942	0.193199921092588	0.609675398001292	0.542076854746362	0.999346060000621
ENSGALG00000001988	1145.60535165161	-0.116824548778066	0.111179376382858	-1.05077535581571	0.293361776948465	0.999346060000621
ENSGALG00000001992	16010.5292329156	0.23204001826853	0.17516971613501	1.32465829932435	0.185284510072781	0.999346060000621
ENSGALG00000001994	24.292514325415	0.071535964646542	0.386855553685056	0.184916473254977	0.853294550024802	0.999346060000621
ENSGALG00000001995	1556.82094602694	-0.300616794047208	0.221926755546871	-1.35457661833712	0.175552487149786	0.999346060000621
ENSGALG00000001996	0	NA	NA	NA	NA	NA
ENSGALG00000001998	1019.78229197742	0.116523547804571	0.140516130994197	0.829253886939026	0.406960758353104	0.999346060000621
ENSGALG00000002000	121.380426653698	0.086208811160376	0.140703216736756	0.612699646530936	0.540074956295812	0.999346060000621
ENSGALG00000002001	3527.87866357423	-0.281479470661555	0.137868152939293	-2.04165693570652	0.0411855733211774	0.999346060000621
ENSGALG00000002002	757.859046411879	0.121666161380161	0.12546342261534	0.96973411727479	0.332179039872088	0.999346060000621
ENSGALG00000002003	911.059169556376	-0.371779681668921	0.207886964853219	-1.788374186575	0.0737156580867016	0.999346060000621
ENSGALG00000002008	86.1834591237402	0.0819243842367208	0.212861366361342	0.384872020870384	0.70033223625346	0.999346060000621
ENSGALG00000002009	418.941003081068	0.303180482690336	0.212763601046243	1.42496405023922	0.154167593186365	0.999346060000621
ENSGALG00000002010	618.527828749979	0.0888566283040282	0.0907010699817283	0.979664609490587	0.327251700984352	0.999346060000621
ENSGALG00000002012	1046.73072018764	0.11946926188852	0.156564787001072	0.763065975286653	0.445424050454927	0.999346060000621
ENSGALG00000002013	2637.78861408381	0.0225983189324409	0.0799557056465921	0.282635476101312	0.777456282653409	0.999346060000621
ENSGALG00000002014	5025.53372069967	-0.0212995622815056	0.0896540604037113	-0.237574987519738	0.812210752193997	0.999346060000621
ENSGALG00000002015	92.9269818593604	-0.152925983043292	0.281949082730568	-0.542388652455481	0.587550795211877	0.999346060000621
ENSGALG00000002016	3754.35053439004	0.303086639276188	0.196674490935264	1.54105719473274	0.1233028665527	0.999346060000621
ENSGALG00000002018	2146.35429173066	0.101224238444261	0.189942401460895	0.53292070472796	0.59408847209653	0.999346060000621
ENSGALG00000002021	3504.11683215613	-0.122923829919768	0.151335422481813	-0.812260790658848	0.416642004008702	0.999346060000621
ENSGALG00000002022	1748.84467687822	0.0423910581862321	0.277896800479758	0.152542447818933	0.878759113631916	0.999346060000621
ENSGALG00000002023	1053.34504840691	0.175730586285564	0.148832013484639	1.18073109522033	0.237709564573071	0.999346060000621
ENSGALG00000002024	811.963608754543	0.0952340296265363	0.140285020932065	0.678861000225066	0.497225938615765	0.999346060000621
ENSGALG00000002028	99.3222412409474	-0.158226904159392	0.225736407118475	-0.700936575447256	0.483342597485748	0.999346060000621
ENSGALG00000002029	2731.93259622229	0.0487266296454716	0.128078074724684	0.38044473849419	0.703615310222475	0.999346060000621
ENSGALG00000002033	220.144504224695	-0.169937862380423	0.356554841044741	-0.476610728050946	0.633639342677084	0.999346060000621
ENSGALG00000002038	350.44427620759	0.0381237303143943	0.135902824629008	0.280521986341828	0.779077059680787	0.999346060000621
ENSGALG00000002042	1191.75905931166	-0.234014973104678	0.113476856211874	-2.06222643908769	0.0391861826694309	0.999346060000621
ENSGALG00000002043	900.095052659424	0.0054586119299234	0.112486975501591	0.0485266130197107	0.961296555298769	0.999346060000621
ENSGALG00000002044	599.020264346705	0.195681782251789	0.115440997040873	1.69508049365258	0.0900601520625379	0.999346060000621
ENSGALG00000002046	87.7157373321122	-0.26559267726431	0.201040862316902	-1.32108803256949	0.186472012918532	0.999346060000621
ENSGALG00000002048	91.5196636348383	0.42992092939607	0.296695321691346	1.44903171019097	0.147328727214558	0.999346060000621
ENSGALG00000002050	4190.46064368449	-0.154816694656042	0.132667797088666	-1.1669500666584	0.243230535224154	0.999346060000621
ENSGALG00000002053	4336.36890327706	-0.072240804095963	0.133665121429111	-0.540461141422563	0.588879052308019	0.999346060000621
ENSGALG00000002055	945.899744310442	-0.251400397232513	0.291545064548841	-0.86230373208872	0.388520399564672	0.999346060000621
ENSGALG00000002056	1293.53752379636	-0.102660596419706	0.131431964356844	-0.781093069118086	0.434747758018684	0.999346060000621
ENSGALG00000002057	787.983740904154	-0.127804680040902	0.105846704293794	-1.20745072691315	0.227258609936101	0.999346060000621
ENSGALG00000002060	3266.60407113739	-0.0676521023537371	0.114645468890809	-0.590098352846115	0.55512471307569	0.999346060000621
ENSGALG00000002062	3567.66762331906	-0.0429266116598351	0.0833657328963778	-0.514919142055552	0.606609523969129	0.999346060000621
ENSGALG00000002064	1442.0231748549	-0.0675061833591756	0.157671996027322	-0.428143139302162	0.668546910783044	0.999346060000621
ENSGALG00000002066	5978.97793296903	0.101660758410403	0.0635608480291718	1.59942419842707	0.109726379033117	0.999346060000621
ENSGALG00000002067	1264.02135299729	-0.0455628740116069	0.077624014752316	-0.586968789967766	0.557224667911203	0.999346060000621
ENSGALG00000002069	513.428279005193	0.259443821457826	0.178956701908692	1.44975750385812	0.14712615385761	0.999346060000621
ENSGALG00000002070	1559.46147632507	0.116709060215576	0.133020436008013	0.877376918299575	0.380281945890906	0.999346060000621
ENSGALG00000002080	5600.98426804189	0.551771697038863	0.434514359732021	1.26985837103096	0.204135084013093	0.999346060000621
ENSGALG00000002081	134.3250334849	-0.372995471777496	0.190024043937864	-1.96288566461338	0.0496594608536706	0.999346060000621
ENSGALG00000002082	16.5161337117597	-0.371003383757211	0.543129692893247	-0.683084332548418	0.494553554959926	0.999346060000621
ENSGALG00000002083	0.159978553196083	1.05990930080098	3.15720495511484	0.335711274962961	0.737088602609051	0.999346060000621
ENSGALG00000002085	1934.35686412058	0.181696330635108	0.149148925377905	1.21822084989708	0.223140058497342	0.999346060000621
ENSGALG00000002086	23.7188864304113	-0.174820701395812	0.324528377399544	-0.538691570816257	0.590099690896123	0.999346060000621
ENSGALG00000002087	3191.99650905979	0.0647494964789173	0.103782557858977	0.623895747172668	0.532696053456672	0.999346060000621
ENSGALG00000002088	30.617592113913	0.0592915099830459	0.449913731816484	0.131784175032094	0.895155003868885	0.999346060000621
ENSGALG00000002089	1274.24861381704	0.0231404092493868	0.0795164113368911	0.291014255552186	0.771040416784374	0.999346060000621
ENSGALG00000002090	2147.23140240169	-0.112569406228654	0.154409393945745	-0.72903210971871	0.465982021168505	0.999346060000621
ENSGALG00000002091	23.4521650840285	0.0738644540489692	0.336048669136404	0.219802846530504	0.826024702636705	0.999346060000621
ENSGALG00000002093	0	NA	NA	NA	NA	NA
ENSGALG00000002094	1274.48677558162	-0.0205214517357573	0.103890438557509	-0.197529744033159	0.843413007572361	0.999346060000621
ENSGALG00000002095	4664.28983203388	-0.0856829025608209	0.0961523549012084	-0.891116006975135	0.372866938393059	0.999346060000621
ENSGALG00000002097	0	NA	NA	NA	NA	NA
ENSGALG00000002098	11.6767498771482	0.189383676827921	0.678362864464592	0.279177541620582	0.780108577897612	0.999346060000621
ENSGALG00000002099	3440.90237120353	-0.268551482944265	0.189090530092383	-1.42022703523577	0.155541595333757	0.999346060000621
ENSGALG00000002102	732.669185901352	0.422457132850798	0.419075449827575	1.00806938947298	0.313421151592763	0.999346060000621
ENSGALG00000002103	491.008989604768	-0.14959521200114	0.298841619408858	-0.500583594403806	0.616664210714148	0.999346060000621
ENSGALG00000002105	459.467535894145	-0.831362914258213	0.577546923675577	-1.43947250029023	0.150016695938674	0.999346060000621
ENSGALG00000002106	1305.83614052627	-0.156355029825267	0.142658014596687	-1.09601293882649	0.273073112196901	0.999346060000621
ENSGALG00000002107	6913.05210104642	-0.0801098723730636	0.171702796969679	-0.466561254603269	0.64081381303674	0.999346060000621
ENSGALG00000002108	494.770530372363	0.328997355337874	0.340703593171831	0.965640990971135	0.334223856377896	0.999346060000621
ENSGALG00000002110	563.254988755496	0.209781752907412	0.123841393733446	1.69395503864357	0.0902738270694828	0.999346060000621
ENSGALG00000002111	3.19886255627378	-0.726969057521132	0.802769104973886	-0.905576775459962	0.365159906018122	0.999346060000621
ENSGALG00000002112	725.550769048438	0.246483770166099	0.266613000214932	0.92450019304158	0.355225951022226	0.999346060000621
ENSGALG00000002113	3594.32346969767	0.478201923594191	0.379117136025445	1.26135665775365	0.207180376570786	0.999346060000621
ENSGALG00000002116	91.6632067581263	-0.45059515473862	0.159123380716625	-2.83173442337216	0.00462962833889041	0.999346060000621
ENSGALG00000002117	2906.01195173855	-0.00169293471637006	0.109579143770497	-0.0154494245722138	0.987673633015067	0.999346060000621
ENSGALG00000002118	1491.36600134326	-0.551703719863976	0.291439825541465	-1.89302789637267	0.0583541597541155	0.999346060000621
ENSGALG00000002119	3496.33154043416	-0.0503309132646796	0.107284702964529	-0.46913410648413	0.638973781574072	0.999346060000621
ENSGALG00000002121	572.780183191054	0.160518598141872	0.324475322840335	0.494702021518162	0.620810474368598	0.999346060000621
ENSGALG00000002123	108.729993729182	-0.0405089854053774	0.207305655567705	-0.195407044223872	0.845074302417232	0.999346060000621
ENSGALG00000002124	508.042449428812	0.0961801574146242	0.124278208452066	0.773910073315231	0.438983972202775	0.999346060000621
ENSGALG00000002125	88.7981870924973	0.0486487680041807	0.250863299192604	0.193925409419215	0.84623428752316	0.999346060000621
ENSGALG00000002127	69.5427948327544	0.257862543216237	0.374487488574963	0.688574521401184	0.491091059241148	0.999346060000621
ENSGALG00000002129	1378.46116517189	-0.0792403181063317	0.0983919293671778	-0.805353839649018	0.420615521103773	0.999346060000621
ENSGALG00000002131	499.071735716575	0.0967263868327025	0.118407955157962	0.816890948785196	0.413990750784217	0.999346060000621
ENSGALG00000002132	29.1050206749777	-0.536301148830544	0.407246230736477	-1.3168965317633	0.187873309203549	0.999346060000621
ENSGALG00000002137	1843.06603881512	-0.0380376955423024	0.106740196884756	-0.356357741998269	0.721572671818448	0.999346060000621
ENSGALG00000002138	278.583433873807	-0.146745389523284	0.197146332078756	-0.744347551262895	0.456666240617629	0.999346060000621
ENSGALG00000002139	22028.6446067039	-0.0856254765321907	0.126601130179952	-0.676340538275463	0.498824460373877	0.999346060000621
ENSGALG00000002141	4858.37780566924	-0.00989595266807976	0.104940003383362	-0.0943010515439787	0.92487001462795	0.999346060000621
ENSGALG00000002142	406.329473203449	0.146933565495027	0.140319748545261	1.04713389967081	0.295037826285005	0.999346060000621
ENSGALG00000002143	1622.79669212809	-0.057797035576818	0.0869123804996236	-0.665003481029591	0.506048266592323	0.999346060000621
ENSGALG00000002144	14681.4920166788	0.0289850180186098	0.0861924886981547	0.336282412265819	0.736657911418983	0.999346060000621
ENSGALG00000002145	2190.67164976227	-0.0675158711885061	0.132135534928331	-0.510959230044562	0.609379605261432	0.999346060000621
ENSGALG00000002147	2140.45010464162	-0.0515434193784763	0.119104872450098	-0.432756597762797	0.665191607497866	0.999346060000621
ENSGALG00000002150	97.472796752659	-0.0776814789542125	0.172775484997656	-0.449609381535038	0.652992122302029	0.999346060000621
ENSGALG00000002151	221.351923311897	0.085488280072662	0.132099381023956	0.647151253927213	0.517534056326683	0.999346060000621
ENSGALG00000002152	27.5535894800171	-0.978217694120365	0.740273866922138	-1.32142675546218	0.186359109759933	0.999346060000621
ENSGALG00000002155	912.026775991214	-0.106017672922003	0.203005421120075	-0.52224059996553	0.601502821179171	0.999346060000621
ENSGALG00000002157	8963.06795910204	0.0732225233641781	0.127118920178659	0.576015932650054	0.564604412432754	0.999346060000621
ENSGALG00000002158	4123.37956326485	-0.0235583334313245	0.124768584781208	-0.188816227038528	0.850236853269739	0.999346060000621
ENSGALG00000002159	10444.7721258207	-0.309316789617076	0.238387953845998	-1.29753531848719	0.194447061068426	0.999346060000621
ENSGALG00000002160	71449.1676249145	0.247588619722794	0.187246038134809	1.32226359601019	0.186080390543314	0.999346060000621
ENSGALG00000002162	5137.46808952416	-0.279544611317796	0.179592481787776	-1.55654963133776	0.119577450365607	0.999346060000621
ENSGALG00000002164	1085.70315485644	-0.157041703133206	0.121422561480419	-1.29334862663501	0.195890509620692	0.999346060000621
ENSGALG00000002165	510.238223955624	-0.104510295683783	0.170283219930741	-0.613743948031348	0.539384542133387	0.999346060000621
ENSGALG00000002167	711.255823918831	0.422823068343027	0.349044572373884	1.21137270654968	0.225752594876212	0.999346060000621
ENSGALG00000002169	14244.5351709218	-0.206630435001757	0.207022289122401	-0.998107188736512	0.318227384604862	0.999346060000621
ENSGALG00000002170	262.166039570997	-0.356315354320676	0.134452949978793	-2.65011183746341	0.0080465130100995	0.999346060000621
ENSGALG00000002172	3677.6238154089	-0.0593608235393309	0.0988878740309591	-0.600284151328268	0.548316879217859	0.999346060000621
ENSGALG00000002175	625.726455707095	-0.167485896792673	0.199993241733364	-0.837457782778327	0.402335297727954	0.999346060000621
ENSGALG00000002179	789.523864153767	-0.109056611126183	0.141804696180501	-0.769062055514486	0.441856472395006	0.999346060000621
ENSGALG00000002180	2089.57527389972	0.145205446494035	0.118894683885384	1.2212946933272	0.221974461920684	0.999346060000621
ENSGALG00000002182	3030.98231356688	0.153999899329615	0.183354598753784	0.839902027962834	0.400963320489727	0.999346060000621
ENSGALG00000002183	35.8902998609839	-0.539024199130877	0.362503136205395	-1.48695044344517	0.13702789999077	0.999346060000621
ENSGALG00000002186	0.572481359441571	-0.229381968015078	1.81484479056513	-0.12639205799172	0.899421588542072	0.999346060000621
ENSGALG00000002187	3717.28601466366	-0.0861401893953865	0.194242443492808	-0.443467389754988	0.657427701515144	0.999346060000621
ENSGALG00000002189	3477.25017556696	-0.10227011661129	0.104229745262701	-0.981198950007296	0.326494641868185	0.999346060000621
ENSGALG00000002191	0	NA	NA	NA	NA	NA
ENSGALG00000002192	20651.8341849256	0.569645190846644	0.448458379604699	1.27022978442005	0.204002791117585	0.999346060000621
ENSGALG00000002193	39.4162615122616	-0.630767773940025	0.299645477287753	-2.10504686955209	0.035287228396277	0.999346060000621
ENSGALG00000002194	1009.19357978665	-0.151499112445176	0.11236657655738	-1.34825779236776	0.177575482413916	0.999346060000621
ENSGALG00000002197	25739.5661259403	0.162069660056309	0.151976856730335	1.06641013337894	0.286238282913409	0.999346060000621
ENSGALG00000002198	1006.06439389951	0.474338615930889	0.314189028973738	1.50972367647674	0.131113947229552	0.999346060000621
ENSGALG00000002199	141.280919674893	-0.364936395875494	0.212595517605565	-1.71657615356017	0.0860566426449789	0.999346060000621
ENSGALG00000002200	1.47382774010509	1.40898194171322	1.27698535694203	1.10336577788745	0.26986835194918	0.999346060000621
ENSGALG00000002201	895.708148499631	-0.49303222647503	0.311686908422608	-1.58181884818384	0.113690930948903	0.999346060000621
ENSGALG00000002203	14.466371437807	-0.258309149698411	0.361790492674632	-0.713974399351383	0.475243009939023	0.999346060000621
ENSGALG00000002204	204.069278984938	-0.34576716359474	0.262369047591499	-1.31786568106574	0.187548615961731	0.999346060000621
ENSGALG00000002205	1540.21856699277	0.189411120026144	0.121668603886315	1.55677893865805	0.119522979285737	0.999346060000621
ENSGALG00000002207	114.785946518339	-4.12784435814033	1.14202360558134	-3.61450003131861	0.000300927779789443	0.870440195312299
ENSGALG00000002210	6195.08112717874	-0.0711208078385983	0.205693135824918	-0.345761697653999	0.729521812549658	0.999346060000621
ENSGALG00000002216	2689.86566873551	-0.305329938409005	0.194175808922215	-1.57244066654728	0.115848389324438	0.999346060000621
ENSGALG00000002219	3623.25136432392	-0.297917892195819	0.248476924279702	-1.19897609429704	0.230537241189824	0.999346060000621
ENSGALG00000002222	1506.13119488838	0.03233690378589	0.137847509674803	0.234584606295582	0.8145311585859	0.999346060000621
ENSGALG00000002223	0.086060924707961	0.415433571139238	3.16340790760892	0.131324692632904	0.895518459049919	0.999346060000621
ENSGALG00000002225	2989.23087360768	0.0798690829627414	0.16155151970377	0.494387691983301	0.621032404641442	0.999346060000621
ENSGALG00000002227	5639.17478479339	0.280787253376468	0.150439295627029	1.86644887033105	0.0619785911868107	0.999346060000621
ENSGALG00000002229	4171.22511755944	0.032598836771772	0.0719217188738314	0.453254417194318	0.650365551874734	0.999346060000621
ENSGALG00000002232	2219.32293148214	0.194280878188127	0.0899636544294662	2.15954853568613	0.0308076361414504	0.999346060000621
ENSGALG00000002234	836.530477580532	0.382658525226537	0.321587714870343	1.18990405271177	0.234084105417019	0.999346060000621
ENSGALG00000002237	3533.09879610287	0.125172436464087	0.150264415845567	0.833014494880357	0.404836554500973	0.999346060000621
ENSGALG00000002239	1248.49922370708	0.120545934136012	0.105731542904754	1.14011326066246	0.254239118015246	0.999346060000621
ENSGALG00000002240	357.361673881329	0.138734016655857	0.142385150714996	0.974357339646691	0.329879143435823	0.999346060000621
ENSGALG00000002242	421.027695401785	0.380399365536375	0.253188108651112	1.50243772333146	0.13298410011246	0.999346060000621
ENSGALG00000002244	18.2905744854832	0.563457670683125	0.492620332972811	1.14379702372988	0.252707824446042	0.999346060000621
ENSGALG00000002246	988.996966255518	0.362419374852396	0.258989089152272	1.39936155626738	0.16170458904674	0.999346060000621
ENSGALG00000002247	594.283890631578	-0.0444301910812127	0.108071138307038	-0.411119858430503	0.680984649203351	0.999346060000621
ENSGALG00000002249	1777.03805024773	0.00802959559141116	0.0851266012903728	0.0943253397844659	0.92485072141332	0.999346060000621
ENSGALG00000002250	258.55055303092	0.135822508993237	0.158120777221914	0.858979517932787	0.390351816276307	0.999346060000621
ENSGALG00000002253	349.566087674462	-0.0905242131752139	0.111826844081875	-0.80950342396264	0.418225634153365	0.999346060000621
ENSGALG00000002260	520.083844705354	0.270086465722663	0.239618224196732	1.12715327320394	0.259677682660006	0.999346060000621
ENSGALG00000002262	4879.93647396401	-0.154358830906464	0.140480680624486	-1.09879045446167	0.271859476766771	0.999346060000621
ENSGALG00000002263	2015.83239964198	0.677990027634282	0.508250854569814	1.33396731464059	0.182214568692398	0.999346060000621
ENSGALG00000002266	66.0170933052905	-0.25900733125237	0.159539538801563	-1.6234679703727	0.104489404949859	0.999346060000621
ENSGALG00000002267	626.628138446202	0.0021178419937631	0.0842804371554741	0.0251285122057004	0.979952457907758	0.999346060000621
ENSGALG00000002272	1495.44353575757	0.128445949903347	0.115976300312274	1.10751894617691	0.268069625501833	0.999346060000621
ENSGALG00000002273	815.51849232708	-0.0555678470221525	0.0960284079024648	-0.578660505114197	0.562818270129116	0.999346060000621
ENSGALG00000002276	259.857959083563	0.0846859944180481	0.0915465404906442	0.925059472091168	0.354934972831338	0.999346060000621
ENSGALG00000002277	1841.2155447708	0.0959606861219487	0.15708107203179	0.610899103760433	0.541266378214824	0.999346060000621
ENSGALG00000002278	627.14730202839	0.099059416452712	0.120900833793775	0.819344361360497	0.412589969334994	0.999346060000621
ENSGALG00000002282	705.766291035626	-0.250713295363083	0.17763162342842	-1.41142264268115	0.158120030410571	0.999346060000621
ENSGALG00000002283	1876.15282980208	-0.231565809778434	0.205913409270041	-1.1245785818385	0.260767653939423	0.999346060000621
ENSGALG00000002284	2538.49196557103	-0.0234655199645318	0.0948522929415007	-0.24739011822312	0.804606321074279	0.999346060000621
ENSGALG00000002285	621.459368382094	0.0518663952883499	0.11839944844637	0.438062811684832	0.661340751491013	0.999346060000621
ENSGALG00000002286	16952.0234173343	0.0735092803861893	0.156508598962244	0.469682055002757	0.63858219054465	0.999346060000621
ENSGALG00000002287	6.54129643749081	-0.481055437397295	0.885810293652177	-0.543068240281915	0.587082818736986	0.999346060000621
ENSGALG00000002288	1868.21041099069	-0.00953241412133592	0.103068839540194	-0.0924858974241052	0.926311995421376	0.999346060000621
ENSGALG00000002289	32.5697714329631	0.0271775344856166	0.274804281424103	0.0988977840693599	0.921219428338562	0.999346060000621
ENSGALG00000002294	206.110197287539	-0.019417211378657	0.119384261089357	-0.162644650153034	0.870798229302727	0.999346060000621
ENSGALG00000002298	52.602274005002	-0.342148492106942	0.438018585554249	-0.78112779546558	0.434727335450228	0.999346060000621
ENSGALG00000002299	7.99451621398893	0.484615873477566	0.569510934996981	0.8509333951246	0.394806352651027	0.999346060000621
ENSGALG00000002301	10563.8675168193	0.147472039483635	0.106099764417008	1.38993748283945	0.164547862241249	0.999346060000621
ENSGALG00000002303	1.16136418588836	-0.788650734925605	1.34091474581993	-0.588143830459087	0.556435755511623	0.999346060000621
ENSGALG00000002304	1568.87517122071	-0.0893886795216127	0.0714503928928129	-1.25105931405738	0.210912838004265	0.999346060000621
ENSGALG00000002305	1114.11590181149	-0.0539251349558263	0.125132400507795	-0.43094462135302	0.666508637561982	0.999346060000621
ENSGALG00000002307	0	NA	NA	NA	NA	NA
ENSGALG00000002308	679.834610089603	0.048520545629111	0.173733427540547	0.279281577045886	0.780028743413519	0.999346060000621
ENSGALG00000002311	293.287502946619	0.149255290440423	0.168389331992302	0.886370227107063	0.375418057326685	0.999346060000621
ENSGALG00000002312	206.118184666823	0.539778456761546	0.527382933908334	1.02350383764099	0.306069686348317	0.999346060000621
ENSGALG00000002313	649.952288396843	0.00117236672096724	0.201774799146208	0.00581027326468918	0.995364098752185	0.999346060000621
ENSGALG00000002314	888.365692229483	-0.169988144498354	0.18041230705723	-0.942220335580712	0.346079844617027	0.999346060000621
ENSGALG00000002315	1456.31523353865	-0.0414869240649366	0.0825725910119059	-0.502429723429107	0.615365275185719	0.999346060000621
ENSGALG00000002316	912.225469595591	-0.0224517088232554	0.0917031042614441	-0.244830412275313	0.806587744815072	0.999346060000621
ENSGALG00000002318	33.3268701155475	0.237814821151877	0.355004353587553	0.669892689339163	0.50292620043567	0.999346060000621
ENSGALG00000002319	3.4031393691508	0.43947825877414	0.656555372133298	0.669369679127253	0.503259688364449	0.999346060000621
ENSGALG00000002321	1901.10940717631	-0.184192663935005	0.1694454392462	-1.08703229047893	0.277022539414667	0.999346060000621
ENSGALG00000002325	0.962850475218604	-0.586108025992522	1.72815562138032	-0.339152341803791	0.73449496947052	0.999346060000621
ENSGALG00000002326	5722.31778840187	-0.0623906140823346	0.151347088534438	-0.412235310811005	0.680166958042374	0.999346060000621
ENSGALG00000002329	130.634616570603	0.103912231575438	0.266303085198041	0.390202882922523	0.696386529997958	0.999346060000621
ENSGALG00000002335	166.671902633705	0.125103925815707	0.186678996883709	0.670155335651605	0.502758772861525	0.999346060000621
ENSGALG00000002336	3427.88364395236	0.200024758076018	0.132451579649816	1.51017268804839	0.130999365821124	0.999346060000621
ENSGALG00000002341	1903.43498376004	-0.102111495654967	0.10143821881277	-1.00663730938967	0.314109098409279	0.999346060000621
ENSGALG00000002345	1210.72865519592	0.0991784507737684	0.130523764765448	0.759849755728336	0.447344397736286	0.999346060000621
ENSGALG00000002346	727.59390083103	-0.0719829586294426	0.142398023471665	-0.505505321453889	0.61320396180522	0.999346060000621
ENSGALG00000002347	708.984884122487	-0.200542969348177	0.179027397787068	-1.12018032897232	0.262636924764952	0.999346060000621
ENSGALG00000002350	128.542858596469	0.0145652542366431	0.234108474677761	0.0622158350170427	0.950390952399048	0.999346060000621
ENSGALG00000002354	1011.40529641922	0.0307987175124212	0.123304831055414	0.249777054546874	0.802759765234637	0.999346060000621
ENSGALG00000002356	958.935309549231	0.1000389598308	0.110813067848931	0.902772225087941	0.366646795073549	0.999346060000621
ENSGALG00000002358	60.197625459075	-0.193669441729223	0.301545478805797	-0.642256161479214	0.520706873179984	0.999346060000621
ENSGALG00000002362	1157.51092063794	-0.106756341577862	0.240114441424993	-0.444606084266741	0.656604449793829	0.999346060000621
ENSGALG00000002363	8595.77249165867	-0.162223922880859	0.151588899559426	-1.07015700590441	0.284548643170738	0.999346060000621
ENSGALG00000002364	4640.83795214681	0.130218269344059	0.0924021009354676	1.40925658643846	0.158759310907177	0.999346060000621
ENSGALG00000002369	1.66513731506136	0.73696017234553	1.08296952836106	0.680499453628051	0.496188267664698	0.999346060000621
ENSGALG00000002370	6.12327745513867	-0.235809308298789	0.609567879764637	-0.386846676353483	0.698869719530123	0.999346060000621
ENSGALG00000002371	620.942542270079	0.0146604259909357	0.206240492218547	0.0710841301493817	0.94333079852343	0.999346060000621
ENSGALG00000002374	543.680552157533	0.123590702197088	0.225128578837312	0.548978289808333	0.583020348853228	0.999346060000621
ENSGALG00000002375	2442.92166227131	0.223806158854407	0.157294743500138	1.42284575996789	0.154780872704906	0.999346060000621
ENSGALG00000002377	42369.8767323044	0.100460742422898	0.136511311829184	0.735915149277915	0.461782337210941	0.999346060000621
ENSGALG00000002379	1546.90866540585	-0.0565375924100979	0.0918076677396719	-0.615826475087189	0.538009051909903	0.999346060000621
ENSGALG00000002383	440.487123018581	1.0864965076797	0.63193742277491	1.71931028061096	0.0855578889914994	0.999346060000621
ENSGALG00000002386	83.0277262150539	0.547175992594714	0.280108966321274	1.95343976232137	0.0507675085184218	0.999346060000621
ENSGALG00000002388	3168.26074267363	-0.175159211602451	0.110014271045314	-1.5921499087178	0.111351025236045	0.999346060000621
ENSGALG00000002389	4528.01133527498	-0.0278585030832552	0.172800535277118	-0.161217689740248	0.871921948964784	0.999346060000621
ENSGALG00000002390	2.876803777915	-0.919790000250346	0.826688936145605	-1.11261922112907	0.26587200174892	0.999346060000621
ENSGALG00000002394	747.230383338853	0.305625604164537	0.243903329921473	1.2530604000484	0.210183726185374	0.999346060000621
ENSGALG00000002395	0	NA	NA	NA	NA	NA
ENSGALG00000002397	80.882583039839	-0.156692157596487	0.25335614826946	-0.618465976321345	0.536268218954766	0.999346060000621
ENSGALG00000002399	1355.58178806482	0.0413713218535302	0.0830417710981991	0.498198934179855	0.618343833611771	0.999346060000621
ENSGALG00000002403	1023.32778848244	0.137590377322516	0.155396174000579	0.885416762719032	0.3759318948293	0.999346060000621
ENSGALG00000002407	70.0985564431406	-0.38136857920841	0.274642522020715	-1.38859990216535	0.164954447140222	0.999346060000621
ENSGALG00000002408	620.715931261585	0.0418822756278716	0.135627252460826	0.308804276927815	0.757470415535414	0.999346060000621
ENSGALG00000002412	4091.98470240635	-0.0431050010216252	0.2295287747584	-0.187797809085145	0.85103515330853	0.999346060000621
ENSGALG00000002413	2.20744184072317	-1.93193065380803	1.34773769670712	-1.43346191067316	0.151725876551123	0.999346060000621
ENSGALG00000002414	2630.16533443788	0.148796354627414	0.1167066674872	1.27496018720381	0.202323334028378	0.999346060000621
ENSGALG00000002415	1409.14274747042	-0.10786315894799	0.0822597852885577	-1.31125018828603	0.189773251239915	0.999346060000621
ENSGALG00000002417	1780.87832087691	-0.118647035903169	0.118257228750092	-1.00329626490657	0.315717937742453	0.999346060000621
ENSGALG00000002419	332.605510661287	0.140118239215332	0.139168673266425	1.00682312999485	0.31401977733093	0.999346060000621
ENSGALG00000002421	1105.91979564298	-0.300653981261738	0.253639427283912	-1.18535980183081	0.235875218202511	0.999346060000621
ENSGALG00000002424	943.669371531449	0.177076890057659	0.155679936037737	1.13744195022495	0.255353578782202	0.999346060000621
ENSGALG00000002426	202.206273531248	-0.0873595116951035	0.135825859362606	-0.643172898776847	0.520111916501174	0.999346060000621
ENSGALG00000002427	1015.93380793044	0.341447691068664	0.31013471914481	1.10096570938655	0.270911581579063	0.999346060000621
ENSGALG00000002428	62.8631742459423	-0.204865738561951	0.243241595114333	-0.842231520746511	0.399658373425418	0.999346060000621
ENSGALG00000002430	2421.39864824193	-0.0144752345840563	0.108940105325013	-0.132873330174142	0.894293559288187	0.999346060000621
ENSGALG00000002431	4969.53433794926	-0.595019618791474	0.304744900345347	-1.95251706629767	0.0508768467641286	0.999346060000621
ENSGALG00000002432	0.915259862188695	0.250351605207453	1.35800241103289	0.184352842950431	0.853736661565279	0.999346060000621
ENSGALG00000002437	183.267676322851	-0.10507157172405	0.226961245465318	-0.462949396971414	0.643400639147104	0.999346060000621
ENSGALG00000002439	1641.28306929837	0.0824153511256493	0.0952154087537625	0.865567371965859	0.386727454930933	0.999346060000621
ENSGALG00000002442	1919.13674629237	-0.110966666508198	0.224571260129539	-0.494126748205402	0.621216668458518	0.999346060000621
ENSGALG00000002443	7.43248117973831	-0.488666365334676	0.548856433805	-0.890335496200618	0.373285766673625	0.999346060000621
ENSGALG00000002445	2718.80633931768	-0.0450706326530677	0.0680590194627489	-0.66222865108623	0.507824694918078	0.999346060000621
ENSGALG00000002447	13413.2277879037	-0.141084789519799	0.125846120434038	-1.12108970092367	0.262249682139521	0.999346060000621
ENSGALG00000002448	8178.33513877651	-0.0941953786667777	0.121830044897327	-0.773170351748298	0.439421570019761	0.999346060000621
ENSGALG00000002450	555.396179822678	-0.0378625401116651	0.12922373286544	-0.292999894617586	0.769522232242363	0.999346060000621
ENSGALG00000002452	460.561486125788	-0.307369225924112	0.205902082622969	-1.49279318600649	0.135491331506206	0.999346060000621
ENSGALG00000002455	11.4371670207654	-1.22906645777452	0.584129093984485	-2.10410073805905	0.0353696604931149	0.999346060000621
ENSGALG00000002457	684.839136318584	-0.0915413614473991	0.112465411762329	-0.813951240767713	0.415672884419179	0.999346060000621
ENSGALG00000002458	1046.12938459982	0.121855384716851	0.117254265969263	1.03924052323004	0.298692888372055	0.999346060000621
ENSGALG00000002461	65.1350726210605	-0.100081512183774	0.249472406247307	-0.401172673520299	0.688292998234486	0.999346060000621
ENSGALG00000002463	445.588579490601	-0.100921421637042	0.0940746727441881	-1.0727799384588	0.283369863962382	0.999346060000621
ENSGALG00000002466	384.898628852193	0.351952370097426	0.341051895330648	1.03196133760292	0.302090229672791	0.999346060000621
ENSGALG00000002467	360.514148785187	-0.0652156109253533	0.25489366899202	-0.255854181013005	0.798063435471665	0.999346060000621
ENSGALG00000002469	2461.30620055993	0.00339228914635642	0.12007695707948	0.028250958625734	0.977461994317499	0.999346060000621
ENSGALG00000002470	253.151825560865	-0.0859965465050466	0.24665455299443	-0.348651770101274	0.727350756618683	0.999346060000621
ENSGALG00000002473	1817.76083565961	0.22738130391319	0.182265962750489	1.24752477358848	0.21220514233807	0.999346060000621
ENSGALG00000002478	12979.0577007173	0.0929796734433929	0.098675601885673	0.942276222962597	0.34605123819138	0.999346060000621
ENSGALG00000002479	147.059312016767	-0.50442200836382	0.304255395065515	-1.65789010332981	0.0973396500832166	0.999346060000621
ENSGALG00000002484	716.830068458898	-0.18093193199078	0.125759615564184	-1.4387125086148	0.150231993813762	0.999346060000621
ENSGALG00000002485	1467.56400995421	-0.0970138838184281	0.0818527958542536	-1.18522382535558	0.235928962211518	0.999346060000621
ENSGALG00000002486	844.994809259121	-0.0391327189836752	0.0895214058317183	-0.437132534058241	0.662015234052524	0.999346060000621
ENSGALG00000002487	3690.49901456284	0.0527214044578594	0.0999660767636826	0.527392953336475	0.597920735950676	0.999346060000621
ENSGALG00000002488	3589.83771669703	0.115364240137231	0.134630674143276	0.856894172679097	0.391503373593446	0.999346060000621
ENSGALG00000002489	1251.28947129628	0.0582997479997844	0.130477285290748	0.446819136908564	0.655005652801682	0.999346060000621
ENSGALG00000002490	5283.86658244079	-0.142052326779877	0.141362656607993	-1.0048787295629	0.314955247773658	0.999346060000621
ENSGALG00000002492	1069.19839712118	0.0530377961456916	0.161343280409299	0.328726402556985	0.742362496065864	0.999346060000621
ENSGALG00000002495	282.074089301241	-0.688461831876173	0.925335257153801	-0.744013401146935	0.45686836771525	0.999346060000621
ENSGALG00000002496	0.577565309545421	-1.45075346580899	2.58019131655394	-0.562265850792257	0.573934901399468	0.999346060000621
ENSGALG00000002497	1120.09860243419	0.0299993596123106	0.114066414103755	0.262999059346454	0.79255130413487	0.999346060000621
ENSGALG00000002499	2076.83894445383	0.0136473679810545	0.116015396945145	0.11763411013029	0.906357576600555	0.999346060000621
ENSGALG00000002500	786.873643733249	-0.165227371373527	0.304878161537651	-0.541945577670121	0.587855997446972	0.999346060000621
ENSGALG00000002501	1841.89508728765	-0.328275875485794	0.214473213338538	-1.53061480441207	0.125864620671035	0.999346060000621
ENSGALG00000002503	1.26699102871915	-0.36000021669414	1.09506065011411	-0.328749112349738	0.74234532938028	0.999346060000621
ENSGALG00000002504	687.788472297818	0.0190325120005965	0.131847580414708	0.144352379776196	0.885222218309508	0.999346060000621
ENSGALG00000002506	1312.47309561638	0.20936424307393	0.175904357824594	1.19021635201728	0.233961367779747	0.999346060000621
ENSGALG00000002507	7.58247167763152	-0.588207119567703	0.549185536409784	-1.07105355216202	0.284145351233293	0.999346060000621
ENSGALG00000002510	1789.60287660648	0.0511134648654478	0.112076645592145	0.45605812518206	0.64834818113922	0.999346060000621
ENSGALG00000002511	36.0581643198562	-0.047304843059932	0.317406779072241	-0.149035389849583	0.881525707735423	0.999346060000621
ENSGALG00000002514	7624.27417097714	-0.0476629081375358	0.0769547897497478	-0.619362463240204	0.535677603626574	0.999346060000621
ENSGALG00000002515	161.656730885105	-0.63425608079398	0.320861205769186	-1.97673034131224	0.0480721192497393	0.999346060000621
ENSGALG00000002517	58.4999200466714	-0.243010270471189	0.90750005836248	-0.26777989514368	0.788868747093957	0.999346060000621
ENSGALG00000002519	229.582183784697	-0.134958544591667	0.124521287997172	-1.08381905425466	0.278445035133939	0.999346060000621
ENSGALG00000002523	2895.75071056825	0.0690107626425109	0.152273857186327	0.453201645493666	0.650403547685004	0.999346060000621
ENSGALG00000002524	1778.48980061034	-0.0766837673136499	0.0980416412810837	-0.782155075248066	0.434123442732018	0.999346060000621
ENSGALG00000002525	1368.37566101984	0.433592478965615	0.338401040918571	1.28129771051724	0.20008911676207	0.999346060000621
ENSGALG00000002527	871.590486991308	0.0589394130667513	0.0969854171109155	0.607714178301119	0.543377057802906	0.999346060000621
ENSGALG00000002528	1338.92566452481	0.122743621640116	0.132194201899192	0.928509873176714	0.353143148744999	0.999346060000621
ENSGALG00000002529	1410.55750528396	-0.165431025907944	0.177977742682891	-0.929504012210664	0.352627946896869	0.999346060000621
ENSGALG00000002531	8567.22227578994	0.04762963910168	0.110086470197993	0.432656610898841	0.665264255795784	0.999346060000621
ENSGALG00000002532	106.93988258052	-0.367423174339659	0.209980586387235	-1.74979592476266	0.0801535341448112	0.999346060000621
ENSGALG00000002536	5938.56232399694	-0.140797184604262	0.109122091559445	-1.29027204841984	0.196956218239147	0.999346060000621
ENSGALG00000002539	71.4908785219486	-0.142335268347887	0.233639940952225	-0.609207774012373	0.542386728091138	0.999346060000621
ENSGALG00000002542	2418.73959473149	-0.350108007373978	0.149447087469512	-2.34268872884794	0.019145348325736	0.999346060000621
ENSGALG00000002543	1347.7604248826	-0.0132616639976088	0.114891301509221	-0.115427920333415	0.908105949637524	0.999346060000621
ENSGALG00000002544	117.168188492268	0.0700050071651769	0.133808102510541	0.523174649753832	0.600852720830377	0.999346060000621
ENSGALG00000002546	4928.77393725644	-0.270008559339752	0.155223478942535	-1.73948271987714	0.0819498891669203	0.999346060000621
ENSGALG00000002548	11810.2117792694	0.332471112341974	0.18209303153902	1.82583105752034	0.0678757135587546	0.999346060000621
ENSGALG00000002549	2241.32564690441	0.494871710809767	0.377234289692088	1.31184180317674	0.189573516914778	0.999346060000621
ENSGALG00000002550	6.73417717861413	-0.639984410459957	0.61551510183128	-1.03975419702275	0.298454113849386	0.999346060000621
ENSGALG00000002551	74.7269613519617	-0.353586816220001	0.257801426450496	-1.37154716747814	0.170204450465652	0.999346060000621
ENSGALG00000002553	2093.38579768598	-0.351317137941838	0.165533594063548	-2.12233136076879	0.0338099217261887	0.999346060000621
ENSGALG00000002554	1049.99460567568	-0.217302695902145	0.191577033619748	-1.13428364452838	0.256675587495709	0.999346060000621
ENSGALG00000002555	432.523951837446	-0.0518446607539563	0.120669079231479	-0.429643294571783	0.66745513831731	0.999346060000621
ENSGALG00000002556	24.066005501246	-0.377938178183883	0.257477407586956	-1.4678498658421	0.142145008794264	0.999346060000621
ENSGALG00000002557	489.985702744732	-0.784258648110185	0.367547502894681	-2.13376132862726	0.0328623229534522	0.999346060000621
ENSGALG00000002558	75.6615740258383	-0.226336536178933	0.281615978277975	-0.803706300909966	0.42156661431382	0.999346060000621
ENSGALG00000002561	235.242310090136	0.180591325644395	0.105339370424522	1.71437635251289	0.0864596286578914	0.999346060000621
ENSGALG00000002562	918.653584528528	-0.189966570392849	0.10534195770074	-1.80333244738545	0.0713360197113406	0.999346060000621
ENSGALG00000002563	210.151564631043	-0.60731802878171	0.317955421584931	-1.91007288302988	0.0561238298942204	0.999346060000621
ENSGALG00000002564	803.048464603813	-0.224186796300295	0.133909327133961	-1.67416864156163	0.0940974605453425	0.999346060000621
ENSGALG00000002569	9688.65796038016	-0.0566315406067501	0.122261651737975	-0.46319953805401	0.643221347327922	0.999346060000621
ENSGALG00000002570	187.412072978658	0.437868459823113	0.426996877451231	1.02546056644904	0.305145922792837	0.999346060000621
ENSGALG00000002576	1474.77209821842	-0.288106556655446	0.188806372108675	-1.52593661663926	0.127025650446189	0.999346060000621
ENSGALG00000002577	0.446490545584771	-0.33976749446134	2.61589959284492	-0.129885525954697	0.896656995891359	0.999346060000621
ENSGALG00000002578	855.580873906445	-0.0981836404346873	0.178233008883673	-0.550872372349213	0.581721167702173	0.999346060000621
ENSGALG00000002579	771.02733653278	-0.280355655165967	0.187614213187646	-1.49431991533373	0.135092022242565	0.999346060000621
ENSGALG00000002581	325.99144540175	0.136724650998132	0.231085206864736	0.591663364579466	0.554076033519068	0.999346060000621
ENSGALG00000002583	5201.69761143222	0.660091710762848	0.447089192852765	1.47642063667647	0.139831006095552	0.999346060000621
ENSGALG00000002587	961.308607394407	-0.215992943818032	0.0895276153314378	-2.41258457536717	0.0158398620073316	0.999346060000621
ENSGALG00000002588	2789.27207256992	-0.489411546874223	0.216702187775126	-2.25845226529088	0.0239174773922505	0.999346060000621
ENSGALG00000002591	1491.09988221571	-0.0128440246997044	0.0980770769813396	-0.130958477709814	0.895808154432722	0.999346060000621
ENSGALG00000002594	287.308405056482	-0.513505169751618	0.237560101899807	-2.16158001972989	0.0306505629098332	0.999346060000621
ENSGALG00000002595	761.144420809052	-0.0642941225655431	0.197399975000874	-0.325704816149336	0.744647700010833	0.999346060000621
ENSGALG00000002597	0.863002946202525	-2.60980409024382	1.89233562188858	-1.37914440760735	0.167850234345664	0.999346060000621
ENSGALG00000002598	1709.38329839368	-0.153970524275203	0.138089734346486	-1.11500340705175	0.264848961718628	0.999346060000621
ENSGALG00000002599	380.074121648232	0.0721277877422358	0.248858398515764	0.289834653652113	0.771942735409003	0.999346060000621
ENSGALG00000002603	2292.28124280364	-0.0305755731560891	0.0782869064473662	-0.390557943129936	0.696124017791194	0.999346060000621
ENSGALG00000002605	302.488975906928	0.455650553861573	0.445979877166612	1.02168410995671	0.306930434178086	0.999346060000621
ENSGALG00000002606	8169.84909015978	-0.391818744168764	0.228716774294135	-1.71311765557202	0.0866908965325406	0.999346060000621
ENSGALG00000002610	55.4161317151566	-0.217662801696228	0.327873292709767	-0.663862554639064	0.506778284331527	0.999346060000621
ENSGALG00000002612	5293.63908120522	0.0435728028714058	0.0981639897665525	0.443877668124817	0.657131031083363	0.999346060000621
ENSGALG00000002615	2008.48656343155	0.547290272134855	0.416274977027393	1.31473257423023	0.188599794930584	0.999346060000621
ENSGALG00000002616	3288.1905578827	-0.135234868552508	0.129818358419528	-1.04172376079102	0.297539769537401	0.999346060000621
ENSGALG00000002618	197.709117348042	-0.15369206324954	0.183666681192929	-0.836798826283017	0.402705657266242	0.999346060000621
ENSGALG00000002621	474.963849856827	0.0023290115635424	0.134632433076575	0.0172990379087758	0.986198053126819	0.999346060000621
ENSGALG00000002622	274.967063207255	0.326475653480715	0.197774478939203	1.65074712992204	0.0987902198621642	0.999346060000621
ENSGALG00000002623	88.6295914045638	-0.238621438976478	0.305472993155343	-0.78115396229195	0.434711947102985	0.999346060000621
ENSGALG00000002624	2800.79120000829	-0.00276165404140371	0.107007021722552	-0.0258081572306922	0.979410355488026	0.999346060000621
ENSGALG00000002630	599.428798436873	0.100082878547628	0.103404978066778	0.967872924676752	0.333107837847267	0.999346060000621
ENSGALG00000002631	269.472425237099	-0.281555641590185	0.204467433616262	-1.37701949210455	0.168506221497695	0.999346060000621
ENSGALG00000002632	563.34636420678	-0.170381444976298	0.167365361153874	-1.01802095607855	0.30866799719568	0.999346060000621
ENSGALG00000002634	1568.9165909573	0.0402142292560191	0.101717620328575	0.395351652212434	0.692583384695611	0.999346060000621
ENSGALG00000002637	64.60622556453	-0.945615730433686	0.594807392601877	-1.5897847642701	0.111883329285522	0.999346060000621
ENSGALG00000002638	401.321100739267	-0.663817991148896	0.270273175195204	-2.45610016854042	0.0140454001305525	0.999346060000621
ENSGALG00000002639	1394.18109794051	-0.0894445639618203	0.126926969312026	-0.704693135325226	0.481001224269354	0.999346060000621
ENSGALG00000002643	1124.83336719776	0.792365604161592	0.513185829212183	1.54401302424502	0.122585177448495	0.999346060000621
ENSGALG00000002644	13429.3060726755	0.0657188899872364	0.0931187373402302	0.705753663165746	0.480341342535195	0.999346060000621
ENSGALG00000002645	40.7101977993174	-0.455950670934701	0.426767764691355	-1.06838123367741	0.285348578675751	0.999346060000621
ENSGALG00000002646	164.887966803533	-0.147682719043291	0.139595812927388	-1.05793086444584	0.29008696272114	0.999346060000621
ENSGALG00000002647	14378.9015536885	-0.220641137502448	0.218247858379588	-1.0109658767817	0.312032762070713	0.999346060000621
ENSGALG00000002648	574.234571546519	0.0103453649437141	0.120644553005994	0.0857507834870931	0.931664531381627	0.999346060000621
ENSGALG00000002649	2843.28683171966	-0.0585454833372824	0.0965799948903183	-0.606186440616092	0.544390955744472	0.999346060000621
ENSGALG00000002651	838.727476957261	0.450082929420773	0.291114446346313	1.54606868559642	0.122087980525695	0.999346060000621
ENSGALG00000002653	1283.32761454847	-0.0942496881266898	0.0844611255795073	-1.11589429432796	0.264467384403203	0.999346060000621
ENSGALG00000002655	7813.09365172222	0.0864207467964319	0.189717093318245	0.45552430350313	0.648732087116209	0.999346060000621
ENSGALG00000002656	2312.65714966604	-0.109118779170518	0.134981900506479	-0.808395634978334	0.418862863964079	0.999346060000621
ENSGALG00000002659	1892.40349925086	-0.0551490699641733	0.115411641528146	-0.477846681963396	0.632759332625711	0.999346060000621
ENSGALG00000002661	593.036632655809	-0.0707666517246233	0.150065848642496	-0.471570662910864	0.637233270982205	0.999346060000621
ENSGALG00000002663	2130.64966263904	-0.0373664333020373	0.122470446954516	-0.305105715143791	0.760285638553508	0.999346060000621
ENSGALG00000002666	1137.87690550796	-0.134899503040581	0.149344449581074	-0.903277647204083	0.366378556822667	0.999346060000621
ENSGALG00000002667	905.801655010543	-0.0336160580925096	0.170438768040839	-0.197232463476002	0.84364562736362	0.999346060000621
ENSGALG00000002671	46.9370021098326	-0.491864181536407	0.29226461530119	-1.68294126550189	0.0923864621344682	0.999346060000621
ENSGALG00000002675	386.512972036708	-0.774557957502458	0.26031558862966	-2.97545744985864	0.00292551932235007	0.999346060000621
ENSGALG00000002678	788.000529458728	-0.0936518790520672	0.261313913737875	-0.358388413814084	0.720052661047276	0.999346060000621
ENSGALG00000002679	762.131303333514	-0.356173133102273	0.224404224487459	-1.58719442076358	0.112468617999918	0.999346060000621
ENSGALG00000002682	578.003381385649	0.217219794544964	0.108404550136299	2.00378853352419	0.0450927176522857	0.999346060000621
ENSGALG00000002683	1528.55832578054	-0.175728241864632	0.144222568704531	-1.21845175441748	0.223052348027973	0.999346060000621
ENSGALG00000002686	1091.19262056482	-0.0217052215533352	0.0972993332975607	-0.223076775736544	0.823475753213688	0.999346060000621
ENSGALG00000002688	0.882437572211452	0.451866930882986	1.84678186256885	0.244678020746016	0.80670574773778	0.999346060000621
ENSGALG00000002689	645.567278856092	-0.199540479822492	0.147545912344523	-1.35239585192005	0.176248715697319	0.999346060000621
ENSGALG00000002690	718.147558666485	0.151998871326541	0.148199218098807	1.02563882101727	0.305061861580863	0.999346060000621
ENSGALG00000002692	17.5019065170466	-0.130698823363003	0.330130228510193	-0.395900805427055	0.692178206863518	0.999346060000621
ENSGALG00000002693	1590.78566706054	0.136337417730179	0.0935836358215181	1.45685104594783	0.145157501696239	0.999346060000621
ENSGALG00000002695	1713.58023038128	0.120197361551995	0.13999348235037	0.858592553981694	0.390565347582897	0.999346060000621
ENSGALG00000002699	1970.97040809677	0.42907212613555	0.243054932672899	1.76532984299888	0.0775083467495835	0.999346060000621
ENSGALG00000002701	896.694573271642	-0.193723009485459	0.137597637592544	-1.40789488013678	0.159162199367846	0.999346060000621
ENSGALG00000002703	1528.9767572728	-0.0900501942149964	0.0953221780630858	-0.944692998468831	0.34481563257003	0.999346060000621
ENSGALG00000002705	9621.77392193876	-0.376321967047509	0.263492743533992	-1.42820618890767	0.153232519791945	0.999346060000621
ENSGALG00000002706	3062.55889250248	0.167010543389268	0.111431073009897	1.49877892115814	0.133930994699993	0.999346060000621
ENSGALG00000002707	35.6875881400969	0.206460387041491	0.281950740112172	0.732256943036762	0.464011754303616	0.999346060000621
ENSGALG00000002708	925.586452709706	-0.617766617920131	0.453266302514317	-1.36292200521705	0.172907092729161	0.999346060000621
ENSGALG00000002709	5931.41688987706	-0.142918226108425	0.167636470540842	-0.852548527461425	0.393909717120013	0.999346060000621
ENSGALG00000002710	4553.25272410613	-0.0637861201126268	0.159258728171886	-0.400518834005652	0.688774414303307	0.999346060000621
ENSGALG00000002714	7.17113844181772	-0.521040871436516	0.56368045971083	-0.924355035659409	0.355301497191901	0.999346060000621
ENSGALG00000002719	6317.65289685294	-0.00125519016285607	0.0888803254575857	-0.0141222498499407	0.988732449411691	0.999346060000621
ENSGALG00000002722	837.290238332159	0.229184821178075	0.35188706964823	0.651302195920935	0.514851431154951	0.999346060000621
ENSGALG00000002723	900.050508387472	-0.0510370460244587	0.0859933130326249	-0.593500171403976	0.55284646830446	0.999346060000621
ENSGALG00000002725	981.45978929665	-0.127854250181588	0.270860796600642	-0.472029366324638	0.636905827699499	0.999346060000621
ENSGALG00000002726	4165.02216675636	-0.0278126036097481	0.123869835538209	-0.224530883478642	0.822344238756027	0.999346060000621
ENSGALG00000002728	848.010148149705	0.129698800623513	0.308503531081238	0.420412694042584	0.674183996373897	0.999346060000621
ENSGALG00000002729	831.795889168878	-0.200587592256949	0.223450657769506	-0.897681816018014	0.369355206553037	0.999346060000621
ENSGALG00000002734	5399.56289353653	0.13197050123161	0.10990791210723	1.20073704159583	0.2298532206176	0.999346060000621
ENSGALG00000002735	631.752065420215	-0.0584588945007808	0.107549889562701	-0.543551413567001	0.586750201891258	0.999346060000621
ENSGALG00000002739	3208.22750976644	-0.131448960502671	0.0955007000366461	-1.37641881632523	0.168692005768519	0.999346060000621
ENSGALG00000002742	170.056160016147	0.110270151856796	0.176772540109493	0.623796839647686	0.532761015416861	0.999346060000621
ENSGALG00000002744	98.6201875819214	0.538673477940394	0.5516972129866	0.976393328188659	0.328869586467998	0.999346060000621
ENSGALG00000002750	7133.68722104029	-0.3067191334013	0.216414711995529	-1.41727487273433	0.156402578637519	0.999346060000621
ENSGALG00000002759	2162.44182637883	-0.0214104982237834	0.158314587175572	-0.135240211314444	0.892421955089878	0.999346060000621
ENSGALG00000002761	1481.80984811027	0.0383103984208465	0.109594829537254	0.349563921789065	0.726665990893016	0.999346060000621
ENSGALG00000002762	717.216891448419	0.245650880482433	0.171669220733829	1.43095471297858	0.152443194761742	0.999346060000621
ENSGALG00000002763	202.989213517262	-0.982593576634429	0.349724392335663	-2.80962265763648	0.00495996151515027	0.999346060000621
ENSGALG00000002764	5193.03048710523	0.0722034214598645	0.125291437999555	0.576283763780577	0.564423395424794	0.999346060000621
ENSGALG00000002765	4362.82961438484	-0.000796470725860201	0.11998994519351	-0.00663781223148087	0.994703830995043	0.999346060000621
ENSGALG00000002766	122.426487098235	0.201592986307685	0.232066996849675	0.868684427533097	0.385019761290772	0.999346060000621
ENSGALG00000002769	2257.46034751558	0.117846187848358	0.117488017821273	1.00304856643023	0.315837429020881	0.999346060000621
ENSGALG00000002771	15181.8263599325	0.153164882763473	0.212925346344096	0.719336074325094	0.47193387395979	0.999346060000621
ENSGALG00000002773	2606.61154778414	0.00729791996668521	0.116614055873833	0.0625818209648844	0.950099505806304	0.999346060000621
ENSGALG00000002774	8025.45086593301	-0.082730000256526	0.104812499565394	-0.789314257360208	0.429928355677725	0.999346060000621
ENSGALG00000002775	1669.443043022	-0.145486589584966	0.232318888835947	-0.626236593649093	0.531159768316596	0.999346060000621
ENSGALG00000002781	2339.44177793568	-0.0659087112690692	0.182472684880476	-0.361197684531474	0.717951672941857	0.999346060000621
ENSGALG00000002783	6172.73466396845	-0.093879097129048	0.107328188648572	-0.874691898849045	0.381741569217678	0.999346060000621
ENSGALG00000002784	1318.48358741394	0.0304627698465218	0.115316333057472	0.264167000795453	0.791651237661006	0.999346060000621
ENSGALG00000002786	1335.799287716	0.596546742592725	0.444055115777226	1.3434069812451	0.179140227566304	0.999346060000621
ENSGALG00000002789	201.736958419369	0.0465655995673372	0.162570208859265	0.286433780789741	0.774545904710433	0.999346060000621
ENSGALG00000002790	287.629118726231	-0.119744306100594	0.118426548201278	-1.01112721699087	0.311955545326816	0.999346060000621
ENSGALG00000002792	2177.99658218066	-0.353617880887032	0.343130899552153	-1.03056262594994	0.302745969994191	0.999346060000621
ENSGALG00000002797	8145.5994540507	-1.05082184114967	0.391489478504986	-2.68416368471137	0.00727114976268485	0.999346060000621
ENSGALG00000002798	1030.41710854892	0.108417834590248	0.136736891956714	0.792893805313119	0.427839696797919	0.999346060000621
ENSGALG00000002800	54.2416261218999	0.0585281816938952	0.209003330356099	0.280034684586964	0.779450894566026	0.999346060000621
ENSGALG00000002802	1049.7802546618	-0.451018675035468	0.276287949042849	-1.63242253814523	0.102590504414679	0.999346060000621
ENSGALG00000002803	2805.22500281115	0.133022588644471	0.0914832175262141	1.45406548044022	0.145928152854475	0.999346060000621
ENSGALG00000002804	56.3944968891553	0.10666233364769	0.255694649979456	0.41714730306739	0.67657066721253	0.999346060000621
ENSGALG00000002813	15941.4910787494	0.0684990830494391	0.12542678264992	0.546128040616553	0.584977926084519	0.999346060000621
ENSGALG00000002816	7820.68938835646	0.318439935158691	0.203664138175818	1.56355428113608	0.117922278729852	0.999346060000621
ENSGALG00000002818	999.726736003939	-0.109001475054754	0.103971112845288	-1.04838230612143	0.29446250231392	0.999346060000621
ENSGALG00000002820	648.457607877307	0.0244556030822625	0.0755931580191306	0.323516092237784	0.746304422390591	0.999346060000621
ENSGALG00000002827	1940.11027842097	-0.0288058299288828	0.0907669249370946	-0.317360425604883	0.75097013207854	0.999346060000621
ENSGALG00000002830	367.079387422623	0.158402204005011	0.189596830894739	0.835468627072957	0.40345390402333	0.999346060000621
ENSGALG00000002831	587.000700731254	-0.214666945401096	0.154152556337476	-1.39256169668143	0.163752372583538	0.999346060000621
ENSGALG00000002832	2358.362323673	0.0797862634347355	0.249631740830362	0.319615859623214	0.749259550303173	0.999346060000621
ENSGALG00000002836	634.605196868037	-0.221184809916148	0.157866049774792	-1.40109168647524	0.161186657325709	0.999346060000621
ENSGALG00000002837	14456.0246888997	0.116533873572062	0.132370357844987	0.880362306707136	0.378663069175622	0.999346060000621
ENSGALG00000002840	10.9195009253937	0.357296488698894	0.413794202724876	0.863464220489462	0.387882283309191	0.999346060000621
ENSGALG00000002841	1682.84378749231	-0.0628703487778521	0.0918157398073217	-0.684744782428237	0.493504984675076	0.999346060000621
ENSGALG00000002843	537.409591413719	0.124795961619502	0.334909371270964	0.372626066406883	0.709426769681114	0.999346060000621
ENSGALG00000002845	22.8120797518206	0.019509301199784	0.321974888316764	0.0605926173366368	0.951683653234088	0.999346060000621
ENSGALG00000002846	1963.20943577255	0.175524649890902	0.330911645361545	0.530427539650738	0.595815535987988	0.999346060000621
ENSGALG00000002848	0.183157873056852	-0.971593084944138	3.15650387026285	-0.307806714288372	0.758229412223413	0.999346060000621
ENSGALG00000002849	235.48968041511	0.0380947210858786	0.185656718459405	0.205189025218111	0.837424443632336	0.999346060000621
ENSGALG00000002850	4088.91257110118	0.11859823737982	0.144899286950032	0.818487377517039	0.41307894665236	0.999346060000621
ENSGALG00000002853	955.003912411735	-0.025374188566246	0.0978454989094808	-0.259329134697553	0.795381301871521	0.999346060000621
ENSGALG00000002854	265.993396131648	-0.0848734675472981	0.156132646373858	-0.543598469112408	0.586717813485559	0.999346060000621
ENSGALG00000002855	63.6078677215571	0.00455302211650095	0.18156457865536	0.0250765989171453	0.979993865670827	0.999346060000621
ENSGALG00000002856	1650.00918068812	0.060139074426756	0.0864276300446744	0.695831580660839	0.486534309202513	0.999346060000621
ENSGALG00000002860	31.0348104349544	0.910787108954772	0.711722510295028	1.27969411642921	0.20065273464974	0.999346060000621
ENSGALG00000002861	1334.67462671513	-0.0324399264752935	0.109590593828931	-0.296010135011511	0.767222341447471	0.999346060000621
ENSGALG00000002863	7084.11724409044	0.0655207778997929	0.101199829385221	0.647439608325676	0.517347468279299	0.999346060000621
ENSGALG00000002864	83.7929465717933	-0.862793040025332	0.371507351156774	-2.3224117566956	0.0202107749122556	0.999346060000621
ENSGALG00000002866	1508.41295235983	0.101576725193209	0.0908272717138953	1.11835050504626	0.26341732442388	0.999346060000621
ENSGALG00000002868	11177.8464208503	0.0679766718230818	0.109997493604804	0.617983824861559	0.536586001053603	0.999346060000621
ENSGALG00000002870	1989.44303118765	0.0251677490313147	0.0647054233736763	0.388958880401261	0.697306564582305	0.999346060000621
ENSGALG00000002877	759.639520587341	0.00372205711294165	0.136660977995385	0.0272356979112746	0.978271743443201	0.999346060000621
ENSGALG00000002878	1195.6616040791	0.307617892218732	0.24830697061705	1.23886128308961	0.215396873973127	0.999346060000621
ENSGALG00000002880	1238.39119385463	0.0672277610998709	0.110587142236168	0.607916614359201	0.543242779713659	0.999346060000621
ENSGALG00000002881	600.597687283134	-0.16658017311749	0.134283015116169	-1.24051558548474	0.214784753149685	0.999346060000621
ENSGALG00000002882	554.275432468922	0.0533802895117732	0.144183835771641	0.370223813412186	0.71121573468388	0.999346060000621
ENSGALG00000002883	1080.38766207799	0.134729693028076	0.110420149336356	1.22015496118982	0.222406136781775	0.999346060000621
ENSGALG00000002886	1.41781687299925	1.1739874251444	1.24230259494652	0.945009235205649	0.344654161187232	0.999346060000621
ENSGALG00000002888	1469.07615068491	-0.0289589147612867	0.143410412315725	-0.201930350060861	0.839971174870053	0.999346060000621
ENSGALG00000002891	4711.28679849821	-0.00486056885486174	0.144246202348389	-0.0336963384527956	0.973119298807506	0.999346060000621
ENSGALG00000002892	744.148705971179	-0.0257192515438294	0.155500685062239	-0.16539638737627	0.868631996973246	0.999346060000621
ENSGALG00000002893	499.969487762747	0.513601900448061	0.453819256670271	1.13173227644949	0.257747007549726	0.999346060000621
ENSGALG00000002897	229.76595444402	-1.02537564574202	0.499252713165043	-2.05382087809115	0.039993031454556	0.999346060000621
ENSGALG00000002899	3108.6488682345	-0.129116759623826	0.255097213847605	-0.506147274901092	0.612753265243222	0.999346060000621
ENSGALG00000002900	208.894000139341	-0.377169003036148	0.273422377816208	-1.3794372137663	0.167759992079786	0.999346060000621
ENSGALG00000002904	2831.21523688773	0.130174331628286	0.138431020106954	0.940355214660063	0.347035386369605	0.999346060000621
ENSGALG00000002906	5614.32736795517	0.0572572647351733	0.0973224644090836	0.588325265732063	0.556313989937574	0.999346060000621
ENSGALG00000002907	10.6010215289036	1.45276469098565	1.07965262541258	1.34558528992647	0.178436298285175	0.999346060000621
ENSGALG00000002908	360.480587965913	-0.219787664972251	0.197656839882147	-1.11196589555565	0.266152814159944	0.999346060000621
ENSGALG00000002911	452.483716013556	-0.299789086369843	0.213533105858703	-1.40394663939472	0.160334739898268	0.999346060000621
ENSGALG00000002913	2959.53722191557	-0.11094877567096	0.122425079532639	-0.906258554983256	0.364799016610345	0.999346060000621
ENSGALG00000002919	942.354663092769	0.0673796336394093	0.197189126792765	0.341700552841443	0.732576256018741	0.999346060000621
ENSGALG00000002921	1593.39932213373	-0.00563998161901937	0.0787162306087895	-0.0716495387977789	0.942880815092117	0.999346060000621
ENSGALG00000002922	5438.37878934356	0.178865898521547	0.142571968529566	1.25456567911844	0.209636469079594	0.999346060000621
ENSGALG00000002925	4138.53054000851	-0.175979688657527	0.153715531140023	-1.14483999991662	0.25227544227327	0.999346060000621
ENSGALG00000002929	9924.93225409122	0.097064883914692	0.0986458175810224	0.98397363714856	0.325128475258038	0.999346060000621
ENSGALG00000002931	1628.55935456843	-0.479977276350445	0.3896972841445	-1.23166697813698	0.218073509965902	0.999346060000621
ENSGALG00000002932	6313.32153528712	0.0906857870049743	0.130076242394945	0.697174098323263	0.485693846573847	0.999346060000621
ENSGALG00000002937	4137.50338833393	0.0552635514876577	0.0847473008746018	0.652098071765491	0.514337907908238	0.999346060000621
ENSGALG00000002942	4624.15309317116	0.102373428860928	0.102896256503434	0.994918885678906	0.319775716796363	0.999346060000621
ENSGALG00000002943	10386.4212319499	0.138812789189067	0.125314561940259	1.10771475429362	0.26798502533086	0.999346060000621
ENSGALG00000002944	74.6027957058187	0.0020772087299967	0.263317208046154	0.00788861747931264	0.993705859188275	0.999346060000621
ENSGALG00000002945	154.096972578916	0.322944272493596	0.247786361617221	1.30331738351475	0.192466428737118	0.999346060000621
ENSGALG00000002952	338.104888642684	0.242268339312371	0.222334436067638	1.08965729104901	0.275864136079513	0.999346060000621
ENSGALG00000002954	3194.33759017816	0.0295286384288286	0.11860728567421	0.248961421391413	0.803390623237687	0.999346060000621
ENSGALG00000002955	1981.69354502038	-0.129003960396727	0.14125012666779	-0.913301555474958	0.361083964510076	0.999346060000621
ENSGALG00000002957	7.40513090124047	0.0967015216019562	0.477052085679227	0.202706422432411	0.839364503019204	0.999346060000621
ENSGALG00000002958	127.179423556802	-0.400770194264329	0.233551400014727	-1.71598283820631	0.0861651835463997	0.999346060000621
ENSGALG00000002959	1676.96877935446	-0.058136734159212	0.0846729034911104	-0.686603762977322	0.492332456545083	0.999346060000621
ENSGALG00000002960	15.6910632923757	-0.0111068182948603	0.526015906973491	-0.0211149855881071	0.98315393078957	0.999346060000621
ENSGALG00000002963	788.303202750868	-0.261751090816123	0.169707629572394	-1.54236489824086	0.122984946450393	0.999346060000621
ENSGALG00000002964	3146.86408788381	-0.00357313907490176	0.0828628328942695	-0.043121131031822	0.965604974836928	0.999346060000621
ENSGALG00000002967	1420.53472100944	0.0377121093671318	0.0772726536393922	0.48803952745201	0.625521843369831	0.999346060000621
ENSGALG00000002968	518.980389808114	0.0658188083592633	0.152404993950799	0.431867792865842	0.665837504112312	0.999346060000621
ENSGALG00000002969	1909.05264512873	0.0781653820165457	0.117650227014605	0.664387855425407	0.506442103729413	0.999346060000621
ENSGALG00000002971	3307.92118613118	0.0972656992722849	0.0846354958178804	1.14923057202361	0.250460917743393	0.999346060000621
ENSGALG00000002973	2346.35371471023	-0.0706246008395212	0.0789471270441687	-0.894581012428846	0.371011105634375	0.999346060000621
ENSGALG00000002974	58.92380391661	-0.0919929752307303	0.475857639721436	-0.193320370530527	0.846708073860849	0.999346060000621
ENSGALG00000002980	830.102568683402	-0.0430789759167396	0.161368910351697	-0.266959576183855	0.789500285384086	0.999346060000621
ENSGALG00000002981	806.281052105013	0.100802357480889	0.0864582224116771	1.16590828112231	0.243651530468042	0.999346060000621
ENSGALG00000002982	536.89337463945	0.568391619770289	0.44362140646391	1.28125381572751	0.200104529132857	0.999346060000621
ENSGALG00000002984	320.205481286661	0.189642036121068	0.245744288953855	0.771704754272759	0.440289314241699	0.999346060000621
ENSGALG00000002985	1462.1327255701	-0.0383596049558932	0.0818144589749189	-0.468860949965491	0.639169030300014	0.999346060000621
ENSGALG00000002987	225.401359390392	-0.249511572388568	0.207432338755871	-1.20285763485616	0.229031416984111	0.999346060000621
ENSGALG00000002988	11.0554464202812	0.0189002306879773	0.459006753318517	0.0411763673439069	0.967155293817989	0.999346060000621
ENSGALG00000002990	2633.0678677587	-0.0960244876488259	0.150582846817292	-0.637685431497629	0.523678470863486	0.999346060000621
ENSGALG00000002992	179.526185623409	0.294656101153289	0.331357353440398	0.889239662539402	0.373874291055132	0.999346060000621
ENSGALG00000002993	24.666912426346	-0.543026424585085	0.372837798904987	-1.45646827167185	0.145263214437895	0.999346060000621
ENSGALG00000003003	735.611543149698	0.322523066876947	0.345841303258588	0.93257532815794	0.35103927675363	0.999346060000621
ENSGALG00000003005	71.6539207103735	-0.318190327392559	0.264977555249951	-1.20081992262482	0.22982106200317	0.999346060000621
ENSGALG00000003010	1337.37216962316	0.0126874553369381	0.107113641365322	0.118448548431532	0.905712260408384	0.999346060000621
ENSGALG00000003011	2264.91297252351	-0.115903669161588	0.201121248920869	-0.576287536913565	0.564420845505373	0.999346060000621
ENSGALG00000003013	10.8301475042239	0.374695243952793	0.413343185602175	0.906499144063357	0.364671717724428	0.999346060000621
ENSGALG00000003014	379.429975567549	-0.0977764054681175	0.246415336733821	-0.396795129573189	0.691518542574493	0.999346060000621
ENSGALG00000003015	1357.81792564618	-0.711047332586495	0.302401382454067	-2.35133624990785	0.0187061211084768	0.999346060000621
ENSGALG00000003016	45.3954754145346	0.232620053149876	0.391258318023943	0.594543406322265	0.552148719375039	0.999346060000621
ENSGALG00000003021	440.273116463876	-0.294576062394751	0.165604736068595	-1.77879008407546	0.0752741834818497	0.999346060000621
ENSGALG00000003022	821.609246719002	-0.185019643204036	0.230912179775296	-0.801255452978187	0.422983774270824	0.999346060000621
ENSGALG00000003024	1113.68053273813	0.0482316688125588	0.0866380707397614	0.55670294133666	0.577730406968004	0.999346060000621
ENSGALG00000003025	86.3016405060947	0.437507912768364	0.27951382772995	1.56524604282211	0.117525229384207	0.999346060000621
ENSGALG00000003026	3569.32738437485	-0.0695364441571848	0.136109277366895	-0.510886880765247	0.609430268114191	0.999346060000621
ENSGALG00000003029	241.737149745172	0.105413079821268	0.122936680545907	0.857458322066085	0.391191638997656	0.999346060000621
ENSGALG00000003031	461.841678795798	-0.0663603453660803	0.113285190599005	-0.585781292463689	0.558022496839099	0.999346060000621
ENSGALG00000003033	147.619761549715	-0.206892424764537	0.173046765654402	-1.19558677668515	0.231857854217447	0.999346060000621
ENSGALG00000003034	115.115882625459	-0.0333282370742416	0.359402947971901	-0.0927322306684233	0.926116290955061	0.999346060000621
ENSGALG00000003035	78.8238773103861	0.0305472395758372	0.159227322532753	0.191846720085077	0.847862273289174	0.999346060000621
ENSGALG00000003039	1001.23783477762	-0.0435274748773652	0.0994784863796942	-0.437556666385408	0.661707689799078	0.999346060000621
ENSGALG00000003042	2436.70671589853	-0.139180041753501	0.11663694156525	-1.19327581712728	0.2327613701924	0.999346060000621
ENSGALG00000003045	1134.05871152733	0.113136970220237	0.153502841877211	0.73703502056813	0.461101052779461	0.999346060000621
ENSGALG00000003046	3111.97419119397	-0.0318305200784957	0.0672638606721742	-0.47321875016406	0.636057121967022	0.999346060000621
ENSGALG00000003047	1185.85648914794	0.135578630545061	0.160866471076757	0.842802292097091	0.399339025888474	0.999346060000621
ENSGALG00000003052	2872.899392165	0.230943843901553	0.163629153600394	1.41138567804091	0.158130923619727	0.999346060000621
ENSGALG00000003053	4765.35155870209	-0.72882672939558	0.360331109109753	-2.02265835774282	0.0431083830101817	0.999346060000621
ENSGALG00000003058	46.0023397464333	0.13139993147768	0.293028314335106	0.44842059640493	0.653849680062351	0.999346060000621
ENSGALG00000003059	261.713959521908	-0.134234351139836	0.204349379033	-0.656886513553627	0.511253890581497	0.999346060000621
ENSGALG00000003063	77.1793365324131	0.113492668064399	0.312554219333667	0.36311353692922	0.716520072782534	0.999346060000621
ENSGALG00000003065	241.481020183373	0.0558890081018383	0.178433352201923	0.313220636232803	0.754113041238472	0.999346060000621
ENSGALG00000003067	514.148745541079	-0.0150302448093217	0.129561442509992	-0.116008625082749	0.907645706124684	0.999346060000621
ENSGALG00000003068	1607.97342288867	0.041667513446748	0.0907718608907607	0.459035575979793	0.646208618802677	0.999346060000621
ENSGALG00000003071	595.894630121885	-0.0426835424789595	0.0883385523448244	-0.483181366979468	0.628966964294334	0.999346060000621
ENSGALG00000003072	2122.70056966891	-0.00398630009789483	0.102455027648246	-0.0389078036422068	0.968963894874833	0.999346060000621
ENSGALG00000003073	1028.28217912743	0.144737331339643	0.116388917381741	1.24356626554848	0.213659238311469	0.999346060000621
ENSGALG00000003074	425.491301055699	0.0681084477221933	0.147990664576695	0.460221243799447	0.645357424079508	0.999346060000621
ENSGALG00000003075	1.00027206199428	2.3308918172953	1.44053714870161	1.61807130027587	0.105647232712108	0.999346060000621
ENSGALG00000003076	110.234999599584	-0.198088334607338	0.150702624792888	-1.31443188119366	0.18870090759311	0.999346060000621
ENSGALG00000003078	8961.73070034842	-0.0344804868000736	0.160455393314015	-0.21489141678519	0.829851976986539	0.999346060000621
ENSGALG00000003079	2059.43185427104	0.0723105871967652	0.0783190207159601	0.923282576004292	0.355859965615933	0.999346060000621
ENSGALG00000003081	2420.87233539911	-0.0720656592380883	0.118773532827448	-0.606748469314152	0.544017850638715	0.999346060000621
ENSGALG00000003082	354.208794027097	0.141467547345663	0.257948222018105	0.548433892037966	0.583394010098928	0.999346060000621
ENSGALG00000003084	1288.46636662889	-0.0183169666508914	0.0753953544246706	-0.24294556064714	0.808047570360459	0.999346060000621
ENSGALG00000003085	3866.17141755932	-0.260186077055148	0.191854783701055	-1.35616153027784	0.175047779072156	0.999346060000621
ENSGALG00000003086	1961.89079063202	-0.0220344468193728	0.0882484607631814	-0.249686471909161	0.802829820765683	0.999346060000621
ENSGALG00000003091	2458.92777101616	-0.135240025882306	0.138956318222665	-0.973255679281858	0.330426244107696	0.999346060000621
ENSGALG00000003092	3026.93152311906	-0.128559785461679	0.132501118213273	-0.970254343474672	0.331919728911913	0.999346060000621
ENSGALG00000003096	375.019744157219	0.234832337605629	0.212425915561689	1.10547875942864	0.268952193163716	0.999346060000621
ENSGALG00000003099	63.1272209623733	-0.370047592627906	0.234922240920339	-1.57519182167766	0.115212174374475	0.999346060000621
ENSGALG00000003101	1904.53615722118	-0.0914874045466921	0.0890746458114752	-1.02708693044173	0.304379532260894	0.999346060000621
ENSGALG00000003103	882.817834778422	-0.144973949301574	0.372427467949136	-0.389267607193177	0.697078196025066	0.999346060000621
ENSGALG00000003105	6.65355400760032	0.852454441903148	1.01270561978225	0.841759367432406	0.399922660054811	0.999346060000621
ENSGALG00000003106	786.988095744477	0.0619248206113602	0.111520744065952	0.555276250441249	0.57870572085632	0.999346060000621
ENSGALG00000003107	2288.39753607797	-0.0979237328262642	0.106412642545475	-0.920226492678417	0.357454412691903	0.999346060000621
ENSGALG00000003108	2351.3665374583	0.0592174533320968	0.106812291719272	0.554406729590023	0.579300521561551	0.999346060000621
ENSGALG00000003111	3038.38861586527	-0.0258844309635846	0.105330879877588	-0.245743992584764	0.805880415043652	0.999346060000621
ENSGALG00000003113	1139.83360958882	0.397285015903322	0.29162514505035	1.36231399331059	0.173098813351308	0.999346060000621
ENSGALG00000003114	16.9268897979593	-0.286711709667772	0.349124477215655	-0.821230616524976	0.411514920287991	0.999346060000621
ENSGALG00000003118	542.580660624016	-0.268213056167878	0.219968768535066	-1.21932335191994	0.222721488808301	0.999346060000621
ENSGALG00000003120	3177.46695447499	0.308398599907541	0.174044405996827	1.77195353186568	0.0764022711290768	0.999346060000621
ENSGALG00000003122	329.84347354395	-0.417483268468681	0.286664532303281	-1.45634782620055	0.14529649067613	0.999346060000621
ENSGALG00000003123	183.680921745819	0.0459311898779478	0.16079836197253	0.285644637883778	0.775150311120632	0.999346060000621
ENSGALG00000003124	140.692353656701	-0.0403890289808468	0.185557247434962	-0.217663441008971	0.827691350544607	0.999346060000621
ENSGALG00000003126	42.2672741466293	-0.0377014268517649	0.400771304963854	-0.0940721712977061	0.925051826414298	0.999346060000621
ENSGALG00000003128	1448.53180533615	-0.00123282531375794	0.106556980446615	-0.011569634467782	0.990768973223216	0.999346060000621
ENSGALG00000003129	1209.28348587358	-0.260534524699776	0.213749456886599	-1.21887806638029	0.222890475695329	0.999346060000621
ENSGALG00000003130	789.525865956107	0.01951828498759	0.0857613215076471	0.227588435491279	0.819966211183979	0.999346060000621
ENSGALG00000003131	620.734761690688	0.0479111079533205	0.117640223783668	0.407268078998434	0.683811104870635	0.999346060000621
ENSGALG00000003134	0.820122499257147	-1.36031383033995	1.95877842000744	-0.694470500821006	0.487387194258962	0.999346060000621
ENSGALG00000003135	3756.9185594583	-0.122891652139061	0.183929219855123	-0.668146432828126	0.504040124919357	0.999346060000621
ENSGALG00000003136	401.870116107731	0.306052585034002	0.215948051764912	1.41725096629804	0.156409565553675	0.999346060000621
ENSGALG00000003137	15.1532075536077	-0.0571799866165472	0.383715511613324	-0.149016614877348	0.881540522569651	0.999346060000621
ENSGALG00000003138	48.6321053000431	-0.486640489809356	0.405984747760338	-1.19866692651378	0.230657483175507	0.999346060000621
ENSGALG00000003142	26.1914302352506	-0.4741832945591	0.355088757309769	-1.33539371438177	0.181747520914398	0.999346060000621
ENSGALG00000003143	3707.89221568741	0.0787641897730063	0.0979063300344917	0.804485161942626	0.421116835335073	0.999346060000621
ENSGALG00000003144	5508.90291253027	-0.169155323382236	0.13797116634821	-1.22601937679735	0.220191383342892	0.999346060000621
ENSGALG00000003146	155.434646168451	-0.260080029039292	0.194886382684357	-1.33452130137037	0.182033070543709	0.999346060000621
ENSGALG00000003147	5101.89467041434	0.00823631913919198	0.0904364840778422	0.0910729693129452	0.927434610727926	0.999346060000621
ENSGALG00000003148	47.6396115041022	-0.24697796460226	0.251010130036033	-0.983936244193835	0.325146861585121	0.999346060000621
ENSGALG00000003149	5534.74148672619	0.00279264102778355	0.159023416881571	0.0175611937068571	0.985988914835058	0.999346060000621
ENSGALG00000003153	4060.6957601139	-0.186316545110372	0.122714722536823	-1.5182900735848	0.128941288961007	0.999346060000621
ENSGALG00000003154	2278.12864527268	0.00420732099825644	0.103765765019867	0.0405463304535063	0.96765757102867	0.999346060000621
ENSGALG00000003155	135.754570479783	0.0594801214506866	0.203581207631323	0.292169017674768	0.770157398945905	0.999346060000621
ENSGALG00000003160	483.669486383687	0.455659359920738	0.32090671081284	1.41991221924458	0.155633238104447	0.999346060000621
ENSGALG00000003161	724.107604900404	0.506419635450237	0.30673011047169	1.65102680878465	0.0987331008635905	0.999346060000621
ENSGALG00000003162	1145.21684701111	0.0692715411162042	0.127886160403543	0.541665657156479	0.588048852264403	0.999346060000621
ENSGALG00000003163	140.098228318654	-0.266690579629739	0.157426144858173	-1.69406790638241	0.0902523800025933	0.999346060000621
ENSGALG00000003164	36.6406503379258	-0.107372319333678	0.257524366396911	-0.416940427175695	0.676721982386987	0.999346060000621
ENSGALG00000003165	3534.44069141462	-0.168558578856695	0.152804326499112	-1.10310082651799	0.269983381963238	0.999346060000621
ENSGALG00000003168	1337.05547860969	0.425614722873489	0.210002943523524	2.02670836766539	0.0426922462252774	0.999346060000621
ENSGALG00000003169	3546.0820201564	0.23522665274403	0.206182997800959	1.1408634817266	0.253926738230208	0.999346060000621
ENSGALG00000003172	3546.46450321523	0.656134371682354	0.475913695340746	1.37868352624854	0.167992350888467	0.999346060000621
ENSGALG00000003174	65.6607828284753	-0.128453265611638	0.280091216725843	-0.458612258939094	0.646512631768537	0.999346060000621
ENSGALG00000003175	128.624898376691	0.0410991288280283	0.166511863844203	0.246824027304642	0.805044414584291	0.999346060000621
ENSGALG00000003176	68.5365716561874	0.631294022942727	0.512291932417132	1.23229350882828	0.217839463713118	0.999346060000621
ENSGALG00000003179	38.5102578064556	1.02030804750104	0.508611271398713	2.00606652836286	0.0448491504287619	0.999346060000621
ENSGALG00000003181	196.677021222614	0.120037414250094	0.210807261789803	0.569417833289747	0.569072617362312	0.999346060000621
ENSGALG00000003183	2509.09576470583	0.0982304085448836	0.129863437443619	0.756413125037835	0.449401541171681	0.999346060000621
ENSGALG00000003185	6279.90865392873	-0.00341441728546422	0.0968996878344095	-0.0352366180095344	0.971891063401739	0.999346060000621
ENSGALG00000003189	2331.16884785239	0.0217642466469391	0.0971405583138457	0.224049017472417	0.82271916215183	0.999346060000621
ENSGALG00000003193	20.8397298904177	0.416430969434709	0.377836384775808	1.10214628927757	0.270398078061389	0.999346060000621
ENSGALG00000003194	3559.24797241226	-0.172263565263848	0.141093973713767	-1.22091369836471	0.222118697376632	0.999346060000621
ENSGALG00000003195	456.360199215825	0.0579844231506995	0.105347411319206	0.550411466447951	0.582037185736595	0.999346060000621
ENSGALG00000003196	321.19688585182	-0.0959336406173231	0.162729803001411	-0.589527172330511	0.555507689866961	0.999346060000621
ENSGALG00000003197	29997.6374262425	-0.00275079748662754	0.112037213246171	-0.0245525339922855	0.980411880259738	0.999346060000621
ENSGALG00000003199	4145.63685445719	-0.0178393570319009	0.0723269695392929	-0.246648755582236	0.805180068471101	0.999346060000621
ENSGALG00000003201	670.943021906088	-0.177897310863599	0.123840966671739	-1.43649808011548	0.150860662262653	0.999346060000621
ENSGALG00000003203	9.59688283259814	-0.366768413790501	0.552960311368463	-0.66328162482914	0.507150202785622	0.999346060000621
ENSGALG00000003204	1355.12612168189	0.0805795434671163	0.132378247837818	0.608706828978712	0.542718779739798	0.999346060000621
ENSGALG00000003205	1727.34174592132	-0.187464156834142	0.167429531099007	-1.11966004804306	0.262858656211682	0.999346060000621
ENSGALG00000003206	272.769300879494	0.167605344506481	0.159055441790682	1.05375422946579	0.291995453730686	0.999346060000621
ENSGALG00000003208	1538.56310175206	0.1077336618842	0.157976159033503	0.681961522189886	0.495263281624312	0.999346060000621
ENSGALG00000003211	1966.07577048962	0.0284543693142135	0.0792973724011535	0.358831175013809	0.719721389401774	0.999346060000621
ENSGALG00000003212	29.2130322569408	2.45473654644546	0.807897285704995	3.03842653005498	0.00237817086402165	0.999346060000621
ENSGALG00000003213	11775.47493595	-0.113489377898268	0.209999502678818	-0.540426888876222	0.588902668431763	0.999346060000621
ENSGALG00000003217	3416.94199867763	-0.246811103056016	0.193441321083672	-1.27589649240071	0.2019921111711	0.999346060000621
ENSGALG00000003219	1998.68523106397	-0.0255287941204242	0.151284221034584	-0.168747235804508	0.865995462715916	0.999346060000621
ENSGALG00000003220	5971.2061845441	0.122167384418002	0.104831929588386	1.16536426351859	0.243871576398245	0.999346060000621
ENSGALG00000003221	1901.03874130757	-0.08015958709632	0.0947834523006163	-0.845712887119631	0.397712932177088	0.999346060000621
ENSGALG00000003224	9.08237293455104	-0.721276939414479	0.593122740610605	-1.21606691166813	0.223959433868173	0.999346060000621
ENSGALG00000003226	24.4184645875949	-0.215490759175826	0.369397200085483	-0.583357857411909	0.55965242129699	0.999346060000621
ENSGALG00000003227	916.395625117634	-0.0559445711198289	0.138481009501266	-0.4039873143712	0.686222047664549	0.999346060000621
ENSGALG00000003228	1272.87466838019	-0.0508732538109317	0.130360847511047	-0.390249486577023	0.696352071716113	0.999346060000621
ENSGALG00000003233	1499.31545069983	0.0256742264999494	0.116723044457375	0.219958506217041	0.825903470521166	0.999346060000621
ENSGALG00000003235	1341.48995768287	0.165230943850526	0.0660522261103833	2.5015196849596	0.0123661567562044	0.999346060000621
ENSGALG00000003238	4047.12261527651	-0.215174403199019	0.196938724801243	-1.09259569653546	0.274571353044719	0.999346060000621
ENSGALG00000003241	10.8871827924619	-0.0622980576522348	0.439227083596058	-0.141835647160429	0.887209826337328	0.999346060000621
ENSGALG00000003242	30.9297032864447	-0.219584612320898	0.309503294350699	-0.709474232839945	0.478030236057644	0.999346060000621
ENSGALG00000003243	1833.04945234079	-0.0473993674283402	0.0851363755648014	-0.55674636269032	0.577700735413735	0.999346060000621
ENSGALG00000003245	345.421491849903	0.0438296494231078	0.115474926470018	0.379559881637923	0.704272145737314	0.999346060000621
ENSGALG00000003247	4479.74029058979	-0.00658180869782347	0.122014450352447	-0.0539428623315638	0.956980687156196	0.999346060000621
ENSGALG00000003248	6461.79721860228	-0.146037477926862	0.152943217509245	-0.95484768991495	0.339654726374598	0.999346060000621
ENSGALG00000003249	3293.48148240977	0.00986930246189571	0.0774861429958253	0.127368611732648	0.898648658083419	0.999346060000621
ENSGALG00000003250	330.790588181417	-0.0650486663788913	0.194031622498728	-0.335247757768545	0.737438198841748	0.999346060000621
ENSGALG00000003254	863.655280132511	0.0897669156677971	0.120658440163127	0.743975436334456	0.456891335774974	0.999346060000621
ENSGALG00000003256	3254.71151234491	0.0014351260564962	0.129819927238934	0.0110547439597223	0.991179770120782	0.999346060000621
ENSGALG00000003258	159.833277143673	0.021927428786111	0.176676958674734	0.124110291181092	0.901227949977391	0.999346060000621
ENSGALG00000003259	491.043338987872	-0.0157421149773827	0.102281811839897	-0.153909230724462	0.877681305763765	0.999346060000621
ENSGALG00000003260	1682.43265145072	-0.0893683683058417	0.0932368256220139	-0.958509341235456	0.337805983399827	0.999346060000621
ENSGALG00000003261	5334.87349276218	-0.251939613273229	0.150972466964888	-1.66877854179745	0.0951612768488066	0.999346060000621
ENSGALG00000003265	2946.4701273323	-0.0629429207889304	0.122386224876133	-0.514297428919265	0.607044059007639	0.999346060000621
ENSGALG00000003267	13392.8150423604	0.0602297221231672	0.136738244570979	0.44047458933044	0.659593412517647	0.999346060000621
ENSGALG00000003272	2045.5108127693	0.0192011346087065	0.0789824956016775	0.243106202993903	0.807923126051036	0.999346060000621
ENSGALG00000003273	911.770672807384	-0.260636446225189	0.170066562872892	-1.53255549957806	0.125385413102638	0.999346060000621
ENSGALG00000003281	1100.85407176908	0.0611554617490489	0.141473511788574	0.432274996046208	0.665541557796517	0.999346060000621
ENSGALG00000003282	3299.26602568876	0.11094979790945	0.178712842640193	0.620827223552296	0.534713309186726	0.999346060000621
ENSGALG00000003283	717.478509951871	-0.510041897509269	0.206143913518524	-2.47420304002057	0.0133533782296178	0.999346060000621
ENSGALG00000003284	4742.15877481175	0.403874842145182	0.279001667988025	1.44757142513756	0.147736947509442	0.999346060000621
ENSGALG00000003285	17167.3433007195	-0.144909302480886	0.216985685469746	-0.667828857775464	0.504242843572905	0.999346060000621
ENSGALG00000003286	11.774493229368	-0.0446858583515782	0.436488804355225	-0.1023757262631	0.918458450060615	0.999346060000621
ENSGALG00000003287	573.202387537054	0.047875687879377	0.110348795009475	0.433857822147186	0.664391689712809	0.999346060000621
ENSGALG00000003288	4554.03421177388	-0.018024966947592	0.226674363613856	-0.0795192127606359	0.936619650427895	0.999346060000621
ENSGALG00000003293	6153.26464646282	-0.0600528250540702	0.0899417391788547	-0.667685833099708	0.504334154994903	0.999346060000621
ENSGALG00000003294	1234.42421732816	-0.0200069590970886	0.122661774198415	-0.163106715419964	0.870434412465636	0.999346060000621
ENSGALG00000003295	857.129832114054	-0.257768343595989	0.215035208290768	-1.19872622555576	0.23063441705129	0.999346060000621
ENSGALG00000003297	2574.65122725061	-0.252750726034731	0.205846448657352	-1.22786051293726	0.219499334848355	0.999346060000621
ENSGALG00000003298	775.387984413362	-0.0611415434185908	0.117746396126604	-0.519264669067661	0.60357618769451	0.999346060000621
ENSGALG00000003299	2818.29748585213	0.176386997903097	0.106283108492639	1.65959577589239	0.0969957986903331	0.999346060000621
ENSGALG00000003301	101.476869022944	0.256420319729858	0.294512478425183	0.870660289509595	0.383939666994093	0.999346060000621
ENSGALG00000003302	74.0785139965803	-0.0151071830167488	0.369957607208571	-0.0408349030331785	0.967427513958103	0.999346060000621
ENSGALG00000003304	709.350824604483	0.212671461649856	0.128134089669296	1.65975707322496	0.096963332632149	0.999346060000621
ENSGALG00000003307	10700.0624778855	-0.089962357422773	0.0866571117568659	-1.03814165506901	0.299204110938689	0.999346060000621
ENSGALG00000003308	3198.69643457367	-0.241853392720671	0.115231245793122	-2.09885253826795	0.0358299018024419	0.999346060000621
ENSGALG00000003310	1.36014942631381	0.296580656586317	1.18339823006076	0.250617796319579	0.802109621278849	0.999346060000621
ENSGALG00000003313	643.265820251483	0.27588393466458	0.335425830420978	0.822488638750125	0.410798850159962	0.999346060000621
ENSGALG00000003314	921.596227736436	-0.0864837228401646	0.129468540544144	-0.66799025057888	0.504139815837597	0.999346060000621
ENSGALG00000003318	179.9763462551	0.274509985574995	0.148336229464726	1.8505929843678	0.0642281297705754	0.999346060000621
ENSGALG00000003319	205.164324230545	0.187447023817718	0.226424053498847	0.827858263824753	0.407750773649903	0.999346060000621
ENSGALG00000003321	781.809883508065	0.525499277429344	0.360997828270228	1.45568542599646	0.145479600549073	0.999346060000621
ENSGALG00000003322	1311.34163917841	0.231973650254809	0.189167730041124	1.22628553085867	0.220091244360216	0.999346060000621
ENSGALG00000003323	5027.07510127746	-0.682079297263797	0.360039028636016	-1.89445933083369	0.0581640676389783	0.999346060000621
ENSGALG00000003324	4.49724104386551	-1.54726899213546	0.762545130473247	-2.02908513909886	0.0424496192788289	0.999346060000621
ENSGALG00000003325	1734.26871499766	-0.0217331033167145	0.102340290920017	-0.212361164125474	0.831825281311712	0.999346060000621
ENSGALG00000003326	881.185580439205	-0.216758726023247	0.198162482496743	-1.09384341219489	0.27402366062638	0.999346060000621
ENSGALG00000003329	1703.62372488049	-0.0932105127477224	0.0848479848563225	-1.09855894521904	0.27196049342109	0.999346060000621
ENSGALG00000003331	1859.55728236056	-0.018609855279828	0.0842324484140513	-0.220934516688269	0.825143420998576	0.999346060000621
ENSGALG00000003333	521.58037845268	0.111300670348721	0.249535041526431	0.446032227249061	0.655573966830021	0.999346060000621
ENSGALG00000003336	1002.03103731497	-0.0591840505795825	0.203472522408662	-0.290869990104683	0.771150753856802	0.999346060000621
ENSGALG00000003337	4749.15747066991	-0.0560525299740429	0.0900617458671697	-0.622378896104386	0.533692753960303	0.999346060000621
ENSGALG00000003339	2534.36783070263	0.0684038331790055	0.0958020973447154	0.7140118543843	0.475219849244369	0.999346060000621
ENSGALG00000003340	621.859297823612	0.158780107262045	0.215754607744206	0.735929160086776	0.461773810130515	0.999346060000621
ENSGALG00000003344	4384.6026273143	0.00420899401161629	0.0956057569834019	0.0440244828807434	0.964884888267124	0.999346060000621
ENSGALG00000003345	364.954695526639	0.759193016889835	0.509910198641143	1.48887592151129	0.136520045192014	0.999346060000621
ENSGALG00000003348	65.3254989943895	-0.340776706550724	0.87620444128897	-0.388923737991344	0.697332561543059	0.999346060000621
ENSGALG00000003349	2452.71912995746	0.553834986107335	0.370748960318808	1.49382748270175	0.135220716335314	0.999346060000621
ENSGALG00000003353	1692.43307097092	-0.138099678720355	0.123808054185571	-1.11543372221457	0.264664605417784	0.999346060000621
ENSGALG00000003354	151.160090296904	0.727181310528193	0.628162734995314	1.15763204344431	0.247014226924225	0.999346060000621
ENSGALG00000003355	505.222945383224	-0.0490173905125723	0.238311075110128	-0.205686582085707	0.837035740401905	0.999346060000621
ENSGALG00000003356	346.263433521157	-0.0514342562761275	0.177174203163033	-0.290303302387642	0.771584212644962	0.999346060000621
ENSGALG00000003357	1530.4655774816	-0.00731178845469123	0.112594225118621	-0.064939284825559	0.948222341822606	0.999346060000621
ENSGALG00000003358	2425.9058137417	-0.0743273106449984	0.0785330702830616	-0.946446005193683	0.343921149913715	0.999346060000621
ENSGALG00000003359	3525.121655291	-0.0997306690828148	0.105661163263382	-0.943872526125951	0.345234793060634	0.999346060000621
ENSGALG00000003360	33.6400601473104	0.651520064935306	0.33497577751153	1.94497664808877	0.0517777889088222	0.999346060000621
ENSGALG00000003361	16.7432385252381	0.347524501117171	0.415802191695287	0.835792855492806	0.403271446472992	0.999346060000621
ENSGALG00000003362	2468.50866893736	-0.0278488944685756	0.14327104067606	-0.194379089711108	0.845879061654042	0.999346060000621
ENSGALG00000003365	521.806091319092	0.00316706267154976	0.197418570545203	0.0160423746499805	0.987200585955327	0.999346060000621
ENSGALG00000003369	930.790722081205	0.0958875340050246	0.133142195798567	0.720188918546111	0.471408685844583	0.999346060000621
ENSGALG00000003370	1886.02244208867	0.027055126897937	0.0902801039322379	0.299679837744138	0.764421379313128	0.999346060000621
ENSGALG00000003373	1985.47701440061	0.0741096833215095	0.209339849364699	0.354016129974375	0.72332679506812	0.999346060000621
ENSGALG00000003374	8725.14831233751	-0.337024876230836	0.225017338921343	-1.4977729176179	0.13419225943518	0.999346060000621
ENSGALG00000003377	641.386457406068	0.11339234094712	0.112715438426363	1.00600541088432	0.314412967229568	0.999346060000621
ENSGALG00000003378	436.416237424151	0.0614343248566808	0.140981172841457	0.435762617223847	0.66300896913357	0.999346060000621
ENSGALG00000003381	7447.64511712225	0.264079462637787	0.15056838693978	1.75388385307871	0.0794504109020092	0.999346060000621
ENSGALG00000003383	2631.26326577358	0.0285733789256294	0.0887656035917142	0.321896971005294	0.747530747951761	0.999346060000621
ENSGALG00000003385	2087.88204958309	-0.113191584309216	0.172128804370957	-0.657598155769885	0.510796379927444	0.999346060000621
ENSGALG00000003387	332.438158556508	0.0843856169160769	0.0941533305207202	0.896257375595505	0.37011531850873	0.999346060000621
ENSGALG00000003391	1821.67413991175	0.0957081106396986	0.152305353442084	0.628396234779053	0.52974440302826	0.999346060000621
ENSGALG00000003392	8559.86365074384	0.060858839190683	0.0950119195951716	0.640538991844302	0.521822248015389	0.999346060000621
ENSGALG00000003396	4514.12862987552	0.44114017111321	0.250576927267434	1.76049796732639	0.0783234118506096	0.999346060000621
ENSGALG00000003397	2220.51309935588	0.000739544196847029	0.0761450207373735	0.00971231197635022	0.99225081805333	0.999346060000621
ENSGALG00000003398	2808.67724137487	-0.00464125425157855	0.0981734411503129	-0.0472760677144071	0.962293201947422	0.999346060000621
ENSGALG00000003400	1172.53555584539	-0.0599551958533523	0.13246165828037	-0.452623020364507	0.650820219404429	0.999346060000621
ENSGALG00000003403	5.74108636057916	-0.273644677619916	0.653488188128528	-0.418744642353191	0.675402765839195	0.999346060000621
ENSGALG00000003405	1689.147573691	-0.00847399519742541	0.0682912318092353	-0.124086137750402	0.901247073801465	0.999346060000621
ENSGALG00000003408	718.346689603432	-0.0533100659690338	0.132441570122796	-0.402517622824966	0.687303121502503	0.999346060000621
ENSGALG00000003409	764.484248745026	-0.105039452098274	0.163576691243122	-0.642141929268853	0.520781033716051	0.999346060000621
ENSGALG00000003412	1859.00923984393	0.0746114938489821	0.142397346689019	0.523966882697091	0.600301574181807	0.999346060000621
ENSGALG00000003416	1077.69225336784	0.123711304213193	0.399114396695336	0.309964524551161	0.756587933905487	0.999346060000621
ENSGALG00000003419	650.56762403986	0.0829088230581867	0.208819942238561	0.397034987029493	0.69134166060371	0.999346060000621
ENSGALG00000003420	297.477525695432	-0.166819907585571	0.197139439523929	-0.846202606583559	0.39743972808817	0.999346060000621
ENSGALG00000003424	27.4348913862796	-0.223850906138983	0.34704875497152	-0.645012848864284	0.51891885917435	0.999346060000621
ENSGALG00000003425	6.3231796857967	-0.430261008855464	0.567442455912941	-0.75824606419911	0.448303689430495	0.999346060000621
ENSGALG00000003426	46.6698344345927	-0.106388360433064	0.228282269067489	-0.466038649728031	0.641187835739303	0.999346060000621
ENSGALG00000003427	3827.49993776738	-0.0541913090430278	0.128785040560577	-0.420788849443561	0.67390927469831	0.999346060000621
ENSGALG00000003428	1827.91643384797	-0.000591595153598667	0.060402603205579	-0.00979419962390008	0.992185484271192	0.999346060000621
ENSGALG00000003429	1091.61354737905	-0.025304165797205	0.140130093108948	-0.180576243373588	0.856700204351944	0.999346060000621
ENSGALG00000003430	1079.13606130724	-0.0123703339957555	0.108642035349628	-0.113863238625323	0.909346207317098	0.999346060000621
ENSGALG00000003432	22.2521698515181	0.0663831560569706	0.395885346093356	0.167682781674158	0.866832842615538	0.999346060000621
ENSGALG00000003433	1216.62266409884	-0.215595357964743	0.174910835032966	-1.23260150192588	0.217724476308767	0.999346060000621
ENSGALG00000003434	2202.27342062515	-0.0746187913027122	0.0860990881173932	-0.866661807160745	0.386127337653094	0.999346060000621
ENSGALG00000003435	20.0310623991833	0.0156928848870263	0.296855864396015	0.0528636512502628	0.957840545980476	0.999346060000621
ENSGALG00000003438	1467.53089965455	-0.151122879885724	0.171936084920258	-0.878948011150851	0.379429465074292	0.999346060000621
ENSGALG00000003439	1741.95573213866	0.0343767931496746	0.0854839984606148	0.402143018210748	0.687578775075409	0.999346060000621
ENSGALG00000003441	448.426902369765	-0.0182174573920599	0.0802438726767917	-0.227026148967618	0.820403409052444	0.999346060000621
ENSGALG00000003443	37.9073762499334	-0.277761291930029	0.290600970611885	-0.95581680730515	0.339164795386	0.999346060000621
ENSGALG00000003445	5399.43123829502	-0.593320853604971	0.29585713816409	-2.00543024679668	0.044917070838911	0.999346060000621
ENSGALG00000003446	1774.47256565368	0.0554728201868146	0.21382209406512	0.259434463166001	0.795300041949873	0.999346060000621
ENSGALG00000003447	633.466860505196	0.167045752273657	0.180448211968244	0.925726835703169	0.354587958026992	0.999346060000621
ENSGALG00000003454	6426.25361833134	0.0987446112438128	0.0986218391668744	1.00124487717909	0.316708435183571	0.999346060000621
ENSGALG00000003456	16.4318509515198	0.623105922235562	0.404492284467026	1.5404642960164	0.123447219368966	0.999346060000621
ENSGALG00000003457	3470.30914212535	0.282454095821994	0.240298664874094	1.17542931821942	0.2398229997349	0.999346060000621
ENSGALG00000003458	3434.77995365528	-0.0612469254024746	0.101382631717681	-0.6041165470337	0.545766159031711	0.999346060000621
ENSGALG00000003461	546.369608313874	0.428998519413937	0.266171239008507	1.61173882276675	0.107018785755756	0.999346060000621
ENSGALG00000003462	1.27120315207873	-0.579133200377535	1.35803909541088	-0.426448106195585	0.669781354019114	0.999346060000621
ENSGALG00000003464	16.3870916519877	0.437561772411195	0.431482701752623	1.0140887934415	0.31054038492655	0.999346060000621
ENSGALG00000003466	2990.85176281996	-0.805209062516676	0.382429270866038	-2.10551106795048	0.0352468449096874	0.999346060000621
ENSGALG00000003467	630.601678200187	-0.0385887924879132	0.0897907630331748	-0.429763498876336	0.667367687287679	0.999346060000621
ENSGALG00000003470	12.0820814945714	-0.724736820251096	0.574656237162853	-1.26116584730588	0.207249100619354	0.999346060000621
ENSGALG00000003472	33.7462090365899	-0.497664824449023	0.241812491784454	-2.05806085854584	0.0395842917329609	0.999346060000621
ENSGALG00000003473	2048.82457517955	-0.180411477219323	0.186691398304787	-0.966362022340139	0.33386306069078	0.999346060000621
ENSGALG00000003474	998.769971425114	0.0470084616981187	0.100595804740861	0.467300418931133	0.640284956769819	0.999346060000621
ENSGALG00000003475	3765.50047278976	0.0226408695902948	0.120035377762678	0.188618305805294	0.850391984387762	0.999346060000621
ENSGALG00000003476	1656.24721086954	0.0448052785280244	0.0958192943261259	0.467601842020744	0.640069347408955	0.999346060000621
ENSGALG00000003478	76.2894149862892	0.860494453191606	0.505690655315168	1.70162221537455	0.0888262102920433	0.999346060000621
ENSGALG00000003483	4415.95510450629	-0.0130243483658294	0.0644507202088039	-0.202082278113166	0.839852402068251	0.999346060000621
ENSGALG00000003484	680.623959145356	-0.0673492795847769	0.187526289534264	-0.359145801647566	0.719486019359764	0.999346060000621
ENSGALG00000003485	2514.9249008071	0.383082798138298	0.309039082891432	1.2395933697256	0.215125834264025	0.999346060000621
ENSGALG00000003487	3517.01948489238	0.145142739069977	0.111389755998516	1.30301694055161	0.192568978098109	0.999346060000621
ENSGALG00000003492	2078.16268156947	-0.0565794944290312	0.113330471482413	-0.499243439905846	0.617607895325511	0.999346060000621
ENSGALG00000003495	7498.95455311661	0.0375049535476782	0.316867615808741	0.118361585963761	0.905781161731946	0.999346060000621
ENSGALG00000003496	993.396862529689	-0.0380777554951585	0.091940684634725	-0.414155666193255	0.6787601075285	0.999346060000621
ENSGALG00000003498	1472.840679617	0.181304545658139	0.132304294827572	1.37036024336495	0.170574476042086	0.999346060000621
ENSGALG00000003499	1015.32172266815	0.349009070692536	0.296982668464492	1.17518329435532	0.239921392249625	0.999346060000621
ENSGALG00000003500	452.319093937468	0.175238017697173	0.169763773013973	1.03224624774774	0.301956774801575	0.999346060000621
ENSGALG00000003503	2118.09804759838	0.262860584344461	0.238101969057668	1.10398324459382	0.269600406050997	0.999346060000621
ENSGALG00000003505	1162.97038261379	-0.114228182528036	0.122524787781386	-0.932286311989756	0.351188579733249	0.999346060000621
ENSGALG00000003507	762.10036386741	-0.0898880403846715	0.115223117458826	-0.780121579480718	0.435319315659373	0.999346060000621
ENSGALG00000003509	8.20554589649263	0.750369062795384	0.534627360636205	1.40353659023819	0.160456888755235	0.999346060000621
ENSGALG00000003510	660.115925145075	-0.0650107726420986	0.235620616946531	-0.275912920883538	0.782614949562794	0.999346060000621
ENSGALG00000003512	0.0484331044068948	-0.429773032576574	3.16340790760892	-0.135857608354219	0.891933848308762	0.999346060000621
ENSGALG00000003517	3917.01505993813	-0.136416083361645	0.113709537097513	-1.19968902207965	0.230260138130394	0.999346060000621
ENSGALG00000003518	1282.7301308548	0.0106853822678397	0.113040057656765	0.094527395768717	0.924690221197865	0.999346060000621
ENSGALG00000003519	1.85061491011519	-0.427362720632325	1.51397492458962	-0.282278598998703	0.777729894128381	0.999346060000621
ENSGALG00000003520	610.414395174625	0.196801928857106	0.190672919049673	1.03214410225626	0.302004616298133	0.999346060000621
ENSGALG00000003521	56080.1509569463	-0.350271740138032	0.224265931029627	-1.56185889907531	0.118321232791154	0.999346060000621
ENSGALG00000003522	8584.96614852106	0.0421003707149779	0.11319333764412	0.37193329211072	0.709942516923696	0.999346060000621
ENSGALG00000003523	1561.37093890217	-0.00961415774604645	0.0903601493569279	-0.106398205563715	0.915266416750076	0.999346060000621
ENSGALG00000003526	2051.27372830592	0.0130631087889014	0.0907848568815265	0.143890834194393	0.885586673619548	0.999346060000621
ENSGALG00000003527	470.722963591663	-0.0048732697206469	0.180084379424202	-0.0270610351449059	0.978411052820336	0.999346060000621
ENSGALG00000003529	192.37980653699	0.245407180769078	0.244141709683797	1.0051833465364	0.31480857264727	0.999346060000621
ENSGALG00000003532	46123.8138663841	0.0442637866543208	0.125027793090964	0.354031576180159	0.723315219396798	0.999346060000621
ENSGALG00000003533	557.50061038047	0.0265896739080429	0.117051939005669	0.227161327987528	0.820298297432039	0.999346060000621
ENSGALG00000003536	2091.35545481997	0.00609364849779811	0.117303111455563	0.0519478846058277	0.958570219359109	0.999346060000621
ENSGALG00000003537	265.251896447952	-0.120961457017813	0.322049853742215	-0.375598546660533	0.707215371385652	0.999346060000621
ENSGALG00000003539	1355.94251955502	0.145413465981238	0.268846427289578	0.540879294723198	0.588590783152042	0.999346060000621
ENSGALG00000003540	392.331081300424	0.0622713009128866	0.172196373481258	0.361629572411781	0.717628862671161	0.999346060000621
ENSGALG00000003545	0.238909097079602	-1.19846986074548	3.14941014807524	-0.38053787991949	0.703546183535167	0.999346060000621
ENSGALG00000003547	1468.82905746547	-0.112465148677493	0.17305203003855	-0.649892108474194	0.515761916016737	0.999346060000621
ENSGALG00000003548	5718.43001085285	-0.0383856642137983	0.199542893411467	-0.19236798443453	0.847453968747876	0.999346060000621
ENSGALG00000003549	685.708343493957	0.0252515332018077	0.150063510129082	0.168272308038688	0.866369058188197	0.999346060000621
ENSGALG00000003550	44.0276376155417	-0.49288493546842	0.347460986069031	-1.41853317416908	0.156035160394115	0.999346060000621
ENSGALG00000003553	28.5670492090208	0.32878098769912	0.33084227392344	0.993769580290102	0.320335058995577	0.999346060000621
ENSGALG00000003554	1.4097918132409	-1.63563183834622	1.65890744013539	-0.985969318585209	0.324148168952445	0.999346060000621
ENSGALG00000003557	0.0707094183516516	0.561157100327365	3.16340790760892	0.177390054244228	0.859202018996773	0.999346060000621
ENSGALG00000003558	1114.30056877713	0.124814134660585	0.15395083963532	0.810740200938472	0.417514881835495	0.999346060000621
ENSGALG00000003559	316.889142222423	0.0819723110361084	0.128751198363167	0.636672218031636	0.524338373565644	0.999346060000621
ENSGALG00000003560	219.328309223542	-0.386107853433566	0.306731228540315	-1.25878233941484	0.208108960987802	0.999346060000621
ENSGALG00000003562	372.374912153863	-0.351949399748555	0.263254314015901	-1.33691788134304	0.181249443333327	0.999346060000621
ENSGALG00000003563	1826.77776659836	-0.0464078896910328	0.115104047214731	-0.403182084505309	0.686814278275334	0.999346060000621
ENSGALG00000003566	746.602351331771	-0.040102045996766	0.138622517667255	-0.289289551738093	0.77235980717418	0.999346060000621
ENSGALG00000003567	76.0684109057969	0.105307575668914	0.297615326764567	0.353837877953843	0.723460384997416	0.999346060000621
ENSGALG00000003568	904.679943733986	0.428958587349188	0.298163138589111	1.43867075379939	0.150243829350887	0.999346060000621
ENSGALG00000003569	223.023978782433	-0.133650051955888	0.199575488457238	-0.669671676562245	0.50306711095495	0.999346060000621
ENSGALG00000003570	4699.87797683914	0.159691237877365	0.183373927537811	0.870850289468971	0.38383590236855	0.999346060000621
ENSGALG00000003572	4807.86367042738	0.233310021574962	0.20121423845828	1.15951049668554	0.246248160427037	0.999346060000621
ENSGALG00000003573	0.510157165861193	-0.0570775134949021	2.56538809374778	-0.022249075542998	0.982249270642558	0.999346060000621
ENSGALG00000003574	4023.01670427965	-0.255627276009945	0.159089801004178	-1.60681121226138	0.108095787912591	0.999346060000621
ENSGALG00000003575	345.613990348019	-0.0376427574839889	0.106234722101763	-0.354335726956866	0.72308729609678	0.999346060000621
ENSGALG00000003578	13915.4999773977	-0.335684448775264	0.180007376307389	-1.86483718423868	0.0622042294554045	0.999346060000621
ENSGALG00000003580	9944.05974272444	-0.355441045151943	0.163473862294735	-2.17429893783938	0.0296826921424684	0.999346060000621
ENSGALG00000003582	7.9682546009461	0.178094054006057	0.621656077586993	0.28648325083114	0.774508020035737	0.999346060000621
ENSGALG00000003584	5644.43370494732	-0.241749910951291	0.242400984843981	-0.997314062510477	0.318612089981287	0.999346060000621
ENSGALG00000003588	0.97408002415306	-0.807813428243284	1.5862629685009	-0.509255680983784	0.610573018545718	0.999346060000621
ENSGALG00000003589	207.834170977013	0.418275305321957	0.46375593866187	0.901929809306285	0.367094155081576	0.999346060000621
ENSGALG00000003590	129.709603811475	-0.0820265246798436	0.220622640795302	-0.371795588993739	0.710045048120066	0.999346060000621
ENSGALG00000003594	223.110480854985	0.595031677312052	0.320636863147737	1.8557806219489	0.0634848337342985	0.999346060000621
ENSGALG00000003595	15.6424368032898	0.799315283131116	0.417362978967253	1.91515616720244	0.0554725905891911	0.999346060000621
ENSGALG00000003596	5224.88724615213	0.0593105641835417	0.106892667049264	0.554860925644289	0.578989790357609	0.999346060000621
ENSGALG00000003597	4262.46900114352	-0.103518878995454	0.141067674667676	-0.733824238893293	0.463055865707541	0.999346060000621
ENSGALG00000003601	6206.1511579983	-0.269680895222766	0.206471084388432	-1.30614364728873	0.191503712291578	0.999346060000621
ENSGALG00000003602	346.987922737655	-0.195885522771985	0.132114976732488	-1.48268975718493	0.138156857258384	0.999346060000621
ENSGALG00000003604	533.239305688482	-0.0380396126912587	0.26741403885928	-0.142249871598088	0.886882640436152	0.999346060000621
ENSGALG00000003605	5362.15944441358	0.260003924559814	0.145128483431054	1.7915430411242	0.0732061941285728	0.999346060000621
ENSGALG00000003614	406.269225427805	0.0674945481446393	0.190172621215688	0.354912014743116	0.722655507221049	0.999346060000621
ENSGALG00000003624	192.886244448576	-0.00956175652502937	0.353524623598861	-0.0270469321986435	0.978422301226212	0.999346060000621
ENSGALG00000003625	583.427457274813	-0.134906045201858	0.319451234319177	-0.422305600068734	0.672801971135588	0.999346060000621
ENSGALG00000003628	846.158082851575	-0.0686061226342159	0.123696768343774	-0.554631487570862	0.579146747082464	0.999346060000621
ENSGALG00000003631	1217.07940205842	0.00834727664263061	0.146604628334331	0.0569373336808623	0.95459511456056	0.999346060000621
ENSGALG00000003634	6476.28908156735	0.061424865300903	0.11718036252905	0.524190777150697	0.600145855028195	0.999346060000621
ENSGALG00000003636	278.093649097392	-0.370591758811483	0.28224286814449	-1.3130243511477	0.189174742817076	0.999346060000621
ENSGALG00000003641	4235.11326212438	0.12770321290982	0.0997325874792612	1.28045622937814	0.200384729228097	0.999346060000621
ENSGALG00000003642	2109.70735431959	0.0490839892655158	0.205762342805022	0.238546998427342	0.811456867735466	0.999346060000621
ENSGALG00000003644	35.0219338492202	-0.499896249236604	0.408749014047218	-1.22299071571303	0.221333202987762	0.999346060000621
ENSGALG00000003645	1017.14931414714	0.286261218516929	0.206000194623629	1.3896162527416	0.164645437743688	0.999346060000621
ENSGALG00000003647	1275.337103259	0.376968170987729	0.736690496323473	0.511704946472128	0.608857523721717	0.999346060000621
ENSGALG00000003648	219.547196030983	-0.509645271736096	0.229744282258269	-2.21831536666133	0.0265333371477259	0.999346060000621
ENSGALG00000003650	2212.56667092483	-0.00714464046779315	0.0926556751282264	-0.0771095829576079	0.938536369602966	0.999346060000621
ENSGALG00000003651	2869.55645046067	0.0671841936529301	0.215659554044468	0.311528946401684	0.755398540873824	0.999346060000621
ENSGALG00000003652	2925.93557072864	0.0229679145916963	0.0780933221899744	0.294108560727167	0.768674949524006	0.999346060000621
ENSGALG00000003655	57.6197311257241	-0.397793196595219	0.270569441774201	-1.47020740400976	0.14150559004802	0.999346060000621
ENSGALG00000003657	163.133162556633	-0.687200996450959	0.412036572020037	-1.66781553657218	0.0953523507076097	0.999346060000621
ENSGALG00000003658	528.159082673444	-0.0318458745519316	0.103056692458068	-0.309013163457475	0.757311513555873	0.999346060000621
ENSGALG00000003660	63.0992655271244	-0.285665545046834	0.199148570336073	-1.43443432491009	0.151448358225283	0.999346060000621
ENSGALG00000003661	5826.93474770049	0.226167445279005	0.1495470232685	1.51235003101959	0.130444839627233	0.999346060000621
ENSGALG00000003663	2178.23987236475	0.0308973844556578	0.0809829362746698	0.381529565078539	0.702810337474311	0.999346060000621
ENSGALG00000003665	916.315871644028	-0.26201373828921	0.196286528428992	-1.33485339206045	0.181924334689124	0.999346060000621
ENSGALG00000003670	1272.87982652647	0.313697543972532	0.22202312120911	1.41290484641498	0.157683703923671	0.999346060000621
ENSGALG00000003672	1704.67801171903	-0.0746407192869351	0.0682210896816586	-1.09410036742644	0.273910961319208	0.999346060000621
ENSGALG00000003674	447.249728435068	-0.16106560349061	0.206934331834765	-0.778341622013785	0.4363676442954	0.999346060000621
ENSGALG00000003675	687.053264076778	-0.192642036439987	0.103357258969058	-1.86384622000917	0.0623433029033208	0.999346060000621
ENSGALG00000003677	116.671345140918	-0.0701779587630973	0.217953877459419	-0.321985364890623	0.747463781726881	0.999346060000621
ENSGALG00000003681	4451.55065137142	0.110383640226467	0.122947924769948	0.89780807958336	0.369287876468223	0.999346060000621
ENSGALG00000003682	672.16309212092	0.0462431766082911	0.0789789463640376	0.585512706071596	0.558203025592185	0.999346060000621
ENSGALG00000003683	485.898217470153	0.0864698127226553	0.106807083880895	0.809588742438485	0.418176580373412	0.999346060000621
ENSGALG00000003684	259.509600496535	0.164620815494211	0.122844673632615	1.34007287924045	0.180221652307921	0.999346060000621
ENSGALG00000003687	465.234411151047	0.101452128267423	0.116901340572394	0.867844010775872	0.385479733085289	0.999346060000621
ENSGALG00000003688	2943.77894188326	0.189208663220286	0.174530936910055	1.08409813509335	0.278321289636716	0.999346060000621
ENSGALG00000003689	2221.90587350731	-0.914601893373915	0.475102260923489	-1.92506323080033	0.0542214482509295	0.999346060000621
ENSGALG00000003690	19.0106443278448	1.59677126349403	0.492553970091216	3.24181990289982	0.00118769052185158	0.892083136681884
ENSGALG00000003691	1504.50225878111	0.161808412559631	0.148242194925617	1.09151387458086	0.275046830145748	0.999346060000621
ENSGALG00000003693	9287.99367157892	0.248710891710093	0.132714546233379	1.8740288745194	0.0609264454273544	0.999346060000621
ENSGALG00000003695	174.581844635587	-0.136332967914374	0.147429216277054	-0.924735078684622	0.355103727865043	0.999346060000621
ENSGALG00000003696	868.591384831638	-0.0508379346910674	0.112658488752039	-0.451257026915757	0.651804312928365	0.999346060000621
ENSGALG00000003699	281.873815570775	0.649456915549911	0.462964253097076	1.40282302835534	0.160669618178283	0.999346060000621
ENSGALG00000003701	1691.28619343419	0.1765871669017	0.123884767809902	1.42541468191367	0.154037366508103	0.999346060000621
ENSGALG00000003702	7730.87766842077	-0.0337017485427217	0.103264036406259	-0.326364818920435	0.744148351977785	0.999346060000621
ENSGALG00000003703	728.889775068247	0.0597101906074663	0.0721523026708257	0.827557657859888	0.407921056134529	0.999346060000621
ENSGALG00000003705	3975.8625494988	-0.047234330328943	0.182064870106151	-0.259436816676406	0.795298226264115	0.999346060000621
ENSGALG00000003708	1302.75011461964	0.186894038594656	0.139372752955343	1.34096539410784	0.179931688513731	0.999346060000621
ENSGALG00000003709	492.98351602983	-0.203841688042698	0.164814661679148	-1.23679341368018	0.216163787885272	0.999346060000621
ENSGALG00000003712	3009.94755551791	0.192969889853984	0.141801531913471	1.36084488827481	0.17356271293415	0.999346060000621
ENSGALG00000003713	58.7714494728025	-3.03309371571606	0.921985347131198	-3.28974177860167	0.00100279362740072	0.892083136681884
ENSGALG00000003716	41.322816342387	-0.385242360506185	0.295772133037519	-1.30249715059301	0.19274649139169	0.999346060000621
ENSGALG00000003717	9686.08068154938	0.22571936107692	0.191884896514868	1.17632687708399	0.239464279528449	0.999346060000621
ENSGALG00000003720	969.788309992799	-0.0852698426811806	0.134278328105958	-0.63502311865169	0.525413337121788	0.999346060000621
ENSGALG00000003722	998.651818975063	-0.151752974443537	0.12835081964541	-1.182329609291	0.237074941349712	0.999346060000621
ENSGALG00000003726	223.696712054828	-0.378008470957042	0.29554763858884	-1.27901029005655	0.200893432322002	0.999346060000621
ENSGALG00000003727	567.336788850926	-0.167329249846192	0.174549989213292	-0.958632255437856	0.337744037202076	0.999346060000621
ENSGALG00000003731	773.140984481193	0.121628482671265	0.150753428656307	0.806804089003896	0.419779362963829	0.999346060000621
ENSGALG00000003732	1610.71884427469	-0.0982133723966897	0.0910352686490654	-1.07884970137558	0.280654734404119	0.999346060000621
ENSGALG00000003733	652.15469751814	0.00494136982112805	0.121052995116095	0.0408198889782866	0.967439483460698	0.999346060000621
ENSGALG00000003734	2079.71951623067	0.0209266619509802	0.0786588413163639	0.266043353814655	0.790205820253928	0.999346060000621
ENSGALG00000003736	714.635834812387	-0.0354166319674122	0.183541531406214	-0.192962495714543	0.846988340122239	0.999346060000621
ENSGALG00000003738	1651.41981306544	-0.159327318265209	0.126577375527959	-1.2587345692755	0.208126220664748	0.999346060000621
ENSGALG00000003741	2925.81299448544	-0.084371509358808	0.188626759039074	-0.447293426386712	0.654663212675261	0.999346060000621
ENSGALG00000003742	404.71997793132	-0.473197045972627	0.270758371804662	-1.74767281550214	0.0805206986573963	0.999346060000621
ENSGALG00000003743	1394.51882417799	-0.134745521676955	0.127027445086409	-1.0607591263864	0.288799381873155	0.999346060000621
ENSGALG00000003744	274.056409750163	0.283552270719717	0.189953707948912	1.49274406791774	0.135504193245188	0.999346060000621
ENSGALG00000003745	1875.05643338678	0.377827998224609	0.257971558399125	1.46461106243366	0.143027062094356	0.999346060000621
ENSGALG00000003747	1194.92101170882	-0.0159507320395045	0.177907010869089	-0.0896576923055704	0.928559237131663	0.999346060000621
ENSGALG00000003748	4192.92286795855	0.0415174015903261	0.123132457847352	0.337176747026323	0.735983665189087	0.999346060000621
ENSGALG00000003750	1957.25595046545	0.402886825136173	0.310903615608754	1.29585763853957	0.195024535971155	0.999346060000621
ENSGALG00000003751	6.16782969412301	0.0202292488906793	0.516487511630615	0.0391669661611236	0.968757270601989	0.999346060000621
ENSGALG00000003753	1654.96226619477	0.191830522310538	0.143788029239496	1.33412025552573	0.182164448512823	0.999346060000621
ENSGALG00000003757	1170.18534655809	-0.213305848304829	0.114226069152633	-1.86740075962696	0.0618456438147639	0.999346060000621
ENSGALG00000003758	154.8699039995	-0.100851418946658	0.148353369945101	-0.679805379439503	0.496627700039335	0.999346060000621
ENSGALG00000003759	484.096788753497	0.423454042947552	0.265968133541808	1.59212322660071	0.111357019199017	0.999346060000621
ENSGALG00000003765	773.06522695166	0.101005406250893	0.228729026486533	0.44159417719045	0.658782898321669	0.999346060000621
ENSGALG00000003766	2130.90477000948	-0.0314443195705882	0.101356171645431	-0.310235864872524	0.756381598833459	0.999346060000621
ENSGALG00000003767	492.125802153814	-0.469593403649544	0.238783156215895	-1.96661025464025	0.0492281603406772	0.999346060000621
ENSGALG00000003770	17426.6055231172	-0.147397456547488	0.211730803173882	-0.696154996523765	0.486331767801996	0.999346060000621
ENSGALG00000003771	1544.53174586654	0.0270001195886094	0.0843484079423831	0.320102302429379	0.748890780335606	0.999346060000621
ENSGALG00000003774	10013.1492430363	0.0972028871126113	0.112867047025836	0.861215825823466	0.389119185369837	0.999346060000621
ENSGALG00000003775	2506.55955854687	0.284558725235765	0.143230232063992	1.9867225035887	0.0469531566211906	0.999346060000621
ENSGALG00000003777	59.7449319366389	-0.708415463623909	0.327390897499634	-2.16382150216837	0.0304780512451886	0.999346060000621
ENSGALG00000003778	842.733238656656	-0.178993660312988	0.181536046337225	-0.985995144900785	0.324135495339359	0.999346060000621
ENSGALG00000003781	3632.80267294855	-0.0415508800642126	0.0649558390713879	-0.639678905826268	0.522381372031014	0.999346060000621
ENSGALG00000003786	3137.20466477859	-0.00959818945438492	0.112883195994818	-0.0850276196540849	0.932239432907058	0.999346060000621
ENSGALG00000003788	2849.71953361019	0.0827865927485368	0.10665037410416	0.776242872506785	0.437605596603769	0.999346060000621
ENSGALG00000003789	205.449839635038	0.292933439039677	0.246699669249889	1.18740912758564	0.2350662814068	0.999346060000621
ENSGALG00000003792	2551.4926217035	0.51829468706949	0.403317018227576	1.2850801321184	0.198764283556893	0.999346060000621
ENSGALG00000003793	1124.73873155212	-0.139172356506851	0.123742399148732	-1.12469418294996	0.260718647548232	0.999346060000621
ENSGALG00000003794	1489.13225244029	-0.0910318345727723	0.0923577305269977	-0.985643909322373	0.324307882992662	0.999346060000621
ENSGALG00000003795	1167.01340800072	-0.122487784157048	0.0940142513320565	-1.30286400648369	0.192621194079719	0.999346060000621
ENSGALG00000003798	2662.82423755548	-0.100310725524918	0.103644137164297	-0.967837914130196	0.333125325340223	0.999346060000621
ENSGALG00000003799	2717.47856002556	0.0843340129549475	0.0963117545321084	0.875635724472575	0.381228097875867	0.999346060000621
ENSGALG00000003800	871.14322539565	-0.0369863397038862	0.0810992738698978	-0.456062526074167	0.648345016559019	0.999346060000621
ENSGALG00000003802	462.84732901644	0.629849483922323	0.332316245298633	1.89533160907109	0.0580484830353141	0.999346060000621
ENSGALG00000003803	1062.53028408797	-0.311574587785522	0.212581016600631	-1.46567455912993	0.142736968241382	0.999346060000621
ENSGALG00000003805	571.336050662905	-0.479852137953849	0.276815831832168	-1.73347071508822	0.083012038210953	0.999346060000621
ENSGALG00000003806	29779.4340837277	-0.0720521037258972	0.0822313551471117	-0.876212043410888	0.380914770510815	0.999346060000621
ENSGALG00000003807	1234.17682667488	-0.108688465281278	0.10599253984827	-1.02543504888992	0.305157957609679	0.999346060000621
ENSGALG00000003812	950.0101008818	-0.127758076994321	0.10280180443829	-1.24276103607706	0.213955904637309	0.999346060000621
ENSGALG00000003814	0.0915789365284258	-0.575496561764701	3.16340790760892	-0.181922969965544	0.855643177864553	0.999346060000621
ENSGALG00000003815	11199.6284080019	-0.168874718596331	0.123570472099665	-1.3666267978658	0.171742313170527	0.999346060000621
ENSGALG00000003816	94.8084502168439	-0.505758686676007	0.274374603000444	-1.84331450923389	0.0652831039361162	0.999346060000621
ENSGALG00000003818	2315.95753534308	0.582623240888987	0.399258381576111	1.45926364423215	0.144492557659632	0.999346060000621
ENSGALG00000003819	1003.99457453897	-0.113156298503566	0.136845482229714	-0.826891006263675	0.408298841477534	0.999346060000621
ENSGALG00000003820	8233.38104641098	0.0689807780383232	0.119181558616637	0.578787346289111	0.562732670267338	0.999346060000621
ENSGALG00000003821	200.663997228727	0.580584492747326	0.383457180939092	1.51407907220688	0.130005785819134	0.999346060000621
ENSGALG00000003824	2390.56932357358	0.116254857684814	0.121728815339096	0.955031537610605	0.339561748506434	0.999346060000621
ENSGALG00000003826	1967.97978902325	-0.0788777477211051	0.0785628639984382	-1.00400804790764	0.315374734466407	0.999346060000621
ENSGALG00000003829	23.7369645828584	-0.143498951807006	0.422175786420423	-0.33990332089795	0.733929335673841	0.999346060000621
ENSGALG00000003832	946.382804860649	0.0860020303273094	0.170791761667538	0.503549055807038	0.614578299667074	0.999346060000621
ENSGALG00000003833	394.545259605272	-0.515054454302524	0.273937987950994	-1.88018630842344	0.0600826909280926	0.999346060000621
ENSGALG00000003836	8.65862204063178	-0.152820110530343	0.47092726441642	-0.324508946662326	0.745552749979235	0.999346060000621
ENSGALG00000003837	2803.439823515	0.384333541140715	0.277673517615421	1.38412025907713	0.166321634567947	0.999346060000621
ENSGALG00000003838	53.2974363403021	-0.555405780211508	0.256375399646531	-2.16637704310653	0.0302823867529169	0.999346060000621
ENSGALG00000003839	0.170073022805826	0.984868400251817	3.16155023059718	0.311514392755919	0.755409603000935	0.999346060000621
ENSGALG00000003841	25.193123497949	0.202900207102099	0.35889685554414	0.565344064646297	0.571839762452895	0.999346060000621
ENSGALG00000003842	113.544069358111	-0.649283228366321	0.343290792062675	-1.89135054996692	0.058577564967958	0.999346060000621
ENSGALG00000003845	512.821560408396	0.285500726902023	0.184092068817516	1.55085837611521	0.120935627305868	0.999346060000621
ENSGALG00000003849	233.223040336563	-0.243229359052214	0.354542274679782	-0.686037678502221	0.492689348786268	0.999346060000621
ENSGALG00000003851	479.376577753095	-0.106609414045611	0.0877759719263537	-1.21456261555337	0.22453295459391	0.999346060000621
ENSGALG00000003854	578.700994053267	-0.402714342850718	0.202675710599877	-1.98698868087729	0.0469236512102248	0.999346060000621
ENSGALG00000003855	290.503189202596	0.141456832699899	0.12111518385217	1.16795292052364	0.242825755816079	0.999346060000621
ENSGALG00000003857	270.436708449699	0.594343862641286	0.488453315437098	1.21678744694246	0.223685097358917	0.999346060000621
ENSGALG00000003859	24.3944697474057	-0.204095074586146	0.276182059825317	-0.738987444424284	0.459914621484915	0.999346060000621
ENSGALG00000003860	168.101002991018	-0.17913521793626	0.176350168400199	-1.01579272399525	0.309728101577873	0.999346060000621
ENSGALG00000003861	2370.76672898286	-0.0553550152207225	0.0878902848412739	-0.629819499626054	0.528812686194946	0.999346060000621
ENSGALG00000003862	5516.94871008104	0.178004625167818	0.179822579257074	0.989890290214016	0.322227745959973	0.999346060000621
ENSGALG00000003863	4314.32876977439	0.434128288325931	0.362543295512036	1.19745225935786	0.231130324871881	0.999346060000621
ENSGALG00000003866	0.6735703899635	-2.73006208493492	1.8671109412583	-1.4621852534885	0.143690451513044	0.999346060000621
ENSGALG00000003870	723.24147290639	0.0971533212219472	0.0934945167543867	1.03913389356482	0.298742469752981	0.999346060000621
ENSGALG00000003875	3117.29711231499	-0.164962927667919	0.128111386225695	-1.28765235103539	0.197867007140299	0.999346060000621
ENSGALG00000003876	2167.11309179962	0.37597927459355	0.379617192364945	0.990416878253772	0.321970399023591	0.999346060000621
ENSGALG00000003878	426.256469745288	0.0746540292982889	0.425616116672108	0.175402261272455	0.86076356389324	0.999346060000621
ENSGALG00000003879	622.714559130796	-0.106457627896498	0.361095426707703	-0.294818543860077	0.768132499776582	0.999346060000621
ENSGALG00000003880	1765.72866944174	0.0808547196735844	0.118297683411499	0.683485232693281	0.49430027840918	0.999346060000621
ENSGALG00000003881	654.233540171678	-0.104442322991704	0.163883011239583	-0.637298046952643	0.523930722876851	0.999346060000621
ENSGALG00000003882	5035.19249752131	-0.0441774035119847	0.0971032641021114	-0.454952816679045	0.649143184031888	0.999346060000621
ENSGALG00000003883	6131.32426201304	0.0890985247450698	0.105732874253635	0.842675708704729	0.39940983625819	0.999346060000621
ENSGALG00000003885	19.2459673002794	-0.277340713582379	0.65056622985288	-0.426306655427069	0.669884408886772	0.999346060000621
ENSGALG00000003886	238.105070809315	-0.212389992734063	0.277664387320083	-0.764916216962408	0.44432143652964	0.999346060000621
ENSGALG00000003891	1210.28141576885	0.0143271239421557	0.166969162057523	0.0858070063094636	0.93161983679435	0.999346060000621
ENSGALG00000003893	4213.02704942794	-0.0063441334975775	0.207788400386732	-0.030531701893705	0.975643010705372	0.999346060000621
ENSGALG00000003895	0.393050531107009	-0.222067554339673	2.19284920107174	-0.101268958317398	0.919336957159607	0.999346060000621
ENSGALG00000003899	871.421748114186	-0.00456038638988919	0.272379085904368	-0.0167427920346657	0.98664180883083	0.999346060000621
ENSGALG00000003901	3429.77797925127	-0.114468284591892	0.153207205074844	-0.747146875605314	0.454974907354431	0.999346060000621
ENSGALG00000003904	41.3359777758982	-0.33329266607733	0.254659329651589	-1.30877854164355	0.190609377705123	0.999346060000621
ENSGALG00000003906	1151.17536708948	-0.126710550564713	0.11990000730351	-1.05680185860175	0.290602025906346	0.999346060000621
ENSGALG00000003907	3578.90293544485	0.0841797660357585	0.126780291951887	0.663981481188769	0.506702163764062	0.999346060000621
ENSGALG00000003908	2.06552875970331	-1.39644978213921	0.9146261280834	-1.52679848001442	0.126811129689209	0.999346060000621
ENSGALG00000003909	1308.34547681008	-0.11256384234137	0.11287983211253	-0.99720065342722	0.318667123862394	0.999346060000621
ENSGALG00000003911	1.18449052030673	-0.397653341376062	1.33190820039031	-0.29855912086098	0.765276460313761	0.999346060000621
ENSGALG00000003913	361.349716075423	-0.171243720220274	0.134185803097023	-1.27616868750606	0.201895894929769	0.999346060000621
ENSGALG00000003914	5.88746861199323	0.0150706809583599	0.565951446594544	0.0266289291228842	0.978755699333597	0.999346060000621
ENSGALG00000003916	805.656430442034	-0.0514323444804282	0.105593489446023	-0.487078746523661	0.626202527307106	0.999346060000621
ENSGALG00000003919	1561.99586467136	-0.140167404972539	0.135284875668051	-1.03609072544419	0.300159818635118	0.999346060000621
ENSGALG00000003920	1932.79621749807	0.0555036366587853	0.115285636356156	0.48144450959455	0.63020060910134	0.999346060000621
ENSGALG00000003921	999.954135456005	-0.271717656500063	0.206670578208692	-1.31473797022858	0.188597980808115	0.999346060000621
ENSGALG00000003922	6327.82040567526	-0.0506706404501488	0.185824091400368	-0.272680684556537	0.785098683718729	0.999346060000621
ENSGALG00000003923	8914.78628987424	-0.291668031509391	0.165886553213794	-1.75823793947596	0.0787070323231022	0.999346060000621
ENSGALG00000003924	349.588458115853	0.164188794190515	0.262703855027504	0.624995754909364	0.531973844247207	0.999346060000621
ENSGALG00000003925	8.51955545681109	-2.05200396553434	1.07444760021774	-1.90982227994972	0.0561560996070099	0.999346060000621
ENSGALG00000003928	0.395160797361987	-0.225035168546158	2.68989752811915	-0.0836593833756591	0.933327251259716	0.999346060000621
ENSGALG00000003929	448.58722060344	-0.0494130878233225	0.159775772410944	-0.309265210098511	0.75711979292202	0.999346060000621
ENSGALG00000003930	205.368763500801	-0.151587040477741	0.155265708733988	-0.976307271668403	0.328912217523323	0.999346060000621
ENSGALG00000003932	11837.3386493222	0.0273991868608924	0.165748254557284	0.165306035554197	0.868703108491121	0.999346060000621
ENSGALG00000003933	965.473359979385	0.379548087497296	0.316518261368295	1.19913488042215	0.230475503179707	0.999346060000621
ENSGALG00000003935	316.726706678642	-0.158166224045127	0.187610696899017	-0.843055468901441	0.399197422207872	0.999346060000621
ENSGALG00000003936	3271.8324051685	-0.013654429206659	0.154717772362263	-0.0882537862210677	0.929674968824105	0.999346060000621
ENSGALG00000003937	1726.07201608249	0.0512558985126431	0.091461759663645	0.560407963952794	0.575201200713941	0.999346060000621
ENSGALG00000003939	1672.71780631776	0.633575588054946	0.38711460951861	1.63666152730019	0.101701211931748	0.999346060000621
ENSGALG00000003941	2096.73625461065	-0.00820878513616396	0.104495232810472	-0.078556551484532	0.937385347578863	0.999346060000621
ENSGALG00000003942	3225.65147416481	-0.220839815096038	0.172910329512478	-1.27719272595627	0.201534214433418	0.999346060000621
ENSGALG00000003944	156.614028759279	-0.279986354643919	0.170711703478945	-1.64011224150459	0.100981831596545	0.999346060000621
ENSGALG00000003947	16785.6211696048	-0.0375679583889546	0.107192481191124	-0.350471954483177	0.725984534185803	0.999346060000621
ENSGALG00000003948	1963.43065827998	-0.127976156682541	0.152947137157549	-0.836734567648126	0.402741784085479	0.999346060000621
ENSGALG00000003950	3002.64536907832	0.0531933036098504	0.105756335663494	0.502979828831309	0.614978454016112	0.999346060000621
ENSGALG00000003952	3.89495495233418	-0.10367813904472	0.595165047785409	-0.174200651450388	0.861707773582179	0.999346060000621
ENSGALG00000003955	1928.25118500927	0.0682226190105482	0.0990373672801547	0.688857356411359	0.490913037168176	0.999346060000621
ENSGALG00000003958	1645.79155893795	-0.0883765912673014	0.125253851289672	-0.7055798313372	0.480449470371526	0.999346060000621
ENSGALG00000003959	3131.85461046626	-0.00937492661421569	0.0837582319486487	-0.111928420599462	0.910880161811391	0.999346060000621
ENSGALG00000003965	0	NA	NA	NA	NA	NA
ENSGALG00000003966	11761.8380636968	0.0942964136063915	0.108011710101554	0.873020281946589	0.382652022901148	0.999346060000621
ENSGALG00000003969	3758.25854251956	-0.106013820102406	0.137187125789985	-0.77276799475119	0.439659697871182	0.999346060000621
ENSGALG00000003972	108.279347840671	0.298033198341256	0.27991033957951	1.06474522802184	0.286991237054556	0.999346060000621
ENSGALG00000003973	458.639375686911	-0.125451664847793	0.203404601406508	-0.61675922757065	0.537393548761883	0.999346060000621
ENSGALG00000003976	502.41405568581	0.343422473154602	0.193305575573651	1.77657820854606	0.075637663642253	0.999346060000621
ENSGALG00000003977	3436.52978773327	0.201218352760379	0.175211959991249	1.14842818247355	0.250791844939595	0.999346060000621
ENSGALG00000003978	6.50140189102504	-0.174916403196584	0.545616724565498	-0.320584753584815	0.748525093131618	0.999346060000621
ENSGALG00000003979	556.785026710101	0.13761819075714	0.142728845071709	0.96419326232198	0.334949041721897	0.999346060000621
ENSGALG00000003980	16.7462252840115	0.712359950017989	0.626849639724194	1.13641279323606	0.255783844094898	0.999346060000621
ENSGALG00000003985	1512.75085958734	-0.121107905016409	0.0837668354773557	-1.44577390713473	0.148240626931344	0.999346060000621
ENSGALG00000003986	372.560097679197	0.00732332450986441	0.120262774576623	0.060894358504913	0.951443342370751	0.999346060000621
ENSGALG00000003987	455.522097627116	0.273689432457067	0.267259055919974	1.02406046266593	0.305806717517558	0.999346060000621
ENSGALG00000003990	315.048717806081	0.0701989055990346	0.089877620368157	0.78104989107951	0.434773151800115	0.999346060000621
ENSGALG00000003991	987.400803524434	-0.041126111795614	0.0971762984375452	-0.423211343268499	0.672141071442233	0.999346060000621
ENSGALG00000003995	638.037138135319	-0.0225023044877383	0.090163055269005	-0.249573446913503	0.802917235170446	0.999346060000621
ENSGALG00000003999	1869.82502292793	0.14128340060242	0.17905412296912	0.789054160047382	0.430080352350314	0.999346060000621
ENSGALG00000004002	1815.49567260227	-0.0155474132067728	0.123091069360204	-0.126308214621777	0.899487954011553	0.999346060000621
ENSGALG00000004003	2601.3889136644	-0.154621516016229	0.129472837689718	-1.19423902939997	0.232384479921281	0.999346060000621
ENSGALG00000004004	3751.11074477051	-0.110171228586344	0.13050128671433	-0.844215649976777	0.398548910845922	0.999346060000621
ENSGALG00000004005	4907.45551834791	0.00716832948011374	0.210932818402482	0.0339839458572816	0.972889952656757	0.999346060000621
ENSGALG00000004009	59.9734015362973	0.113539444548836	0.522601133035181	0.217258320680282	0.828007036577962	0.999346060000621
ENSGALG00000004017	2035.39744705754	-0.0857660552305697	0.167476024500456	-0.512109452600102	0.608574409326955	0.999346060000621
ENSGALG00000004019	295.587982908869	0.00254454270435507	0.11520740658582	0.0220866242871251	0.98237885614741	0.999346060000621
ENSGALG00000004028	0.875654324857624	-0.485291242445685	1.38473674380899	-0.350457402546275	0.725995453356317	0.999346060000621
ENSGALG00000004033	411.070626776411	-0.120629106454163	0.135618886581558	-0.889471293377854	0.373749844424475	0.999346060000621
ENSGALG00000004034	6726.12713466306	0.119868633166019	0.105473742658806	1.13647842718333	0.255756389120014	0.999346060000621
ENSGALG00000004035	22.411551747073	-0.0882328941633919	0.391273663367249	-0.225501745770649	0.821588967415142	0.999346060000621
ENSGALG00000004037	911.653758114338	0.17363254222228	0.211497312553837	0.820968078155042	0.411664451301545	0.999346060000621
ENSGALG00000004038	691.378634970603	-0.125945510329567	0.10223305833676	-1.23194505161625	0.217969610785206	0.999346060000621
ENSGALG00000004039	2692.81486474954	-0.166897037840325	0.146531522272922	-1.1389838531089	0.254709888975513	0.999346060000621
ENSGALG00000004040	4416.85883975789	-0.0272396171019509	0.081749902622109	-0.333206722310934	0.738978244132418	0.999346060000621
ENSGALG00000004042	373.417036621821	-0.0090008413825445	0.169421879762683	-0.0531267944562557	0.957630882705541	0.999346060000621
ENSGALG00000004044	0.546026936662762	-1.93501894443531	2.05583359962123	-0.941233251947931	0.346585339914597	0.999346060000621
ENSGALG00000004045	1176.53350352257	-0.0278986183262073	0.104620813567137	-0.266664130921752	0.789727773487159	0.999346060000621
ENSGALG00000004046	360.912803371401	-0.244956514323575	0.223643724317858	-1.0952979569211	0.27338612229635	0.999346060000621
ENSGALG00000004047	1688.75781428394	-0.265238067478264	0.194811615496328	-1.3615105382834	0.173352405527967	0.999346060000621
ENSGALG00000004048	3709.61903837875	-0.0676996378167038	0.0878414852877583	-0.770702334949458	0.440883387627713	0.999346060000621
ENSGALG00000004049	2835.7080576131	-0.325876702010815	0.182900877521336	-1.78171207501615	0.0747961967579214	0.999346060000621
ENSGALG00000004052	2384.14812104109	-0.11547343220401	0.0963549566403272	-1.19841714666582	0.230754660467576	0.999346060000621
ENSGALG00000004055	439.322351245389	-0.15256379451572	0.181660816218255	-0.839827749823736	0.401004972049404	0.999346060000621
ENSGALG00000004057	535.506814575063	0.136902593455739	0.11442036332984	1.19648801552124	0.231506172611794	0.999346060000621
ENSGALG00000004058	591.358300844342	0.0234952388489975	0.134422037472388	0.174787105528167	0.861246920663848	0.999346060000621
ENSGALG00000004059	123.598386360283	-0.284123151509771	0.244848780939915	-1.16040255711746	0.245884946146088	0.999346060000621
ENSGALG00000004063	1082.30217878756	-0.0261864735538672	0.102072874214716	-0.25654684219808	0.797528615468925	0.999346060000621
ENSGALG00000004064	19.9289860854263	0.253594857281335	0.488284634157929	0.51935866816426	0.603510648292835	0.999346060000621
ENSGALG00000004065	1216.54980621774	0.0650732151698373	0.094714503101265	0.687045943748062	0.492053776805556	0.999346060000621
ENSGALG00000004066	26.2120115091116	-0.0521447925896639	0.371488505024904	-0.140367176599901	0.888369890341057	0.999346060000621
ENSGALG00000004068	1826.0696976408	0.00585748158670531	0.0746223603979069	0.07849499205696	0.93743431369292	0.999346060000621
ENSGALG00000004069	7.89546103393935	-0.351260212156809	0.703155277767884	-0.499548568094175	0.617392980360578	0.999346060000621
ENSGALG00000004070	2262.90176732968	0.0331815893806828	0.144345658756902	0.229875908055989	0.818188197626727	0.999346060000621
ENSGALG00000004071	27.1988720642944	0.0800028980648172	0.268562540665182	0.297892989344919	0.765784838871851	0.999346060000621
ENSGALG00000004074	0.859729001915942	-0.124854403003924	1.7391775139196	-0.0717893383537021	0.942769557689313	0.999346060000621
ENSGALG00000004078	184.826339894487	-0.212176103545272	0.443114471968007	-0.478829099403893	0.63206021335533	0.999346060000621
ENSGALG00000004079	2423.43435163993	-0.00456104851614726	0.115097647781704	-0.039627643171282	0.968389988679826	0.999346060000621
ENSGALG00000004081	378.856345220573	-0.384069563041629	0.149917642281912	-2.56187035225252	0.0104110174356501	0.999346060000621
ENSGALG00000004082	2019.82884112334	-0.0596586608407856	0.0960322050865718	-0.621235977940984	0.534444370619869	0.999346060000621
ENSGALG00000004083	28.8735012330768	-0.0614685619047002	0.281035308061181	-0.218721847901469	0.826866728863487	0.999346060000621
ENSGALG00000004085	2638.34236829253	-0.0849515796557227	0.109109251124809	-0.778591904718944	0.436220149263218	0.999346060000621
ENSGALG00000004087	292.886517028934	-0.0371409228599706	0.134283084479781	-0.276586757027933	0.782097434508433	0.999346060000621
ENSGALG00000004088	5945.64333799685	0.134497683141665	0.169624500186902	0.792914248787572	0.427827785063699	0.999346060000621
ENSGALG00000004093	0.728031903983998	-2.94378581526545	2.32581721159888	-1.26569955737912	0.205620666864374	0.999346060000621
ENSGALG00000004096	136.117137175847	-0.142740064047055	0.283328683544002	-0.503796729161333	0.614404226412772	0.999346060000621
ENSGALG00000004097	237.96296869818	-0.340786866972122	0.183280465126739	-1.85937364757596	0.0629741944295899	0.999346060000621
ENSGALG00000004098	3163.35014453919	0.263149596146598	0.164491178161763	1.5997793868788	0.109647533220478	0.999346060000621
ENSGALG00000004101	0	NA	NA	NA	NA	NA
ENSGALG00000004102	0.820457564318249	-1.35792855117434	1.65311316212687	-0.821437141923937	0.411397314602721	0.999346060000621
ENSGALG00000004103	181.329564166583	0.182592141529085	0.254954423145356	0.716175617886751	0.47388291636547	0.999346060000621
ENSGALG00000004104	2926.51290048489	0.0820534286969179	0.11996217618835	0.683994166361966	0.493978849516888	0.999346060000621
ENSGALG00000004106	801.224864811806	-0.0104874060005037	0.219479627309896	-0.0477830499761872	0.961889145284235	0.999346060000621
ENSGALG00000004107	32552.9564091823	-0.0901561945014256	0.0781793844147402	-1.15319652586606	0.248829729170984	0.999346060000621
ENSGALG00000004108	2088.53657332931	-0.0524039125406064	0.12517903889907	-0.418631689470462	0.675485326187584	0.999346060000621
ENSGALG00000004110	1003.68307338521	0.0175455734775788	0.118786123552811	0.147707265401066	0.882573797575976	0.999346060000621
ENSGALG00000004111	721.269248617558	0.714075792537229	0.517615769578853	1.37954798617944	0.16772586174761	0.999346060000621
ENSGALG00000004112	1270.0782003613	-0.170872076185411	0.132535244990124	-1.28925763255007	0.197308534849295	0.999346060000621
ENSGALG00000004113	175.006616430829	0.18356797573436	0.172965424954286	1.06129867158639	0.288554189267039	0.999346060000621
ENSGALG00000004115	5770.2807686151	-0.0390297457469184	0.0807467276332628	-0.483360092611859	0.628840078782635	0.999346060000621
ENSGALG00000004116	212.532158814042	0.881688307713026	0.544488226482091	1.61929728657232	0.105383314232283	0.999346060000621
ENSGALG00000004120	15.4037803066911	0.105335363044814	0.50362243735846	0.209155421266189	0.834326911398457	0.999346060000621
ENSGALG00000004121	383.80907220393	-0.122755565571818	0.120571324366181	-1.01811576025327	0.308622946406496	0.999346060000621
ENSGALG00000004122	10951.3836198901	-0.0428146158807906	0.105903382973001	-0.404279964235947	0.68600685719545	0.999346060000621
ENSGALG00000004123	253.522076105871	0.267404713138553	0.2524194690756	1.05936643523509	0.289432929604348	0.999346060000621
ENSGALG00000004127	24.3107421428647	0.181726826484279	0.386919987423441	0.46967546880797	0.638586896766058	0.999346060000621
ENSGALG00000004128	337.462606247775	0.160299385726476	0.195263045083653	0.820940724640459	0.411680032587991	0.999346060000621
ENSGALG00000004129	41.9853327025498	0.544875178771006	0.503554643721807	1.08205769833398	0.279226890763957	0.999346060000621
ENSGALG00000004133	5237.8396400489	0.0590941981352414	0.104415755777783	0.565950968750398	0.571427111999176	0.999346060000621
ENSGALG00000004134	1.04741418661379	-0.169512487185255	1.59338210768008	-0.106385333667428	0.915276629075804	0.999346060000621
ENSGALG00000004140	476.722747165478	0.00892409525015786	0.116409386260522	0.076661303154592	0.938892989518094	0.999346060000621
ENSGALG00000004141	3.10683054540808	0.146265736014234	0.828857832502405	0.176466614995533	0.859927374445526	0.999346060000621
ENSGALG00000004143	21475.4769729546	-0.0792330716617527	0.121570029244132	-0.651748396824353	0.514563495987043	0.999346060000621
ENSGALG00000004144	2688.47840417653	0.0112236707981323	0.0720661548408393	0.155741218924753	0.876237005567395	0.999346060000621
ENSGALG00000004146	19.269060764576	0.480185093185191	0.405932787385469	1.18291773443078	0.236841752409655	0.999346060000621
ENSGALG00000004150	4517.48598932605	-0.0342778856751258	0.15017321826256	-0.228255650852438	0.819447499983242	0.999346060000621
ENSGALG00000004152	1002.02048088934	-0.116723232178055	0.0927183052821465	-1.25890170040166	0.208065839585965	0.999346060000621
ENSGALG00000004153	879.017255763458	-0.104649384596901	0.10903159006207	-0.959807928484998	0.33715189126549	0.999346060000621
ENSGALG00000004155	344.428843044839	0.170571663372117	0.302057554667931	0.56469921290211	0.572278369694169	0.999346060000621
ENSGALG00000004156	1775.17857092819	0.0272274635163164	0.0732778399066893	0.371564767069927	0.710216925632948	0.999346060000621
ENSGALG00000004160	8642.43818802523	-0.00392601041108148	0.0884371043583035	-0.0443932491861699	0.964590942714637	0.999346060000621
ENSGALG00000004161	2740.34288210249	-0.17581969447834	0.216789783130763	-0.811014670245274	0.417357246087627	0.999346060000621
ENSGALG00000004162	299.059319500918	0.365309773117628	0.193143573445468	1.89138973977184	0.0585723371981225	0.999346060000621
ENSGALG00000004163	0	NA	NA	NA	NA	NA
ENSGALG00000004165	1728.20181186446	-0.0675430914226247	0.0883519989044252	-0.764477230398483	0.44458290060918	0.999346060000621
ENSGALG00000004166	773.857645464433	0.0920457042201221	0.245570269035914	0.374824300113711	0.707791140754143	0.999346060000621
ENSGALG00000004167	10.9848603737499	-0.130934464952326	0.508924651748944	-0.257276719652631	0.796965162738322	0.999346060000621
ENSGALG00000004168	1674.63989531498	0.0897367322691018	0.0732321522033406	1.22537341275911	0.220434559635402	0.999346060000621
ENSGALG00000004169	4478.05342109259	-0.0285173571963823	0.0859235684577848	-0.331892142147159	0.739970704070823	0.999346060000621
ENSGALG00000004170	4453.06484767351	0.14635852635347	0.173495883667288	0.843585007665892	0.39890134492716	0.999346060000621
ENSGALG00000004171	1756.78374139678	0.0700823316430395	0.079138057498068	0.885570531532826	0.375848996955592	0.999346060000621
ENSGALG00000004172	1868.21422454483	-0.111661758845404	0.0790282038220093	-1.4129355526907	0.15767467436081	0.999346060000621
ENSGALG00000004173	6.95598920026678	-1.48082248774678	0.713603658362666	-2.07513298228384	0.0379742116894227	0.999346060000621
ENSGALG00000004174	3342.7598254427	0.0325924988901221	0.0933873699101716	0.349003285149507	0.727086843265238	0.999346060000621
ENSGALG00000004176	839.217638627362	-0.22795401418712	0.142397842866837	-1.60082491137377	0.109415704417343	0.999346060000621
ENSGALG00000004179	1033.08361132805	-0.0851424763918116	0.0908352018602391	-0.937329082207727	0.348589307810927	0.999346060000621
ENSGALG00000004180	2095.38700919116	-0.124965061531822	0.102447984457462	-1.21979033744397	0.222544365267015	0.999346060000621
ENSGALG00000004184	21065.9842997132	-0.295105989233643	0.153790730715278	-1.91888020728629	0.0549994960547267	0.999346060000621
ENSGALG00000004186	724.101463627084	-0.0129779824019406	0.106275883224694	-0.122115968441323	0.90280717554007	0.999346060000621
ENSGALG00000004189	873.783359586835	-0.179930363699677	0.143058630269536	-1.25773861640274	0.208486301644402	0.999346060000621
ENSGALG00000004190	2449.21956403309	-0.0249534801278561	0.0929249842727427	-0.26853359538502	0.788288618764687	0.999346060000621
ENSGALG00000004191	1467.54206877645	0.00563045569489833	0.0922047355997769	0.0610647127641886	0.951307671817942	0.999346060000621
ENSGALG00000004192	1561.37076440696	-0.0106695680640019	0.116382429853582	-0.091676794146892	0.926954835320293	0.999346060000621
ENSGALG00000004193	338.223723835994	0.547664856787158	0.293949845630097	1.86312347132964	0.0624448966891365	0.999346060000621
ENSGALG00000004195	2849.0579017365	-0.17467497754675	0.199311671882529	-0.876391110951601	0.380817449054981	0.999346060000621
ENSGALG00000004196	14171.8802434606	-0.418489955290396	0.304584546507911	-1.37396975679962	0.169451071646899	0.999346060000621
ENSGALG00000004197	1268.40576303706	-0.0729714094234685	0.111334956708326	-0.655422264317557	0.512195920682736	0.999346060000621
ENSGALG00000004198	1344.41768591286	-0.179649495052609	0.121039250824732	-1.48422510738062	0.137749211090277	0.999346060000621
ENSGALG00000004199	1849.89763725071	-0.207076061377202	0.180466959046923	-1.14744583978588	0.251197405084735	0.999346060000621
ENSGALG00000004200	2950.65543519914	-0.0648448820056211	0.11791353773996	-0.549935853410035	0.582363371710497	0.999346060000621
ENSGALG00000004203	1073.89161644146	-0.121194083805725	0.159836043010854	-0.758240015973714	0.448307309550947	0.999346060000621
ENSGALG00000004204	2837.18457456978	-0.0138441694665694	0.0825978427572022	-0.167609334631954	0.866890627121628	0.999346060000621
ENSGALG00000004205	1581.59359943052	-0.0097948467109626	0.125992059047262	-0.0777417782122951	0.938033460443394	0.999346060000621
ENSGALG00000004209	26.0441499922589	-0.106839588923052	0.319479043282882	-0.334418144693299	0.738064049318145	0.999346060000621
ENSGALG00000004212	14791.8813326768	0.0573570104054875	0.105960856332537	0.541303764339954	0.588298226289574	0.999346060000621
ENSGALG00000004215	1825.13153349264	-0.191237642992655	0.144307225947887	-1.32521183008337	0.185100902721576	0.999346060000621
ENSGALG00000004216	177.920755999147	-0.176245098064637	0.223236433599767	-0.789499703173995	0.429820003190089	0.999346060000621
ENSGALG00000004220	8339.28692411643	-0.0858560474847475	0.109867076423321	-0.781453828387515	0.434535622473045	0.999346060000621
ENSGALG00000004221	4080.45737215821	0.0223967472194824	0.206590934060025	0.108411084549213	0.913669608760668	0.999346060000621
ENSGALG00000004222	4178.13204116466	-0.172172187589161	0.165049641456068	-1.04315396307594	0.296876991310028	0.999346060000621
ENSGALG00000004224	545.862394068479	0.162118998327489	0.145539574467854	1.113916946097	0.265314818746077	0.999346060000621
ENSGALG00000004225	1170.74130772446	0.164131478877862	0.120499841691014	1.36208875110997	0.173169877902121	0.999346060000621
ENSGALG00000004227	1961.856795795	-0.182217093314013	0.13880080396362	-1.31279566191686	0.189251812217306	0.999346060000621
ENSGALG00000004228	984.260406339765	-0.185604618487223	0.203609717594536	-0.911570531504946	0.361994840954999	0.999346060000621
ENSGALG00000004230	1.34375343363724	-1.6791476893889	1.2837653297651	-1.30798647576511	0.190877896480821	0.999346060000621
ENSGALG00000004231	1100.76961306331	-0.0404964741141372	0.0895555978342099	-0.452193666208408	0.651129470670033	0.999346060000621
ENSGALG00000004234	317.422403187491	-0.0299970053870826	0.234897279918367	-0.127702651122684	0.898384291980916	0.999346060000621
ENSGALG00000004236	392.016170071022	-0.307263739232606	0.187107819424549	-1.64217476414185	0.100553790999983	0.999346060000621
ENSGALG00000004237	11726.4323175666	-0.158191035815711	0.117262132521079	-1.34903768518174	0.17732486192496	0.999346060000621
ENSGALG00000004238	358.174355104179	-0.144079372042297	0.0911958991884399	-1.57988871566015	0.114132353898321	0.999346060000621
ENSGALG00000004239	255.719881816721	0.0505108520678067	0.181783613241663	0.277862515586912	0.781117899415474	0.999346060000621
ENSGALG00000004240	1558.01684413502	0.342166745319759	0.220444617303582	1.55216647838831	0.120622394700988	0.999346060000621
ENSGALG00000004243	13886.806926699	-0.191125674029134	0.322578615518142	-0.592493317395322	0.553520294330664	0.999346060000621
ENSGALG00000004244	1606.77402837937	-0.0594755884020688	0.112063903741515	-0.530729221598903	0.595606433344978	0.999346060000621
ENSGALG00000004245	531.082960308294	-0.134200719917072	0.129348307214511	-1.03751431160606	0.299496229387193	0.999346060000621
ENSGALG00000004246	472.295327532031	0.300037659211378	0.221309846758702	1.35573569638099	0.175183277452821	0.999346060000621
ENSGALG00000004247	21.3280805510393	0.161685249461591	0.461955694796357	0.350001637132899	0.72633746901248	0.999346060000621
ENSGALG00000004248	219.738042912348	-0.361288042348113	0.253055245434157	-1.42770422216803	0.153377010396573	0.999346060000621
ENSGALG00000004249	74.3343145885804	-0.184880800214951	0.260962943680792	-0.708456141731355	0.478662038970157	0.999346060000621
ENSGALG00000004250	448.935080122382	-0.24406014226337	0.175201112352702	-1.39302849728514	0.163611173369532	0.999346060000621
ENSGALG00000004251	14.1679061554567	0.862581177729293	0.835135074279665	1.03286426866133	0.301667422273393	0.999346060000621
ENSGALG00000004252	916.976386654588	0.518063218257163	0.458946600588957	1.12880935950357	0.258978263513167	0.999346060000621
ENSGALG00000004254	489.48165794404	0.298656438912063	0.237129781737836	1.25946406530348	0.207862761854469	0.999346060000621
ENSGALG00000004255	928.714586047082	0.114483800120141	0.167661116691739	0.682828567404989	0.494715175865604	0.999346060000621
ENSGALG00000004257	2376.99837591701	-0.0714533874450318	0.175757461605723	-0.406545399508121	0.684341906249733	0.999346060000621
ENSGALG00000004259	4885.92857632893	-0.0571288538009917	0.0942923801983891	-0.605869251373163	0.54460157927961	0.999346060000621
ENSGALG00000004260	876.698249602372	-0.0174211131482308	0.248732272850692	-0.0700396170893684	0.944162127168113	0.999346060000621
ENSGALG00000004261	8.78551918008982	-1.52851028499623	0.698119629222553	-2.18946756546356	0.0285628734836421	0.999346060000621
ENSGALG00000004262	9571.18046326028	0.465084486810459	0.524029744067858	0.887515436051724	0.374801459354827	0.999346060000621
ENSGALG00000004263	3144.16888256319	-0.152786066672556	0.0921206466803328	-1.65854314074388	0.0972078874699856	0.999346060000621
ENSGALG00000004266	1151.98771100045	0.218718067521383	0.179808807815234	1.21639240134516	0.223835477193379	0.999346060000621
ENSGALG00000004267	1224.44262553532	0.00778500917369584	0.265990515248762	0.0292679953885388	0.976650851941984	0.999346060000621
ENSGALG00000004268	2281.75025200501	0.0474281726066086	0.091660166399792	0.517434938965115	0.604852575110908	0.999346060000621
ENSGALG00000004270	134.84806250584	0.0518691976040161	0.178208299566396	0.291059382364462	0.771005903855308	0.999346060000621
ENSGALG00000004272	265.323014131163	0.00325143840546548	0.140127971206048	0.0232033503195767	0.981488066159554	0.999346060000621
ENSGALG00000004273	1211.62659928087	-0.40405686851934	0.246478514231033	-1.63931882573993	0.101146877321043	0.999346060000621
ENSGALG00000004274	89.6154116494998	-0.17131731519975	0.142038504843696	-1.20613291014485	0.227766247185544	0.999346060000621
ENSGALG00000004276	165.95097688449	0.0695712085208354	0.108820614733066	0.639320120470664	0.522614701887374	0.999346060000621
ENSGALG00000004279	0	NA	NA	NA	NA	NA
ENSGALG00000004280	1258.82992678337	-0.0412778757613183	0.155572901004433	-0.265328186945245	0.790756652364112	0.999346060000621
ENSGALG00000004282	1481.97939226871	-0.0639852786771347	0.120370988045083	-0.53156727975989	0.595025731820951	0.999346060000621
ENSGALG00000004285	1433.10469178258	-0.0517875566454115	0.251645499544822	-0.20579567979195	0.836950515999275	0.999346060000621
ENSGALG00000004286	177.974069043656	-0.678907554222774	0.300911784390936	-2.25616805136736	0.024060108579779	0.999346060000621
ENSGALG00000004288	938.308164568386	0.0699854362109976	0.16454730569475	0.425321070530484	0.670602635516726	0.999346060000621
ENSGALG00000004290	349.558663837049	-0.448955427419782	0.158224846279682	-2.83745213205136	0.00454751650642732	0.999346060000621
ENSGALG00000004293	10.5015639671223	0.903850387182938	0.797623453108369	1.13317930116097	0.257138964661444	0.999346060000621
ENSGALG00000004294	387.637314253149	-0.363894921140483	0.238633231127233	-1.52491301995766	0.127280793945568	0.999346060000621
ENSGALG00000004295	5375.33081019333	0.0276520227141389	0.103814712202386	0.266359383246486	0.789962443077307	0.999346060000621
ENSGALG00000004297	32.8552096538246	-0.286726141986388	0.328823156388854	-0.871976734045203	0.383221070135326	0.999346060000621
ENSGALG00000004300	1296.89221808067	-0.321564553667096	0.251697353874075	-1.27758416494111	0.201396086862554	0.999346060000621
ENSGALG00000004302	5074.9495275747	-0.181909269771932	0.151287810952004	-1.20240532682202	0.22920652637177	0.999346060000621
ENSGALG00000004304	13907.8429742745	-0.0599543630495896	0.103831807807351	-0.577418079446604	0.563657063859192	0.999346060000621
ENSGALG00000004306	28.7734325364593	-0.49485053005816	0.316401650650889	-1.56399478017948	0.117818794261065	0.999346060000621
ENSGALG00000004309	11.978687712045	0.0285576024354271	0.45377506831156	0.0629333879926156	0.949819547757178	0.999346060000621
ENSGALG00000004310	1143.16398195032	0.486492241556015	0.229817051861029	2.11686747182797	0.0342710970232394	0.999346060000621
ENSGALG00000004311	998.414996996404	0.0981406803867641	0.11795967163346	0.831985025286605	0.405417397038049	0.999346060000621
ENSGALG00000004319	248.302716839225	-0.0732437166891459	0.152323154481416	-0.480844274388251	0.63062718071449	0.999346060000621
ENSGALG00000004320	10.6949963022009	1.42010273729282	0.686160818599911	2.06963542481265	0.0384864980820838	0.999346060000621
ENSGALG00000004321	855.020239159589	-0.00240258546650914	0.1052344666085	-0.0228307848553782	0.981785251656912	0.999346060000621
ENSGALG00000004322	0.982821361593015	-1.69371343929419	1.50774884287502	-1.12333924001863	0.26129344429762	0.999346060000621
ENSGALG00000004323	1683.64271358374	0.276012464306377	0.150691190009326	1.83164300639802	0.0670046250322859	0.999346060000621
ENSGALG00000004324	1177.51166447147	0.194266288119084	0.12465336087361	1.55845206866149	0.119126121819215	0.999346060000621
ENSGALG00000004325	4066.46644484779	0.0375983656963918	0.0978126546054226	0.384391629570469	0.700688203527095	0.999346060000621
ENSGALG00000004326	2118.79192589985	0.0227579013908784	0.0836662399482389	0.272008176834023	0.785615732115108	0.999346060000621
ENSGALG00000004328	538.070288067393	0.0469212577409166	0.102971276306098	0.455673265634158	0.648624949339407	0.999346060000621
ENSGALG00000004329	1110.99661445705	-0.0884382246978256	0.13459901548661	-0.657049565913235	0.511149046268347	0.999346060000621
ENSGALG00000004332	164.285659464494	0.591807215927239	0.375850825436399	1.57458006175746	0.115353408040419	0.999346060000621
ENSGALG00000004333	947.288760594683	0.176431790911581	0.118225542814372	1.49233225504068	0.135612064953883	0.999346060000621
ENSGALG00000004334	592.230691234895	0.11185371546353	0.163655238111666	0.683471649023601	0.494308859024017	0.999346060000621
ENSGALG00000004336	2088.21759670917	0.783841929280182	0.514615606280413	1.52316004356282	0.127718669856074	0.999346060000621
[truncated: 22,357 more rows]
