# Supplementary material for: Comparative analysis of the caecal tonsil transcriptome in two chicken lines experimentally infected with Salmonella Enteritidis
Source: PLoS One. 2022 Aug 17;17(8):e0270012. doi: 10.1371/journal.pone.0270012 (PMC9384989; doi:10.1371/journal.pone.0270012)
Supplement: S6 Table — (XLSX) [file pone.0270012.s012.xlsx]

## Sheet: LN-L6
Biological Processes (BP) Gene Ontology (GO) terms performed on DGEs between line N and 6 (p-value<0.05)
GO.ID	Term	Annotated	Significant	Expected	Rank in Fisher.classic	Fisher.elim	Fisher.classic
GO:0042742	defense response to bacterium	35	25	14.58	1	0.00031	0.00031
GO:0009617	response to bacterium	54	34	22.49	2	0.36843	0.00111
GO:0098542	defense response to other organism	49	30	20.41	3	0.74895	0.00404
GO:0043207	response to external biotic stimulus	76	43	31.65	4	0.41363	0.00528
GO:0051707	response to other organism	76	43	31.65	5	0.41363	0.00528
GO:0009607	response to biotic stimulus	77	43	32.07	6	0.46577	0.00726
GO:0051693	actin filament capping	11	9	4.58	7	0.00798	0.00798
GO:0030835	negative regulation of actin filament depolymerization	11	9	4.58	8	1.00000	0.00798
GO:0030837	negative regulation of actin filament polymerization	11	9	4.58	9	1.00000	0.00798
GO:0003418	growth plate cartilage chondrocyte differentiation	13	10	5.41	10	0.01065	0.01065
GO:1903725	regulation of phospholipid metabolic process	8	7	3.33	11	0.01091	0.01091
GO:0042278	purine nucleoside metabolic process	8	7	3.33	12	0.01091	0.01091
GO:0033619	membrane protein proteolysis	8	7	3.33	13	0.01091	0.01091
GO:0006893	Golgi to plasma membrane transport	8	7	3.33	14	0.01091	0.01091
GO:0046128	purine ribonucleoside metabolic process	8	7	3.33	15	0.01091	0.01091
GO:1901566	organonitrogen compound biosynthetic process	227	111	94.53	16	0.01130	0.01130
GO:0046854	phosphatidylinositol phosphorylation	5	5	2.08	17	0.01243	0.01243
GO:0046834	lipid phosphorylation	5	5	2.08	18	0.01243	0.01243
GO:1901068	guanosine-containing compound metabolic process	5	5	2.08	19	0.01243	0.01243
GO:0048010	vascular endothelial growth factor receptor signaling pathway	5	5	2.08	20	0.01243	0.01243
GO:0006644	phospholipid metabolic process	36	22	14.99	21	0.01373	0.01373
GO:0019730	antimicrobial humoral response	10	8	4.16	22	0.01599	0.01599
GO:0009119	ribonucleoside metabolic process	10	8	4.16	23	0.01599	0.01599
GO:0006650	glycerophospholipid metabolic process	25	16	10.41	24	0.01951	0.01951
GO:0046488	phosphatidylinositol metabolic process	12	9	5	25	0.02016	0.02016
GO:0019637	organophosphate metabolic process	111	57	46.23	26	0.02131	0.02131
GO:0043550	regulation of lipid kinase activity	7	6	2.92	27	0.02328	0.02328
GO:0043551	regulation of phosphatidylinositol 3-kinase activity	7	6	2.92	28	0.02328	0.02328
GO:0051016	barbed-end actin filament capping	7	6	2.92	29	0.02328	0.02328
GO:0061951	establishment of protein localization to plasma membrane	7	6	2.92	30	0.02328	0.02328
GO:0006509	membrane protein ectodomain proteolysis	7	6	2.92	31	0.02328	0.02328
GO:0030834	regulation of actin filament depolymerization	14	10	5.83	32	0.79912	0.02347
GO:0030042	actin filament depolymerization	14	10	5.83	33	0.79912	0.02347
GO:0035601	protein deacylation	14	10	5.83	34	0.02347	0.02347
GO:0043604	amide biosynthetic process	103	53	42.89	35	0.02479	0.02479
GO:0032272	negative regulation of protein polymerization	16	11	6.66	36	0.68729	0.02603
GO:0003417	growth plate cartilage development	18	12	7.5	37	0.02797	0.02797
GO:0051494	negative regulation of cytoskeleton organization	18	12	7.5	38	0.61073	0.02797
GO:0006414	translational elongation	9	7	3.75	39	0.03145	0.03145
GO:0009259	ribonucleotide metabolic process	55	30	22.9	40	0.03439	0.03439
GO:0050829	defense response to Gram-negative bacterium	13	9	5.41	41	0.04158	0.04158
GO:0050830	defense response to Gram-positive bacterium	13	9	5.41	42	0.04158	0.04158
GO:0098876	vesicle-mediated transport to the plasma membrane	13	9	5.41	43	0.04158	0.04158
GO:1901880	negative regulation of protein depolymerization	13	9	5.41	44	1.00000	0.04158
GO:0043242	negative regulation of protein complex disassembly	13	9	5.41	45	1.00000	0.04158
GO:0006412	translation	88	45	36.65	46	0.04177	0.04177
GO:0031503	protein-containing complex localization	15	10	6.25	47	0.04450	0.04450
GO:0009116	nucleoside metabolic process	15	10	6.25	48	0.04450	0.04450
GO:0003413	chondrocyte differentiation involved in endochondral bone morphogenesis	15	10	6.25	49	0.04450	0.04450
GO:0098732	macromolecule deacylation	15	10	6.25	50	0.04450	0.04450
GO:0043603	cellular amide metabolic process	128	63	53.31	51	0.04455	0.04455
GO:0051258	protein polymerization	33	19	13.74	52	0.42822	0.04603
GO:1901879	regulation of protein depolymerization	17	11	7.08	53	0.78845	0.04645
GO:0009150	purine ribonucleotide metabolic process	54	29	22.49	54	0.04699	0.04699
GO:0003416	endochondral bone growth	19	12	7.91	55	0.04768	0.04768
GO:0098868	bone growth	19	12	7.91	56	0.04768	0.04768
GO:0043244	regulation of protein complex disassembly	19	12	7.91	57	0.71388	0.04768
GO:0031333	negative regulation of protein complex assembly	21	13	8.75	58	0.65294	0.04834
GO:0030308	negative regulation of cell growth	25	15	10.41	59	0.04847	0.04847
GO:0000422	autophagy of mitochondrion	6	5	2.5	60	0.04881	0.04881
GO:0006525	arginine metabolic process	6	5	2.5	61	0.04881	0.04881
GO:0061726	mitochondrion disassembly	6	5	2.5	62	0.04881	0.04881
