# Supplementary material for: Comparative analysis of the caecal tonsil transcriptome in two chicken lines experimentally infected with Salmonella Enteritidis
Source: PLoS One. 2022 Aug 17;17(8):e0270012. doi: 10.1371/journal.pone.0270012 (PMC9384989; doi:10.1371/journal.pone.0270012)
Supplement: S7 Table — (XLSX) [file pone.0270012.s013.xlsx]

## Sheet: L6L1-L6H1
Biological Processes (BP) Gene Ontology (GO) terms performed on DGEs between low and high and carriers in line 6 - experiment 1 (p-value<0.05)
GO.ID	Term	Annotated	Significant	Expected	Rank in Fisher.classic	Fisher.elim	Fisher.classic
GO:0002376	immune system process	8	4	0.76	1	0.0028	0.0028
GO:0009607	response to biotic stimulus	5	3	0.48	2	1.0000	0.0060
GO:0051707	response to other organism	5	3	0.48	3	0.0060	0.0060
GO:0043207	response to external biotic stimulus	5	3	0.48	4	1.0000	0.0060
GO:0006952	defense response	5	3	0.48	5	0.0060	0.0060
GO:0043412	macromolecule modification	32	7	3.05	6	0.0113	0.0113
GO:0006464	cellular protein modification process	32	7	3.05	7	0.0113	0.0113
GO:0036211	protein modification process	32	7	3.05	8	0.0113	0.0113
GO:0051704	multi-organism process	6	3	0.57	9	1.0000	0.0114
GO:0003008	system process	6	3	0.57	10	0.0114	0.0114
GO:0065008	regulation of biological quality	25	6	2.38	11	0.0137	0.0137
GO:0048583	regulation of response to stimulus	18	5	1.71	12	0.0143	0.0143
GO:0046903	secretion	7	3	0.67	13	0.0189	0.0189
GO:0032940	secretion by cell	7	3	0.67	14	0.0189	0.0189
GO:0002520	immune system development	7	3	0.67	15	0.0189	0.0189
GO:0018193	peptidyl-amino acid modification	13	4	1.24	16	0.0216	0.0216
GO:1901564	organonitrogen compound metabolic process	56	9	5.33	17	0.0263	0.0263
GO:0007169	transmembrane receptor protein tyrosine kinase signaling pathway	8	3	0.76	18	0.0285	0.0285
GO:0009605	response to external stimulus	14	4	1.33	19	0.5136	0.0286
GO:0019538	protein metabolic process	48	8	4.57	20	0.0353	0.0353
GO:0048584	positive regulation of response to stimulus	9	3	0.86	21	0.0404	0.0404
GO:0042592	homeostatic process	9	3	0.86	22	0.0404	0.0404
GO:0006810	transport	16	4	1.52	23	0.0464	0.0464
