# Supplementary material for: Comparative analysis of the caecal tonsil transcriptome in two chicken lines experimentally infected with Salmonella Enteritidis
Source: PLoS One. 2022 Aug 17;17(8):e0270012. doi: 10.1371/journal.pone.0270012 (PMC9384989; doi:10.1371/journal.pone.0270012)
Supplement: S8 Table — (XLSX) [file pone.0270012.s014.xlsx]

## Sheet: LNL1-LNH1
Biological Processes (BP) Gene Ontology (GO) terms performed on DGEs between low and high carriers in line N - experiment 1 (p-value<0.05)
GO.ID	Term	Annotated	Significant	Expected	Rank in Fisher.classic	Fisher.elim	Fisher.classic
GO:0048468	cell development	123	32	15.81	1	0.33351	1.8e-05
GO:0051094	positive regulation of developmental process	63	20	8.1	2	0.02371	4.2e-05
GO:0048869	cellular developmental process	228	48	29.31	3	0.43471	5.2e-05
GO:0050793	regulation of developmental process	120	30	15.43	4	0.58483	8.2e-05
GO:0030182	neuron differentiation	82	23	10.54	5	0.07865	9.7e-05
GO:0051240	positive regulation of multicellular organismal process	77	22	9.9	6	0.03052	0.00010
GO:0051960	regulation of nervous system development	43	15	5.53	7	0.00381	0.00013
GO:0048513	animal organ development	166	37	21.34	8	0.04477	0.00015
GO:2000026	regulation of multicellular organismal development	96	25	12.34	9	0.42683	0.00018
GO:0048593	camera-type eye morphogenesis	12	7	1.54	10	0.07824	0.00023
GO:0007043	cell-cell junction assembly	9	6	1.16	11	0.00025	0.00025
GO:0009653	anatomical structure morphogenesis	176	38	22.62	12	0.35431	0.00025
GO:0048699	generation of neurons	87	23	11.18	13	0.22203	0.00026
GO:0060284	regulation of cell development	46	15	5.91	14	0.00776	0.00030
GO:0008406	gonad development	16	8	2.06	15	0.32677	0.00032
GO:0045137	development of primary sexual characteristics	16	8	2.06	16	0.32677	0.00032
GO:0009792	embryo development ending in birth or egg hatching	24	10	3.09	17	0.23025	0.00036
GO:0022008	neurogenesis	89	23	11.44	18	0.77493	0.00038
GO:0000902	cell morphogenesis	78	21	10.03	19	0.11315	0.00039
GO:0048666	neuron development	73	20	9.38	20	0.00661	0.00042
GO:0046546	development of primary male sexual characteristics	13	7	1.67	21	1.00000	0.00044
GO:0008584	male gonad development	13	7	1.67	22	0.00044	0.00044
GO:0030154	cell differentiation	213	43	27.38	23	0.53679	0.00045
GO:0032989	cellular component morphogenesis	90	23	11.57	24	0.10628	0.00046
GO:0048731	system development	240	47	30.85	25	0.75947	0.00047
GO:0032502	developmental process	332	60	42.68	26	0.83403	0.00056
GO:0045595	regulation of cell differentiation	86	22	11.05	27	0.19159	0.00061
GO:0007169	transmembrane receptor protein tyrosine kinase signaling pathway	49	15	6.3	28	0.00066	0.00066
GO:1901615	organic hydroxy compound metabolic process	30	11	3.86	29	0.16135	0.00067
GO:0007167	enzyme linked receptor protein signaling pathway	70	19	9	30	0.23776	0.00068
GO:0048856	anatomical structure development	313	57	40.23	31	0.91440	0.00070
GO:0046661	male sex differentiation	14	7	1.8	32	1.00000	0.00079
GO:0048736	appendage development	14	7	1.8	33	1.00000	0.00079
GO:0048592	eye morphogenesis	14	7	1.8	34	0.16560	0.00079
GO:0060173	limb development	14	7	1.8	35	0.00079	0.00079
GO:0051962	positive regulation of nervous system development	22	9	2.83	36	0.03824	0.00084
GO:0061458	reproductive system development	22	9	2.83	37	0.30726	0.00084
GO:0048608	reproductive structure development	22	9	2.83	38	0.30726	0.00084
GO:0034329	cell junction assembly	22	9	2.83	39	0.21127	0.00084
GO:0043009	chordate embryonic development	22	9	2.83	40	0.00084	0.00084
GO:0007548	sex differentiation	18	8	2.31	41	0.48322	0.00087
GO:0045597	positive regulation of cell differentiation	46	14	5.91	42	0.02316	0.00108
GO:0045216	cell-cell junction organization	11	6	1.41	43	1.00000	0.00108
GO:0060041	retina development in camera-type eye	11	6	1.41	44	0.23427	0.00108
GO:0050731	positive regulation of peptidyl-tyrosine phosphorylation	11	6	1.41	45	0.00108	0.00108
GO:0051239	regulation of multicellular organismal process	125	28	16.07	46	0.49801	0.00111
GO:0031016	pancreas development	5	4	0.64	47	0.00118	0.00118
GO:0060042	retina morphogenesis in camera-type eye	8	5	1.03	48	0.00133	0.00133
GO:0002064	epithelial cell development	8	5	1.03	49	0.00133	0.00133
GO:0045664	regulation of neuron differentiation	37	12	4.76	50	0.03461	0.00134
GO:0060429	epithelium development	53	15	6.81	51	0.31261	0.00164
GO:0098609	cell-cell adhesion	43	13	5.53	52	0.02831	0.00176
GO:0010562	positive regulation of phosphorus metabolic process	59	16	7.58	53	0.06309	0.00189
GO:0045937	positive regulation of phosphate metabolic process	59	16	7.58	54	0.06309	0.00189
GO:0022603	regulation of anatomical structure morphogenesis	54	15	6.94	55	0.10430	0.00202
GO:0050767	regulation of neurogenesis	39	12	5.01	56	0.05031	0.00225
GO:0048729	tissue morphogenesis	39	12	5.01	57	0.03802	0.00225
GO:0040011	locomotion	94	22	12.08	58	0.00225	0.00225
GO:0051128	regulation of cellular component organization	137	29	17.61	59	0.23997	0.00235
GO:0065008	regulation of biological quality	202	39	25.97	60	0.05771	0.00240
GO:0002009	morphogenesis of an epithelium	25	9	3.21	61	0.06409	0.00246
GO:0003413	chondrocyte differentiation involved in endochondral bone morphogenesis	9	5	1.16	62	0.23552	0.00268
GO:0003407	neural retina development	9	5	1.16	63	0.00268	0.00268
GO:0055123	digestive system development	9	5	1.16	64	1.00000	0.00268
GO:0048565	digestive tract development	9	5	1.16	65	0.00268	0.00268
GO:0003006	developmental process involved in reproduction	30	10	3.86	66	0.35136	0.00274
GO:0043010	camera-type eye development	21	8	2.7	67	0.18070	0.00287
GO:0044331	cell-cell adhesion mediated by cadherin	6	4	0.77	68	0.00319	0.00319
GO:0001708	cell fate specification	6	4	0.77	69	0.00319	0.00319
GO:0072359	circulatory system development	62	16	7.97	70	0.04949	0.00331
GO:0051130	positive regulation of cellular component organization	62	16	7.97	71	0.04384	0.00331
GO:0009790	embryo development	62	16	7.97	72	0.20945	0.00331
GO:0034330	cell junction organization	26	9	3.34	73	1.00000	0.00336
GO:0001944	vasculature development	41	12	5.27	74	0.08091	0.00360
GO:0007166	cell surface receptor signaling pathway	141	29	18.12	75	0.19988	0.00377
GO:0006928	movement of cell or subcellular component	104	23	13.37	76	0.00395	0.00395
GO:0032990	cell part morphogenesis	52	14	6.68	77	0.12214	0.00396
GO:0006066	alcohol metabolic process	22	8	2.83	78	0.00402	0.00402
GO:0010720	positive regulation of cell development	22	8	2.83	79	0.14906	0.00402
GO:0007275	multicellular organism development	284	50	36.51	80	0.88372	0.00424
GO:0006796	phosphate-containing compound metabolic process	208	39	26.74	81	0.02973	0.00429
GO:0072358	cardiovascular system development	42	12	5.4	82	0.09319	0.00449
GO:0071363	cellular response to growth factor stimulus	42	12	5.4	83	0.00449	0.00449
GO:0045165	cell fate commitment	18	7	2.31	84	0.18255	0.00465
GO:0006793	phosphorus metabolic process	209	39	26.87	85	0.03191	0.00471
GO:1904018	positive regulation of vasculature development	10	5	1.29	86	0.00481	0.00481
GO:0001894	tissue homeostasis	10	5	1.29	87	0.00481	0.00481
GO:0016125	sterol metabolic process	10	5	1.29	88	0.00481	0.00481
GO:0010001	glial cell differentiation	10	5	1.29	89	0.00481	0.00481
GO:0050803	regulation of synapse structure or activity	10	5	1.29	90	1.00000	0.00481
GO:0050807	regulation of synapse organization	10	5	1.29	91	0.00481	0.00481
GO:0009888	tissue development	106	23	13.63	92	0.43884	0.00513
GO:0150063	visual system development	23	8	2.96	93	0.24980	0.00551
GO:0048880	sensory system development	23	8	2.96	94	0.24980	0.00551
GO:0001654	eye development	23	8	2.96	95	0.24980	0.00551
GO:0090596	sensory organ morphogenesis	23	8	2.96	96	0.28523	0.00551
GO:0070848	response to growth factor	43	12	5.53	97	1.00000	0.00555
GO:0048589	developmental growth	38	11	4.88	98	0.08261	0.00583
GO:0022604	regulation of cell morphogenesis	33	10	4.24	99	0.00598	0.00598
GO:0022610	biological adhesion	83	19	10.67	100	0.04311	0.00601
GO:0007155	cell adhesion	83	19	10.67	101	0.04311	0.00601
GO:0007399	nervous system development	120	25	15.43	102	0.95719	0.00620
GO:0022414	reproductive process	49	13	6.3	103	0.27868	0.00629
GO:0000003	reproduction	49	13	6.3	104	0.27868	0.00629
GO:0016339	calcium-dependent cell-cell adhesion via plasma membrane cell adhesion molecules	7	4	0.9	105	0.00671	0.00671
GO:0003418	growth plate cartilage chondrocyte differentiation	7	4	0.9	106	0.00671	0.00671
GO:0043473	pigmentation	7	4	0.9	107	0.00671	0.00671
GO:1904375	regulation of protein localization to cell periphery	7	4	0.9	108	0.00671	0.00671
GO:0002011	morphogenesis of an epithelial sheet	7	4	0.9	109	0.00671	0.00671
GO:0035295	tube development	61	15	7.84	110	0.75989	0.00731
GO:0035265	organ growth	15	6	1.93	111	0.26538	0.00753
GO:0050730	regulation of peptidyl-tyrosine phosphorylation	15	6	1.93	112	1.00000	0.00753
GO:0045666	positive regulation of neuron differentiation	15	6	1.93	113	0.41462	0.00753
GO:0007423	sensory organ development	34	10	4.37	114	0.19261	0.00755
GO:0071495	cellular response to endogenous stimulus	67	16	8.61	115	0.00762	0.00762
GO:0099173	postsynapse organization	11	5	1.41	116	0.00792	0.00792
GO:0060350	endochondral bone morphogenesis	11	5	1.41	117	0.41589	0.00792
GO:0060351	cartilage development involved in endochondral bone morphogenesis	11	5	1.41	118	0.41589	0.00792
GO:0010976	positive regulation of neuron projection development	11	5	1.41	119	0.00792	0.00792
GO:0042327	positive regulation of phosphorylation	56	14	7.2	120	0.18468	0.00816
GO:0040007	growth	56	14	7.2	121	0.07583	0.00816
GO:0006629	lipid metabolic process	62	15	7.97	122	0.10250	0.00859
GO:0120039	plasma membrane bounded cell projection morphogenesis	51	13	6.56	123	0.00905	0.00905
GO:0048858	cell projection morphogenesis	51	13	6.56	124	1.00000	0.00905
GO:0034332	adherens junction organization	20	7	2.57	125	0.00906	0.00906
GO:0030030	cell projection organization	80	18	10.28	126	0.62467	0.00908
GO:0120036	plasma membrane bounded cell projection organization	80	18	10.28	127	0.07772	0.00908
GO:0120035	regulation of plasma membrane bounded cell projection organization	35	10	4.5	128	0.17114	0.00943
GO:0031344	regulation of cell projection organization	35	10	4.5	129	0.17114	0.00943
GO:0048705	skeletal system morphogenesis	25	8	3.21	130	0.18051	0.00969
GO:0044089	positive regulation of cellular component biogenesis	30	9	3.86	131	0.00974	0.00974
GO:0035239	tube morphogenesis	46	12	5.91	132	0.00996	0.00996
GO:0048646	anatomical structure formation involved in morphogenesis	75	17	9.64	133	0.01039	0.01039
GO:0098742	cell-cell adhesion via plasma-membrane adhesion molecules	16	6	2.06	134	0.31489	0.01080
GO:0031346	positive regulation of cell projection organization	16	6	2.06	135	0.48814	0.01080
GO:0030334	regulation of cell migration	41	11	5.27	136	0.01085	0.01085
GO:0032501	multicellular organismal process	340	56	43.71	137	0.83692	0.01106
GO:0048514	blood vessel morphogenesis	36	10	4.63	138	0.01165	0.01165
GO:0048598	embryonic morphogenesis	47	12	6.04	139	0.01192	0.01192
GO:0007416	synapse assembly	8	4	1.03	140	0.01208	0.01208
GO:0010634	positive regulation of epithelial cell migration	8	4	1.03	141	0.01208	0.01208
GO:1905475	regulation of protein localization to membrane	8	4	1.03	142	0.01208	0.01208
GO:0098868	bone growth	8	4	1.03	143	1.00000	0.01208
GO:1902652	secondary alcohol metabolic process	8	4	1.03	144	0.01208	0.01208
GO:0003416	endochondral bone growth	8	4	1.03	145	1.00000	0.01208
GO:0003417	growth plate cartilage development	8	4	1.03	146	1.00000	0.01208
GO:0008203	cholesterol metabolic process	8	4	1.03	147	0.01208	0.01208
GO:0002063	chondrocyte development	8	4	1.03	148	0.01208	0.01208
GO:0007156	homophilic cell adhesion via plasma membrane adhesion molecules	12	5	1.54	149	0.01219	0.01219
GO:0060349	bone morphogenesis	12	5	1.54	150	0.48953	0.01219
GO:0030335	positive regulation of cell migration	31	9	3.98	151	0.01225	0.01225
GO:2000147	positive regulation of cell motility	31	9	3.98	152	0.01225	0.01225
GO:2000145	regulation of cell motility	42	11	5.4	153	0.01310	0.01310
GO:0031175	neuron projection development	65	15	8.36	154	0.12539	0.01350
GO:0042592	homeostatic process	96	20	12.34	155	0.10401	0.01454
GO:0060070	canonical Wnt signaling pathway	17	6	2.19	156	0.01496	0.01496
GO:0050769	positive regulation of neurogenesis	17	6	2.19	157	0.55249	0.01496
GO:0040017	positive regulation of locomotion	32	9	4.11	158	0.01522	0.01522
GO:0051272	positive regulation of cellular component movement	32	9	4.11	159	0.01522	0.01522
GO:0051270	regulation of cellular component movement	43	11	5.53	160	0.01570	0.01570
GO:0048872	homeostasis of number of cells	22	7	2.83	161	0.01595	0.01595
GO:0009952	anterior/posterior pattern specification	22	7	2.83	162	0.01595	0.01595
GO:0051963	regulation of synapse assembly	5	3	0.64	163	0.01709	0.01709
GO:0051965	positive regulation of synapse assembly	5	3	0.64	164	0.01709	0.01709
GO:0016331	morphogenesis of embryonic epithelium	5	3	0.64	165	0.01709	0.01709
GO:0021510	spinal cord development	5	3	0.64	166	0.01709	0.01709
GO:0001754	eye photoreceptor cell differentiation	5	3	0.64	167	0.01709	0.01709
GO:0046530	photoreceptor cell differentiation	5	3	0.64	168	0.01709	0.01709
GO:0051091	positive regulation of DNA-binding transcription factor activity	5	3	0.64	169	0.01709	0.01709
GO:0048873	homeostasis of number of cells within a tissue	5	3	0.64	170	0.01709	0.01709
GO:0021952	central nervous system projection neuron axonogenesis	5	3	0.64	171	0.01709	0.01709
GO:0001568	blood vessel development	38	10	4.88	172	0.01724	0.01724
GO:0000904	cell morphogenesis involved in differentiation	61	14	7.84	173	0.01773	0.01773
GO:0009887	animal organ morphogenesis	73	16	9.38	174	0.31641	0.01778
GO:0051674	localization of cell	73	16	9.38	175	0.01778	0.01778
GO:0048870	cell motility	73	16	9.38	176	0.01778	0.01778
GO:0008202	steroid metabolic process	13	5	1.67	177	1.00000	0.01779
GO:0071772	response to BMP	13	5	1.67	178	0.01779	0.01779
GO:0071773	cellular response to BMP stimulus	13	5	1.67	179	0.01779	0.01779
GO:0043405	regulation of MAP kinase activity	13	5	1.67	180	0.01779	0.01779
GO:0048863	stem cell differentiation	13	5	1.67	181	0.01779	0.01779
GO:0042063	gliogenesis	13	5	1.67	182	1.00000	0.01779
GO:0007417	central nervous system development	44	11	5.66	183	0.01866	0.01866
GO:0040012	regulation of locomotion	44	11	5.66	184	0.01866	0.01866
GO:0008283	cell proliferation	92	19	11.83	185	0.01884	0.01884
GO:0048639	positive regulation of developmental growth	9	4	1.16	186	0.01961	0.01961
GO:0045766	positive regulation of angiogenesis	9	4	1.16	187	0.01961	0.01961
GO:0035107	appendage morphogenesis	9	4	1.16	188	0.01961	0.01961
GO:0035108	limb morphogenesis	9	4	1.16	189	0.01961	0.01961
GO:0045927	positive regulation of growth	9	4	1.16	190	0.01961	0.01961
GO:0032272	negative regulation of protein polymerization	9	4	1.16	191	0.01961	0.01961
GO:0010632	regulation of epithelial cell migration	9	4	1.16	192	0.01961	0.01961
GO:0046545	development of primary female sexual characteristics	9	4	1.16	193	0.01961	0.01961
GO:0007173	epidermal growth factor receptor signaling pathway	9	4	1.16	194	0.01961	0.01961
GO:0038127	ERBB signaling pathway	9	4	1.16	195	0.01961	0.01961
GO:0019751	polyol metabolic process	9	4	1.16	196	0.01961	0.01961
GO:0008585	female gonad development	9	4	1.16	197	0.01961	0.01961
GO:0021954	central nervous system neuron development	9	4	1.16	198	0.01961	0.01961
GO:0048812	neuron projection morphogenesis	50	12	6.43	199	0.01961	0.01961
GO:0003008	system process	56	13	7.2	200	0.02016	0.02016
GO:0000165	MAPK cascade	39	10	5.01	201	0.02068	0.02068
GO:0048522	positive regulation of cellular process	263	44	33.81	202	0.21811	0.02151
GO:0071310	cellular response to organic substance	106	21	13.63	203	0.37756	0.02167
GO:0007409	axonogenesis	45	11	5.78	204	0.02203	0.02203
GO:0048568	embryonic organ development	34	9	4.37	205	0.02269	0.02269
GO:0016477	cell migration	69	15	8.87	206	0.02321	0.02321
GO:0051174	regulation of phosphorus metabolic process	94	19	12.08	207	0.21860	0.02350
GO:0019220	regulation of phosphate metabolic process	94	19	12.08	208	0.21860	0.02350
GO:0007389	pattern specification process	29	8	3.73	209	0.02453	0.02453
GO:0010975	regulation of neuron projection development	29	8	3.73	210	0.39583	0.02453
GO:0051961	negative regulation of nervous system development	14	5	1.8	211	0.02487	0.02487
GO:1901342	regulation of vasculature development	14	5	1.8	212	1.00000	0.02487
GO:0001655	urogenital system development	14	5	1.8	213	0.02487	0.02487
GO:0009719	response to endogenous stimulus	76	16	9.77	214	1.00000	0.02578
GO:0045860	positive regulation of protein kinase activity	24	7	3.09	215	0.02592	0.02592
GO:0050808	synapse organization	19	6	2.44	216	1.00000	0.02636
GO:0048588	developmental cell growth	19	6	2.44	217	0.02636	0.02636
GO:0001934	positive regulation of protein phosphorylation	52	12	6.68	218	0.40065	0.02648
GO:0048518	positive regulation of biological process	295	48	37.92	219	0.57970	0.02650
GO:0051173	positive regulation of nitrogen compound metabolic process	176	31	22.62	220	0.15113	0.02903
GO:0023014	signal transduction by protein phosphorylation	41	10	5.27	221	0.02905	0.02905
GO:0051494	negative regulation of cytoskeleton organization	10	4	1.29	222	0.02947	0.02947
GO:0046660	female sex differentiation	10	4	1.29	223	0.02947	0.02947
GO:1903708	positive regulation of hemopoiesis	10	4	1.29	224	0.02947	0.02947
GO:0061564	axon development	47	11	6.04	225	0.03007	0.03007
GO:0044087	regulation of cellular component biogenesis	53	12	6.81	226	0.55553	0.03052
GO:1903076	regulation of protein localization to plasma membrane	6	3	0.77	227	0.03099	0.03099
GO:0061053	somite development	6	3	0.77	228	0.03099	0.03099
GO:0051145	smooth muscle cell differentiation	6	3	0.77	229	0.03099	0.03099
GO:0045639	positive regulation of myeloid cell differentiation	6	3	0.77	230	0.03099	0.03099
GO:1904377	positive regulation of protein localization to cell periphery	6	3	0.77	231	0.03099	0.03099
GO:0009798	axis specification	6	3	0.77	232	0.03099	0.03099
GO:0021955	central nervous system neuron axonogenesis	6	3	0.77	233	0.03099	0.03099
GO:0042325	regulation of phosphorylation	84	17	10.8	234	0.28885	0.03138
GO:0006468	protein phosphorylation	110	21	14.14	235	0.23470	0.03212
GO:0033674	positive regulation of kinase activity	25	7	3.21	236	0.03224	0.03224
GO:0001667	ameboidal-type cell migration	25	7	3.21	237	0.03224	0.03224
GO:0018108	peptidyl-tyrosine phosphorylation	36	9	4.63	238	0.61833	0.03249
GO:0018212	peptidyl-tyrosine modification	36	9	4.63	239	0.61833	0.03249
GO:0009891	positive regulation of biosynthetic process	117	22	15.04	240	0.03341	0.03341
GO:0031328	positive regulation of cellular biosynthetic process	117	22	15.04	241	0.03341	0.03341
GO:0090287	regulation of cellular response to growth factor stimulus	15	5	1.93	242	0.03354	0.03354
GO:0060828	regulation of canonical Wnt signaling pathway	15	5	1.93	243	0.03354	0.03354
GO:0003007	heart morphogenesis	15	5	1.93	244	0.03354	0.03354
GO:0002062	chondrocyte differentiation	15	5	1.93	245	0.65957	0.03354
GO:1903829	positive regulation of cellular protein localization	15	5	1.93	246	0.03354	0.03354
GO:1990778	protein localization to cell periphery	20	6	2.57	247	0.50021	0.03377
GO:0030111	regulation of Wnt signaling pathway	20	6	2.57	248	0.03377	0.03377
GO:0001525	angiogenesis	31	8	3.98	249	0.03605	0.03605
GO:0016310	phosphorylation	145	26	18.64	250	0.20828	0.03709
GO:0006935	chemotaxis	37	9	4.76	251	0.03836	0.03836
GO:0042330	taxis	37	9	4.76	252	0.03836	0.03836
GO:0003002	regionalization	26	7	3.34	253	0.03951	0.03951
GO:0001101	response to acid chemical	11	4	1.41	254	0.04179	0.04179
GO:0002573	myeloid leukocyte differentiation	11	4	1.41	255	0.04179	0.04179
GO:0043406	positive regulation of MAP kinase activity	11	4	1.41	256	0.04179	0.04179
GO:0071902	positive regulation of protein serine/threonine kinase activity	11	4	1.41	257	0.04179	0.04179
GO:0060562	epithelial tube morphogenesis	11	4	1.41	258	0.04179	0.04179
GO:0050900	leukocyte migration	11	4	1.41	259	0.04179	0.04179
GO:0008360	regulation of cell shape	11	4	1.41	260	0.04179	0.04179
GO:0043244	regulation of protein complex disassembly	11	4	1.41	261	0.04179	0.04179
GO:0006644	phospholipid metabolic process	21	6	2.7	262	0.04242	0.04242
GO:0030855	epithelial cell differentiation	32	8	4.11	263	0.59287	0.04300
GO:0010631	epithelial cell migration	16	5	2.06	264	0.04387	0.04387
GO:0090132	epithelium migration	16	5	2.06	265	0.04387	0.04387
GO:0007283	spermatogenesis	16	5	2.06	266	0.04387	0.04387
GO:0010721	negative regulation of cell development	16	5	2.06	267	0.04387	0.04387
GO:0031401	positive regulation of protein modification process	62	13	7.97	268	0.45120	0.04439
GO:0040008	regulation of growth	38	9	4.88	269	0.04492	0.04492
GO:0031325	positive regulation of cellular metabolic process	182	31	23.4	270	0.20176	0.04496
GO:0048667	cell morphogenesis involved in neuron differentiation	50	11	6.43	271	0.04579	0.04579
GO:0007507	heart development	27	7	3.47	272	0.04778	0.04778
GO:0048562	embryonic organ morphogenesis	27	7	3.47	273	0.04778	0.04778
GO:0050679	positive regulation of epithelial cell proliferation	7	3	0.9	274	0.04920	0.04920
GO:0048634	regulation of muscle organ development	7	3	0.9	275	0.04920	0.04920
GO:1901861	regulation of muscle tissue development	7	3	0.9	276	0.04920	0.04920
GO:0022408	negative regulation of cell-cell adhesion	7	3	0.9	277	0.04920	0.04920
GO:1901880	negative regulation of protein depolymerization	7	3	0.9	278	0.04920	0.04920
GO:0008038	neuron recognition	7	3	0.9	279	0.04920	0.04920
GO:0030835	negative regulation of actin filament depolymerization	7	3	0.9	280	0.04920	0.04920
GO:0030837	negative regulation of actin filament polymerization	7	3	0.9	281	0.04920	0.04920
GO:0051693	actin filament capping	7	3	0.9	282	0.04920	0.04920
GO:0016202	regulation of striated muscle tissue development	7	3	0.9	283	0.04920	0.04920
GO:0051090	regulation of DNA-binding transcription factor activity	7	3	0.9	284	0.04920	0.04920
GO:0043242	negative regulation of protein complex disassembly	7	3	0.9	285	0.04920	0.04920
GO:0002065	columnar/cuboidal epithelial cell differentiation	7	3	0.9	286	0.04920	0.04920
GO:0042133	neurotransmitter metabolic process	7	3	0.9	287	0.04920	0.04920
GO:0061351	neural precursor cell proliferation	7	3	0.9	288	0.04920	0.04920
